# Supplementary material for: Heat stress-responsive transcriptome analysis in heat susceptible and tolerant wheat (Triticum aestivum L.) by using Wheat Genome Array
Source: BMC Genomics. 2008 Sep 22;9:432. doi: 10.1186/1471-2164-9-432 (PMC2614437; doi:10.1186/1471-2164-9-432)
Supplement: Additional file 2 — Log2 values of the 6560 HR probe sets in different heat treatment as compared to the untreated control samples. [file 1471-2164-9-432-S2.xls]

## Sheet: Sheet1
File S1: 6560 HR probe sets
		Fold change (log2 transformed)
ID	Annotation	CS1sh	CS1h	CS24sh	CS24h	TAM1sh	TAM1h	TAM24sh	TAM24h
Ta.10010.1.S1_x_at	||	-1.28112	-1.80846	-1.49605	-2.0949	-1.28577	-1.88382	-1.50669	-1.32156
Ta.10026.1.A1_at	putative calcium-dependent protein kinase [Oryza sativa (japonica cultivar-group)] dbj|BAB92912.1| putative calcium dependent protein kinase|" calcium-dependent protein kinase, putative / CDPK, putative, similar to calcium-dependent protein kinase (Arabidopsis thaliana)"|"protein Calcium-dependent protein kinase, isoform AK1, putative, expressed"	-0.572765	-1.0073	0.378759	1.12711	-0.425977	-0.56002	0.46044	0.564681
Ta.10032.1.S1_a_at	unknown protein [Oryza sativa (japonica cultivar-group)]|" auxin-responsive protein / indoleacetic acid-induced protein 17 (IAA17), Identical to SP:P93830 Auxin-responsive protein IAA17"|"protein AUX/IAA family protein, expressed"	-0.410192	0.0907153	-1.04653	-1.08242	-0.40943	-0.264669	-1.04699	-1.11644
Ta.10034.1.S1_at	unknown protein [Oryza sativa (japonica cultivar-group)]| expressed protein|protein expressed protein	-1.56317	-1.76837	-0.892592	-1.47634	-1.47076	-1.65508	0.0297659	-0.13648
Ta.10037.1.S1_at	At5g18790 [Arabidopsis thaliana] gb|AAF08581.1| putative 50S ribosomal protein L33 [Arabidopsis thaliana] gb|AAM61031.1| ribosomal protein L33-like [Arabidopsis|" ribosomal protein L33 family protein, ribosomal protein L33, Rickettsia prowazekii, PIR:E71650"|	-0.05079	-0.329252	1.97058	1.94849	-0.062913	-0.659814	1.70957	1.40853
Ta.10058.1.A1_at	proline transporter [Hordeum vulgare subsp. vulgare]|" proline transporter 1 (ProT1), identical to proline transporter 1 GI:1769901 from (Arabidopsis thaliana)"|"protein proline transporter, putative, expressed"	-0.57044	-1.54193	-1.42078	-1.69988	-0.955586	-1.47511	-1.18338	-1.69194
Ta.1006.1.S1_at	putative phosphate transporter [Oryza sativa (japonica cultivar-group)] dbj|BAD19259.1| putative phosphate transporter [Oryza sativa (japoni|" phosphate transporter, putative (PHO1), identical to PHO1 protein (Arabidopsis thaliana) GI:20069032; supporting cDNA"|"protein Phosphate transporter 1, putative, expressed"	-1.32976	-1.73117	-0.816684	-1.60027	-1.09756	-2.06133	-1.16498	-1.86571
Ta.10066.1.S1_at	P0686E09.9 [Oryza sativa (japonica cultivar-group)] dbj|BAB39117.1| membrane-associated salt-inducible protein-like [Oryza sativa (japonica|" pentatricopeptide (PPR) repeat-containing protein, low similarity to fertility restorer (Petunia x hybrida) GI:22128587; contains"|protein expressed protein	1.00606	-0.337722	1.40044	1.68968	0.5416	-0.536139	1.31779	1.4174
Ta.10078.1.S1_at	hypothetical protein Krad07001430 [Kineococcus radiotolerans SRS30216]||protein hypothetical protein	1.31763	2.4411	0.662978	0.830241	0.580929	3.63667	0.606015	1.14651
Ta.10098.1.S1_at	putative protein phosphatase 2C [Oryza sativa (japonica cultivar-group)]|" protein phosphatase 2C, putative / PP2C, putative"|"protein DNA-binding protein phosphatase 2C, putative, expressed"	2.11027	2.21938	0.75272	0.826636	1.99887	3.7304	0.920593	0.373739
Ta.10098.1.S1_x_at	putative protein phosphatase 2C [Oryza sativa (japonica cultivar-group)]|" protein phosphatase 2C, putative / PP2C, putative"|"protein DNA-binding protein phosphatase 2C, putative, expressed"	2.12112	2.01157	0.385713	0.888644	2.60203	4.14733	0.642327	0.485943
Ta.10098.2.S1_a_at	putative protein phosphatase 2C [Oryza sativa (japonica cultivar-group)]|" protein phosphatase 2C, putative / PP2C, putative"|"protein DNA-binding protein phosphatase 2C, putative, expressed"	2.63807	3.18027	0.806747	1.10166	2.40184	4.23157	0.513608	0.25107
Ta.10098.3.S1_a_at	putative protein phosphatase 2C [Oryza sativa (japonica cultivar-group)]|" protein phosphatase 2C, putative / PP2C, putative"|"protein DNA-binding protein phosphatase 2C, putative, expressed"	1.27437	1.93263	0.137671	-0.0445546	1.42136	4.39982	0.172106	-0.103596
Ta.10098.3.S1_x_at	putative protein phosphatase 2C [Oryza sativa (japonica cultivar-group)]|" protein phosphatase 2C, putative / PP2C, putative, protein phosphatase-2C, Mesembryanthemum crystallinum, EMBL:AF075580"|"protein DNA-binding protein phosphatase 2C, putative, expressed"	1.69772	2.171	0.433825	0.201601	2.05247	4.56345	0.242933	0.221061
Ta.1010.1.S1_at	putative ribonucleotide reductase R2 [Oryza sativa (japonica cultivar-group)] dbj|BAD67929.1| putative ribonucleotide reductase R2 [Oryza sa|" ribonucleoside-diphosphate reductase small chain, putative / ribonucleotide reductase, putative, similar to ribonucleotide reductas"|"protein Ribonucleoside-diphosphate reductase small chain, putative, expressed"	2.6177	3.41264	2.52583	2.53023	2.41602	3.17179	2.50809	2.74586
Ta.10108.1.S1_at	unknown protein [Oryza sativa (japonica cultivar-group)] ref|XP_507227.1| PREDICTED P0453D01.16-2 gene product [Oryza sativa (japonica culti| expressed protein|protein expressed protein	-0.15067	-1.18367	0.782525	1.08333	-0.483956	-0.950918	0.966706	0.703304
Ta.10108.1.S1_x_at	unknown protein [Oryza sativa (japonica cultivar-group)] ref|XP_507227.1| PREDICTED P0453D01.16-2 gene product [Oryza sativa (japonica culti| expressed protein|protein expressed protein	0.0621024	-0.93254	1.11355	0.733252	-0.047498	-1.92632	1.13919	1.07786
Ta.10108.2.A1_a_at	unknown protein [Oryza sativa (japonica cultivar-group)] ref|XP_507227.1| PREDICTED P0453D01.16-2 gene product [Oryza sativa (japonica culti| expressed protein|protein expressed protein	-0.130633	-1.29053	0.580735	0.463367	-0.330798	-1.71563	0.417842	0.315871
Ta.10108.2.A1_x_at	unknown protein [Oryza sativa (japonica cultivar-group)] ref|XP_507227.1| PREDICTED P0453D01.16-2 gene product [Oryza sativa (japonica culti| similar to expressed protein [Arabidopsis thaliana] (TAIR:At2g35155.1); similar to expressed protein [Arabidopsis thaliana]|protein expressed protein	-0.244068	-0.641108	0.842756	0.417711	-1.00021	-0.992334	0.714053	0.556164
Ta.10108.3.S1_a_at	unknown protein [Oryza sativa (japonica cultivar-group)] ref|XP_507227.1| PREDICTED P0453D01.16-2 gene product [Oryza sativa (japonica culti| expressed protein|protein expressed protein	-0.981765	-1.13959	1.15113	1.38857	-0.0747405	-1.11254	1.03984	0.637638
Ta.10110.1.S1_at	putative glycine-rich protein [Oryza sativa (japonica cultivar-group)] dbj|BAD09035.1| putative glycine-rich protein [Oryza sativa (japonica| glycine-rich protein|protein expressed protein	1.25592	1.78127	1.13107	0.947187	2.09474	3.10127	1.23279	1.54077
Ta.10110.2.S1_a_at	putative glycine-rich protein [Oryza sativa (japonica cultivar-group)] dbj|BAD09035.1| putative glycine-rich protein [Oryza sativa (japonica| glycine-rich protein|protein expressed protein	1.57614	2.74898	1.13541	0.956229	1.98054	2.99914	0.830889	0.930788
Ta.10110.2.S1_x_at	putative glycine-rich protein [Oryza sativa (japonica cultivar-group)] dbj|BAD09035.1| putative glycine-rich protein [Oryza sativa (japonica| glycine-rich protein|protein expressed protein	0.527708	1.5427	0.2726	0.201661	1.40114	2.37785	0.427463	0.614647
Ta.10116.1.S1_a_at	putative GTP binding protein [Oryza sativa (japonica cultivar-group)]| similar to developmentally regulated GTP-binding protein (DRG1) [Arabidopsis thaliana] (TAIR:At1g17470.1); similar to|"protein Developmentally regulated GTP-binding protein 2, putative, expressed"	0.718846	0.150621	1.1194	1.02339	0.854611	0.0786691	1.09996	1.21274
Ta.10116.3.S1_a_at	putative GTP binding protein [Oryza sativa (japonica cultivar-group)]| similar to developmentally regulated GTP-binding protein (DRG1) [Arabidopsis thaliana] (TAIR:At1g17470.1); similar to|"protein Developmentally regulated GTP-binding protein 2, putative, expressed"	0.714812	-0.00253305	1.24648	1.24983	0.838038	-0.141147	1.37881	1.31843
Ta.10118.2.S1_a_at	putative Phosphatidylinositol N-acetylglucosaminyltransferase [Oryza sativa (japonica cultivar-group)] dbj|BAC10070.1| putative Phosphatidyl|" N-acetylglucosaminyl-phosphatidylinositol biosynthetic protein, putative, similar to PIG-A from Mus musculus"|"protein Phosphatidylinositol N-acetylglucosaminyltransferase subunit A, putative, expressed"	0.671526	-0.346109	1.34812	1.45007	0.717926	-0.646446	1.29705	1.57079
Ta.10119.3.S1_x_at	unknown protein [Oryza sativa (japonica cultivar-group)] dbj|BAD15425.1| unknown protein [Oryza sativa (japonica cultivar-group)] dbj|BAD155| expressed protein|protein expressed protein	-0.177518	-0.879366	0.355896	0.0540763	0.0708088	-1.31656	0.703092	0.584467
Ta.1012.1.S1_at	unknown protein [Oryza sativa (japonica cultivar-group)] gb|AAP54059.1| unknown protein [Oryza sativa (japonica cultivar-group)]| expressed protein|"protein Ribosomal RNA assembly protein mis3, putative, expressed"	1.22131	-0.0139629	1.39039	1.40613	0.877628	-0.348002	1.14418	1.12611
Ta.10120.1.S1_at	putative GCPE protein [Oryza sativa (japonica cultivar-group)] ref|XP_506856.1| PREDICTED OJ1669_F01.30 gene product [Oryza sativa (japonica|" 1-hydroxy-2-methyl-2-(E)-butenyl 4-diphosphate synthase, putative / GcpE family protein, similar to GcpE"|"protein 4-hydroxy-3-methylbut-2-en-1-yl diphosphate synthase family protein, expressed"	1.62811	0.699547	0.862566	1.17904	2.0504	1.24753	1.70264	1.71818
Ta.10120.1.S1_x_at	putative GCPE protein [Oryza sativa (japonica cultivar-group)] ref|XP_506856.1| PREDICTED OJ1669_F01.30 gene product [Oryza sativa (japonica|" 1-hydroxy-2-methyl-2-(E)-butenyl 4-diphosphate synthase, putative / GcpE family protein, similar to GcpE"|"protein 4-hydroxy-3-methylbut-2-en-1-yl diphosphate synthase family protein, expressed"	1.65049	0.738697	0.914473	1.22825	1.98728	1.08879	1.61876	1.60389
Ta.10125.2.S1_at	putative co-repressor protein [Oryza sativa (japonica cultivar-group)]|" paired amphipathic helix repeat-containing protein, similar to transcription co-repressor Sin3 (Xenopus laevis) GI:4960210; contain"|protein expressed protein	-0.699992	-0.818992	0.126157	0.116823	-0.882535	-1.18575	-0.30658	-0.0953904
Ta.10126.2.S1_a_at	putative zinc finger protein [Oryza sativa (japonica cultivar-group)]|" zinc finger (CCCH-type) family protein, contains Pfam domain, PF00642: Zinc finger C-x8-C-x5-C-x3-H type (and similar)"|"protein Zinc finger CCCH type domain containing protein ZFN-like 2, putative, expressed"	-2.36801	-1.22234	-2.24798	-2.52658	-1.47834	-0.821304	-1.68456	-1.75589
Ta.10126.3.S1_a_at	putative zinc finger protein [Oryza sativa (japonica cultivar-group)]|" zinc finger (CCCH-type) family protein, contains Pfam domain, PF00642: Zinc finger C-x8-C-x5-C-x3-H type (and similar)"|"protein Zinc finger CCCH type domain containing protein ZFN-like 2, putative, expressed"	-2.1517	-1.29647	-2.18747	-2.40802	-1.44828	-0.83392	-1.70098	-1.73324
Ta.1013.1.S1_at	plasma membrane intrinsic protein 1 [Triticum aestivum]|" aquaporin, putative, similar to plasma membrane aquaporin GI:3551133 from (Raphanus sativus)"|"protein aquaporin PIP2.4, putative, expressed"	-0.881595	-1.29887	-0.874929	-0.815299	-0.70135	-1.55601	-1.04198	-0.89573
Ta.10143.2.S1_a_at	unknown protein [Arabidopsis thaliana] gb|AAO63430.1| At3g56900 [Arabidopsis thaliana] ref|NP_191249.2| aladin-related / adracalin-related [|" aladin-related / adracalin-related, weak similarity to SP:Q9NRG9 Aladin (Adracalin) (GL003) {Homo sapiens}; non-consensus AT-AC"|protein expressed protein	1.6293	0.355883	1.35209	1.44693	0.745338	-0.388182	0.500486	0.44741
Ta.10151.1.S1_at	importin beta 1 [Oryza sativa (japonica cultivar-group)] dbj|BAA34861.1| importin-beta1 [Oryza sativa (japonica cultivar-group)]|" importin beta-2, putative, similar to importin-beta2 (Oryza sativa (japonica cultivar-group)) GI:3983665; contains Pfam"|"protein Importin-beta N-terminal domain containing protein, expressed"	0.5662	-0.643281	0.560059	0.77825	1.06722	-0.303534	1.07646	0.987034
Ta.10155.1.A1_at	putative Endoribonuclease Dicer homolog [Oryza sativa (japonica cultivar-group)]|" ribonuclease III family protein, similar to RNA helicase/RNAseIII CAF protein (Arabidopsis thaliana) GI:6102610; contains Pfam pr"|"protein RNase3 domain containing protein, expressed"	2.30231	0.935461	2.65031	2.82902	1.64286	0.401666	1.75034	1.4757
Ta.10155.2.S1_at	P0456E05.12 [Oryza sativa (japonica cultivar-group)]|" ribonuclease III family protein, similar to RNA helicase/RNAseIII CAF protein (Arabidopsis thaliana) GI:6102610; contains Pfam pr"|"protein RNase3 domain containing protein, expressed"	0.885734	0.2442	1.69315	1.91198	1.58401	0.285301	2.27766	2.04105
Ta.10168.1.S1_at	putative calmodulin-binding heat-shock protein [Oryza sativa (japonica cultivar-group)]|" lipase class 3 family protein / calmodulin-binding heat-shock protein, putative, similar to almodulin-binding heat-shock"|"protein calmodulin-binding heat-shock protein, putative, expressed"	0.757362	2.98195	0.454137	0.201889	0.730169	3.54843	0.303629	0.325497
Ta.10177.1.A1_at	unknown [Arabidopsis thaliana]| expressed protein|"protein Uncharacterised protein family containing protein, expressed"	0.906917	0.0641878	1.13321	1.24162	0.50288	-0.041558	1.02965	1.33668
Ta.10181.3.S1_a_at	C2 domain-containing protein-like [Oryza sativa (japonica cultivar-group)]| similar to C2 domain-containing protein / armadillo/beta-catenin repeat family protein [Arabidopsis thaliana] (TAIR:At1g44120.1);|"protein Armadillo/beta-catenin-like repeat family protein, expressed"	-1.04991	-0.372748	0.649267	0.698191	-1.09324	-0.39779	0.549657	0.55212
Ta.10184.1.S1_a_at	putative ATP/GTP-binding protein [Oryza sativa (japonica cultivar-group)] dbj|BAD17173.1| putative ATP/GTP-binding protein [Oryza sativa (ja|" pre-mRNA cleavage complex family protein, similar to Pre-mRNA cleavage complex II protein Clp1 (Swiss-Prot:Q92989) (Homo sapiens)"|"protein Pre-mRNA cleavage complex II protein Clp1 containing protein, expressed"	0.795731	-0.498218	1.45221	1.11664	0.891589	-0.695975	0.83813	0.789243
Ta.10185.2.S1_a_at	P0018C10.44 [Oryza sativa (japonica cultivar-group)] dbj|BAC06242.1| putative F-box protein Fbl2 [Oryza sativa (japonica cultivar-group)]|" F-box family protein, similar to SKP1 interacting partner 2 (SKIP2) TIGR_Ath1:At5g67250"|"protein F-box protein AtFBL5, putative, expressed"	0.915161	2.77163	-0.511982	-0.423323	2.19103	3.76333	0.830759	1.17664
Ta.10186.1.S1_at	beta-expansin 3 [Zea mays]|" similar to beta-expansin, putative (EXPB4) [Arabidopsis thaliana] (TAIR:At2g45110.1); similar to cim1 protein - soybean"|"protein Beta-expansin 1a precursor, putative, expressed"	-0.332412	-1.97324	2.225	2.38696	1.11546	-0.584432	3.76942	4.00478
Ta.10191.1.S1_at	putative transfactor [Oryza sativa (japonica cultivar-group)] dbj|BAD10540.1| putative transfactor [Oryza sativa (japonica cultivar-group)]|" myb family transcription factor, contains Pfam profile: PF00249 myb-like DNA-binding domain"|"protein myb-like DNA-binding domain, SHAQKYF class family protein, expressed"	1.67483	3.32727	0.265562	0.98493	0.129705	0.299446	0.00647171	-0.0118972
Ta.10197.1.S1_at	||"protein Glycosyl hydrolases family 16 protein, expressed"	-1.7269	-2.3695	-1.77609	-1.77359	-1.97157	-1.99105	-0.499391	-0.499291
Ta.10199.1.A1_at	putative 2-oxoglutarate-dependent oxygenase [Oryza sativa (japonica cultivar-group)] dbj|BAD05352.1| putative 2-oxoglutarate-dependent oxyge|" 2-oxoglutarate-dependent dioxygenase, putative, similar to 2A6 (GI:599622) and tomato ethylene synthesis regulatory protein E8"|"protein oxidoreductase, 2OG-Fe oxygenase family protein"	-0.276818	-1.15016	-0.018365	0.0827185	-0.0298725	-1.62739	0.217598	0.581231
Ta.10203.1.S1_at	putative DNAJ domain-containing; methylation-controlled J protein [Oryza sativa (japonica cultivar-group)] dbj|BAD61437.1| putative DNAJ dom|" DNAJ heat shock N-terminal domain-containing protein, contains Pfam profile PF00226 DnaJ domain"|"protein DNAJ protein, putative, expressed"	2.00991	1.87585	1.28003	1.26062	2.37604	2.20069	1.47459	1.47495
Ta.10203.3.S1_a_at	putative DNAJ domain-containing; methylation-controlled J protein [Oryza sativa (japonica cultivar-group)] dbj|BAD61437.1| putative DNAJ dom|" DNAJ heat shock N-terminal domain-containing protein, contains Pfam profile PF00226 DnaJ domain"|"protein DNAJ protein, putative, expressed"	2.56771	2.41182	1.74212	1.6841	2.73571	2.56553	1.8338	1.78916
Ta.10203.3.S1_x_at	putative DNAJ domain-containing; methylation-controlled J protein [Oryza sativa (japonica cultivar-group)] dbj|BAD61437.1| putative DNAJ dom|" DNAJ heat shock N-terminal domain-containing protein, contains Pfam profile PF00226 DnaJ domain; DNAJ domain-containing protein, Homo"|"protein DNAJ protein, putative, expressed"	0.768517	0.666713	0.393564	0.234638	1.16596	1.24194	0.565831	0.414334
Ta.10204.2.A1_a_at	putative cytochrome b5 reductase [Oryza sativa (japonica cultivar-group)]|" NADH-cytochrome b5 reductase, identical to NADH-cytochrome b5 reductase (Arabidopsis thaliana) GI:4240116"|"protein oxidoreductase, FAD-binding family protein, expressed"	-1.09707	-1.00208	-0.202306	-0.344542	-1.15538	-0.862188	-0.439304	-0.451974
Ta.10205.1.S1_at	||	-1.30408	-0.735716	-0.535585	-0.298484	-1.33651	-0.512514	-0.780189	-0.436306
Ta.10215.1.S1_at	gigantea [Triticum aestivum]|" gigantea protein (GI), identical to gigantea protein SP:Q9SQI2 from (Arabidopsis thaliana)"|"protein GIGANTEA protein, putative, expressed"	4.65478	5.51114	3.47366	3.57264	5.00918	5.5598	3.76399	3.27023
Ta.10218.1.S1_at	putative hASNA-I [Oryza sativa (japonica cultivar-group)]|" anion-transporting ATPase, putative, similar to SP:O43681 Arsenical pump-driving ATPase (EC 3.6.3.16) (Arsenite-translocating ATPase)"|"protein Arsenical pump-driving ATPase, putative, expressed"	0.797812	0.826532	0.715661	0.559162	1.42183	1.70231	0.943854	0.930732
Ta.10218.2.S1_at	||	1.07839	1.12304	0.729796	1.1017	1.66937	2.04511	1.28326	1.28866
Ta.10218.2.S1_x_at	||	0.998785	1.22253	0.851092	0.992304	1.6967	1.93443	1.24515	1.23866
Ta.1022.1.S1_at	putative senescence-associated protein [Oryza sativa (japonica cultivar-group)] dbj|BAD08196.1| putative senescence-associated protein [Oryz|" leucine-rich repeat family protein / extensin family protein, similar to extensin-like protein (Lycopersicon esculentum)"|"protein Rhodanese-like domain containing protein, expressed"	-0.151223	-0.187861	0.977216	1.19004	0.179217	0.100642	1.08127	1.1615
Ta.1022.2.S1_x_at	putative senescence-associated protein [Oryza sativa (japonica cultivar-group)] dbj|BAD08196.1| putative senescence-associated protein [Oryz|" senescence-associated family protein, contains similarity to ketoconazole resistant protein GI:928938 and senescence-associated"|"protein Rhodanese-like domain containing protein, expressed"	-0.382576	-0.168958	1.28986	1.00848	-0.014542	-0.00691631	1.05965	1.29571
Ta.10221.2.S1_a_at	splicing factor 4-like protein [Oryza sativa (japonica cultivar-group)]|" SWAP (Suppressor-of-White-APricot)/surp domain-containing protein / D111/G-patch domain-containing protein,"|"protein G-patch domain containing protein, expressed"	-0.801357	-0.202672	-1.42946	-1.58086	-0.579718	-0.102331	-1.48432	-1.55158
Ta.10223.1.A1_at	hypothetical protein [Oryza sativa (japonica cultivar-group)] gb|AAP53561.1| hypothetical protein [Oryza sativa (japonica cultivar-group)] g||"protein F-box protein interaction domain containing protein, expressed"	-0.075367	-0.478472	0.855136	0.987327	0.406389	0.0133776	1.5507	1.64519
Ta.10230.1.S1_at	putative brassinosteroid LRR receptor kinase prrotein [Oryza sativa (japonica cultivar-group)] dbj|BAD30371.1| putative brassinosteroid LRR|" leucine-rich repeat transmembrane protein kinase, putative, may contain C-terminal ser/thr protein kinase domain, similar to"|"protein leucine-rich repeat transmembrane protein kinase, putative, expressed"	-0.735621	-1.41341	-0.143925	-0.17064	-0.710586	-1.18854	0.260811	-0.0534004
Ta.10236.1.A1_at	putative vesicle-associated membrane protein-associated protein [Oryza sativa (japonica cultivar-group)] dbj|BAD25238.1| putative vesicle-as|" vesicle-associated membrane protein, putative / VAMP, putative, similar to VAP27 GI:6688926 (Nicotiana plumbaginifolia)"|protein Protein kinase domain containing protein	0.572	2.83591	-0.0425687	-0.187204	-1.14788	3.14431	-1.64972	-1.69918
Ta.10236.2.S1_a_at	OSJNBb0042I07.2 [Oryza sativa (japonica cultivar-group)] emb|CAD40630.2| OSJNBa0016N04.14 [Oryza sativa (japonica cultivar-group)] ref|XP_47|" vesicle-associated membrane protein, putative / VAMP, putative, similar to VAP27 GI:6688926 (Nicotiana plumbaginifolia)"|protein Protein kinase domain containing protein	1.01859	2.68845	0.245862	-0.0734225	-0.338458	3.06592	-1.47655	-2.09619
Ta.10236.2.S1_at	OSJNBb0042I07.2 [Oryza sativa (japonica cultivar-group)] emb|CAD40630.2| OSJNBa0016N04.14 [Oryza sativa (japonica cultivar-group)] ref|XP_47|" S-locus lectin protein kinase family protein, contains Pfam domins, PF00069: Protein kinase domain, PF00954: S-locus glycoprotein"|protein Protein kinase domain containing protein	0.800112	2.9486	0.198967	-0.296659	-0.253857	3.60015	-1.96403	-1.85662
Ta.10236.2.S1_x_at	OSJNBb0042I07.2 [Oryza sativa (japonica cultivar-group)] emb|CAD40630.2| OSJNBa0016N04.14 [Oryza sativa (japonica cultivar-group)] ref|XP_47|" S-locus lectin protein kinase family protein, contains Pfam domins, PF00069: Protein kinase domain, PF00954: S-locus glycoprotein"|protein Protein kinase domain containing protein	0.564557	2.85429	-0.202537	-0.530511	-0.604158	2.98711	-2.4963	-2.28511
Ta.10239.2.S1_x_at	||	-1.56795	-1.26053	-1.15094	-1.11205	-1.46125	-1.50075	-1.35754	-1.60557
Ta.10243.1.S1_a_at	unknown protein [Oryza sativa (japonica cultivar-group)] dbj|BAC79792.1| unknown protein [Oryza sativa (japonica cultivar-group)]|" expressed protein, similar to unknown protein (gb:AAF00631.1)"|protein expressed protein	-0.361809	-0.0350481	-1.29445	-1.50683	-0.600372	-0.369501	-1.58945	-1.67919
Ta.10249.1.S1_a_at	dsRNA-binding protein ODB1 [Oryza sativa (japonica cultivar-group)]|" double-stranded RNA-binding domain (DsRBD)-containing protein, contains Pfam profile PF00035: Double-stranded RNA binding motif;"|"protein Double-stranded RNA binding motif family protein, expressed"	0.280263	-1.15632	0.52042	0.343918	0.270736	-0.866077	0.413572	0.513037
Ta.10249.1.S1_x_at	dsRNA-binding protein ODB1 [Oryza sativa (japonica cultivar-group)]|" double-stranded RNA-binding domain (DsRBD)-containing protein, contains Pfam profile PF00035: Double-stranded RNA binding motif;"|"protein Double-stranded RNA binding motif family protein, expressed"	0.278555	-0.775338	0.538444	0.246374	0.0804694	-1.11873	0.254987	0.241216
Ta.10295.1.S1_at	Carbonic anhydrase, chloroplast precursor (Carbonate dehydratase) gb|AAC41656.1| carbonic anhydrase pir||T04478 probable carbonate dehydrata|" carbonic anhydrase 2 / carbonate dehydratase 2 (CA2) (CA18), nearly identical to SP:P42737 Carbonic anhydrase 2 (EC 4.2.1.1)"|"protein Carbonic anhydrase, chloroplast precursor, putative, expressed"	-0.895849	-0.00497169	-1.56711	-1.88523	-0.572394	0.64764	-0.774604	-1.13259
Ta.10295.1.S1_x_at	Carbonic anhydrase, chloroplast precursor (Carbonate dehydratase) gb|AAC41656.1| carbonic anhydrase pir||T04478 probable carbonate dehydrata|" carbonic anhydrase 2 / carbonate dehydratase 2 (CA2) (CA18), nearly identical to SP:P42737 Carbonic anhydrase 2 (EC 4.2.1.1)"|"protein Carbonic anhydrase, chloroplast precursor, putative, expressed"	-0.980203	-0.0294557	-1.54034	-2.05697	-0.548429	0.682319	-0.827782	-1.11289
Ta.10303.1.S1_at	tyrosine-specific protein phosphatase protein [Oryza sativa]|" tyrosine specific protein phosphatase family protein, contains tyrosine specific protein phosphatases active site, PROSITE:PS00383"|"protein tyrosine specific protein phosphatase family protein, putative, expressed"	-1.66121	-3.37519	-0.991796	-0.892991	-1.39921	-3.24449	-0.821931	-1.01349
Ta.10304.1.S1_a_at	putative RING zinc finger protein [Oryza sativa (japonica cultivar-group)]|" zinc finger (C3HC4-type RING finger) family protein, contains Pfam profile: PF00097 zinc finger, C3HC4 type (RING finger)"|"protein zinc finger family protein, putative, expressed"	-0.918259	-0.416855	-0.679252	-0.671999	-0.954753	-1.09376	-0.877295	-1.00923
Ta.10308.1.S1_at	putative UDP-galactose/UDP-glucose transporter [Oryza sativa (japonica cultivar-group)]|" UDP-galactose/UDP-glucose transporter, putative, very similar to UDP-galactose/UDP-glucose transporter (GI:22651763)"|"protein Adenosine 3'-phospho 5'-phosphosulfate transporter 1, putative, expressed"	1.61878	3.38225	1.07419	1.16931	1.12123	2.74685	0.484686	0.550103
Ta.10308.2.S1_at	putative UDP-galactose/UDP-glucose transporter [Oryza sativa (japonica cultivar-group)]|" UDP-galactose/UDP-glucose transporter, putative, very similar to UDP-galactose/UDP-glucose transporter (GI:22651763)"|"protein Adenosine 3'-phospho 5'-phosphosulfate transporter 1, putative, expressed"	-0.114681	0.976907	-0.146941	-0.15306	0.423177	1.31286	0.0365279	0.0189343
Ta.10308.3.S1_a_at	putative UDP-galactose/UDP-glucose transporter [Oryza sativa (japonica cultivar-group)]|" UDP-galactose/UDP-glucose transporter, putative, very similar to UDP-galactose/UDP-glucose transporter (GI:22651763)"|"protein Adenosine 3'-phospho 5'-phosphosulfate transporter 1, putative, expressed"	1.76145	3.83815	1.26108	1.29552	1.41682	3.44079	0.611003	0.61926
Ta.10308.3.S1_x_at	putative UDP-galactose/UDP-glucose transporter [Oryza sativa (japonica cultivar-group)]|" UDP-galactose/UDP-glucose transporter, putative, very similar to UDP-galactose/UDP-glucose transporter (GI:22651763)"|"protein Adenosine 3'-phospho 5'-phosphosulfate transporter 1, putative, expressed"	1.46486	3.01663	1.01684	1.0003	0.918355	2.79089	0.484784	0.435291
Ta.10310.3.S1_at	22 kDa drought-inducible protein [Saccharum hybrid cultivar] dbj|BAB68268.1| drought inducible 22 kD protein [Saccharum officinarum]|" proline-rich extensin-like family protein, contains proline-rich extensin domains, INTERPRO:IPR002965;"|"protein ABA/WDS induced protein, expressed"	-2.18239	-3.0883	-2.17331	-2.24784	-1.61825	-2.19765	-1.92226	-2.10763
Ta.10311.1.S1_at	hypothetical protein [Arabidopsis thaliana]| expressed protein|protein expressed protein	-1.02077	-1.42168	-0.870197	-1.32207	-0.683607	-1.17847	-0.699864	-0.59986
Ta.10329.15.S1_at	PREDICTED: similar to germinal histone H4 gene [Pan troglodytes]|" histone H4, identical to histone H4 from Lycopersicon esculentum GI:297150, Lolium temulentum SP:P02308, Acropora formosa GI:4556"|"protein Histone H4, putative, expressed"	-0.00555433	-0.177395	2.03094	2.24223	0.109131	0.0315913	2.4535	2.83623
Ta.10329.23.S1_at	PREDICTED: similar to germinal histone H4 gene [Canis familiaris]|" histone H4, identical to histone H4 from Lycopersicon esculentum GI:297150, Lolium temulentum SP:P02308, Acropora formosa GI:4556"|"protein Histone H4, putative, expressed"	2.14041	1.93942	2.01407	2.09606	2.4644	2.3729	2.20232	2.549
Ta.10329.34.S1_x_at	PREDICTED: similar to germinal histone H4 gene [Canis familiaris]|" histone H4, identical to histone H4 from Lycopersicon esculentum GI:297150, Lolium temulentum SP:P02308, Acropora formosa GI:4556"|"protein Histone H4, putative, expressed"	1.40836	1.614	-0.242264	-0.0161224	0.905689	1.82896	-0.0978306	-0.0351554
Ta.10329.39.S1_at	PREDICTED: similar to germinal histone H4 gene [Gallus gallus]|" histone H4, identical to histone H4 from Lycopersicon esculentum GI:297150, Lolium temulentum SP:P02308, Acropora formosa GI:4556"|"protein Histone H4, putative, expressed"	1.21917	1.47848	-0.0841624	0.0646405	1.55403	1.54139	0.0345858	0.445475
Ta.10329.6.S1_at	PREDICTED: similar to germinal histone H4 gene [Canis familiaris]|" histone H4, identical to histone H4 from Lycopersicon esculentum GI:297150, Lolium temulentum SP:P02308, Acropora formosa GI:4556"|"protein Histone H4, putative, expressed"	0.680072	1.185	-0.998532	-1.16801	0.75229	2.53486	-0.0920493	-0.0318192
Ta.10330.1.S1_a_at	hypothetical protein [Oryza sativa (japonica cultivar-group)] dbj|BAD22428.1| hypothetical protein [Oryza sativa (japonica cultivar-group)]||protein expressed protein	-1.11202	-0.837047	-0.88015	-1.11409	-0.743287	-0.784689	-0.787801	-0.699541
Ta.1034.1.A1_at	||"protein MATE efflux family protein, expressed"	0.649779	-1.25797	-0.82082	-0.62518	1.10237	-0.743217	0.277	0.117442
Ta.10346.1.A1_at	unknow protein [Oryza sativa (japonica cultivar-group)] gb|AAO72367.1| unknow protein [Oryza sativa (japonica cultivar-group)]| expressed protein|protein expressed protein	0.167307	-0.451223	0.576698	1.01097	0.945902	-0.0171066	1.22844	1.14606
Ta.10347.1.S1_at	putative purine permease [Oryza sativa (japonica cultivar-group)] dbj|BAD19736.1| putative purine permease [Oryza sativa (japonica cultivar-|" purine permease, putative, similar to purine permease GI:7620007 from (Arabidopsis thaliana)"|"protein purine permease, putative, expressed"	1.003	-0.392056	1.44032	1.43803	0.356763	-1.34021	1.08978	1.03434
Ta.10347.1.S1_x_at	putative purine permease [Oryza sativa (japonica cultivar-group)] dbj|BAD19736.1| putative purine permease [Oryza sativa (japonica cultivar-|" purine permease, putative, similar to purine permease GI:7620007 from (Arabidopsis thaliana)"|"protein purine permease, putative, expressed"	0.619416	-0.446992	1.158	0.94962	0.21842	-0.645208	0.683846	0.65007
Ta.10349.1.S1_a_at	P0520B06.18 [Oryza sativa (japonica cultivar-group)] dbj|BAB60909.1| putative ER6 protein [Oryza sativa (japonica cultivar-group)] dbj|BAB92|" universal stress protein (USP) family protein, similar to ER6 protein (Lycopersicon esculentum) GI:5669654; contains Pfam"|"protein universal stress protein family protein, expressed"	3.72502	4.82563	2.16031	2.43296	3.71068	4.52888	1.10949	1.42496
Ta.10349.1.S1_x_at	P0520B06.18 [Oryza sativa (japonica cultivar-group)] dbj|BAB60909.1| putative ER6 protein [Oryza sativa (japonica cultivar-group)] dbj|BAB92|" universal stress protein (USP) family protein, similar to ER6 protein (Lycopersicon esculentum) GI:5669654; contains Pfam"|"protein universal stress protein family protein, expressed"	3.3413	4.3119	2.00921	2.36917	3.52035	4.47052	1.01469	1.51269
Ta.10349.2.S1_at	P0520B06.18 [Oryza sativa (japonica cultivar-group)] dbj|BAB60909.1| putative ER6 protein [Oryza sativa (japonica cultivar-group)] dbj|BAB92|" universal stress protein (USP) family protein, similar to ER6 protein (Lycopersicon esculentum) GI:5669654; contains Pfam"|"protein universal stress protein family protein, expressed"	4.61294	5.55003	2.25494	2.67047	4.76638	5.30852	1.6302	2.12163
Ta.10349.3.S1_x_at	P0520B06.18 [Oryza sativa (japonica cultivar-group)] dbj|BAB60909.1| putative ER6 protein [Oryza sativa (japonica cultivar-group)] dbj|BAB92|" universal stress protein (USP) family protein, similar to ER6 protein (Lycopersicon esculentum) GI:5669654; contains Pfam"|"protein universal stress protein family protein, expressed"	3.12793	3.92111	1.85758	2.2423	3.47304	4.21527	0.891979	1.30259
Ta.10350.1.S1_at	pentatricopeptide (PPR) repeat-containing protein-like protein [Oryza sativa (japonica cultivar-group)] dbj|BAC83317.1| pentatricopeptide (P| similar to pentatricopeptide (PPR) repeat-containing protein [Arabidopsis thaliana] (TAIR:At4g21190.1); contains|"protein pentatricopeptide, putative, expressed"	1.05538	0.26649	2.34527	2.05562	0.840405	0.221309	2.06934	2.10158
Ta.10351.1.S1_at	unknown protein [Oryza sativa (japonica cultivar-group)] gb|AAP21415.1| unknown protein [Oryza sativa (japonica cultivar-group)]|" expressed protein, predicted using genefinder"|protein expressed protein	0.20415	1.44443	0.010929	0.0551921	0.0614804	2.81329	-0.2176	0.0244514
Ta.10354.1.S1_at	putative Pyrophosphate--fructose 6-phosphate 1-phosphotransferase alpha subunit [Oryza sativa (japonica cultivar-group)]|" pyrophosphate--fructose-6-phosphate 1-phosphotransferase alpha subunit, putative / pyrophosphate-dependent"|"protein Pyrophosphate-fructose 6-phosphate 1-phosphotransferase alpha subunit, putative, expressed"	-0.151182	-0.622032	-1.48121	-1.91659	-0.0659621	-0.530368	-1.47995	-1.54069
Ta.10354.1.S1_x_at	putative Pyrophosphate--fructose 6-phosphate 1-phosphotransferase alpha subunit [Oryza sativa (japonica cultivar-group)]|" pyrophosphate--fructose-6-phosphate 1-phosphotransferase alpha subunit, putative / pyrophosphate-dependent"|"protein Pyrophosphate-fructose 6-phosphate 1-phosphotransferase alpha subunit, putative, expressed"	-0.105863	-0.66883	-1.68233	-1.95696	-0.185282	-0.697889	-1.55898	-1.51424
Ta.10354.2.S1_x_at	putative Pyrophosphate--fructose 6-phosphate 1-phosphotransferase alpha subunit [Oryza sativa (japonica cultivar-group)]|" pyrophosphate--fructose-6-phosphate 1-phosphotransferase alpha subunit, putative / pyrophosphate-dependent"|"protein Pyrophosphate-fructose 6-phosphate 1-phosphotransferase alpha subunit, putative, expressed"	-0.570601	-0.999006	-1.21355	-1.47144	-0.357552	-0.479406	-0.970577	-1.03165
Ta.10358.1.A1_at	Unknown protein [Oryza sativa (japonica cultivar-group)] gb|AAO06976.1| Unknown protein [Oryza sativa (japonica cultivar-group)]| similar to microtubule associated protein (MAP65/ASE1) family protein [Arabidopsis thaliana] (TAIR:At5g55230.1); similar to|"protein microtubule associated protein family protein, putative, expressed"	-0.769417	-1.9641	-0.719488	-0.414941	-0.222026	-1.42081	-0.119198	-0.0941237
Ta.10362.2.A1_a_at	unknown protein [Oryza sativa (japonica cultivar-group)] gb|AAP54343.1| unknown protein [Oryza sativa (japonica cultivar-group)] gb|AAL59023| expressed protein|protein expressed protein	-0.699167	-1.05457	-0.468637	-0.669076	-0.204842	-1.04983	-0.119625	-0.0481321
Ta.10371.2.A1_at	putative Rhomboid family protein (with alternative splicing) [Oryza sativa (japonica cultivar-group)] gb|AAP68399.1| unknown protein [Oryza|" rhomboid family protein / ubiquitin-associated (UBA)/TS-N domain-containing protein, contains Pfam profiles PF01694: Rhomboid"|protein expressed protein	0.731334	-0.368258	0.84434	1.03893	0.862547	-0.659016	0.683632	0.821764
Ta.10373.1.A1_x_at	putative non-phototropic hypocotyl 3 (NPH3)/phototropic response protein [Oryza sativa (japonica cultivar-group)] dbj|BAD09643.1| putative n|" phototropic-responsive NPH3 family protein, contains NPH3 family domain, Pfam:PF03000"|"protein transposon protein, putative, Mutator sub-class, expressed"	0.695322	2.36347	0.477916	0.579033	1.02842	3.0052	0.609441	0.531254
Ta.10377.1.A1_at	putative proton-dependent oligopeptide transport [Oryza sativa (japonica cultivar-group)] gb|AAP53384.1| putative proton-dependent oligopept|" proton-dependent oligopeptide transport (POT) family protein, contains Pfam profile: PF00854 POT family ; contains"|"protein POT family protein, expressed"	-1.20284	-2.67953	0.183901	-0.130426	-0.371143	-2.19917	0.120085	-0.163756
Ta.10389.1.S1_a_at	putative aldose reductase [Oryza sativa (japonica cultivar-group)] dbj|BAB64275.1| putative aldose reductase [Oryza sativa (japonica cultiva|" aldo/keto reductase family protein, similar to chalcone reductase (Sesbania rostrata)(GI:2792155), and aldose reductase ALDRXV4"|"protein oxidoreductase, aldo/keto reductase family protein, expressed"	-0.161304	-1.34385	0.245034	0.0815515	-0.0270912	-0.895824	0.720221	0.864361
Ta.10389.1.S1_at	putative aldose reductase [Oryza sativa (japonica cultivar-group)] dbj|BAB64275.1| putative aldose reductase [Oryza sativa (japonica cultiva| similar to aldo/keto reductase family protein [Arabidopsis thaliana] (TAIR:At3g53880.1); similar to aldose reductase|"protein oxidoreductase, aldo/keto reductase family protein, expressed"	1.6094	-0.236425	1.77217	1.70655	1.60723	0.06792	2.07579	2.17345
Ta.1039.1.S1_at	putative malate dehydrogenase [Oryza sativa (japonica cultivar-group)] gb|AAU44114.1| putative malate dehydrogenase [Oryza sativa (japonica|" malate dehydrogenase (NAD), mitochondrial, identical to mitochondrial NAD-dependent malate dehydrogenase GI:3929649 SP:Q9ZP06"|"protein Malate dehydrogenase, mitochondrial precursor, putative, expressed"	0.757163	0.0164535	1.81446	1.97738	0.427029	-0.134213	1.67973	1.67491
Ta.10395.1.S1_a_at	putative phytochrome-associated protein [Oryza sativa (japonica cultivar-group)] dbj|BAB91924.1| putative Aux/IAA protein [Oryza sativa (jap|" auxin-responsive AUX/IAA family protein, similar to SP:O24408:AXII_ARATH Auxin-responsive protein IAA18 (Indoleacetic"|"protein AUX/IAA family protein, expressed"	-1.05256	-1.06947	-1.43563	-1.56659	-1.59629	-1.4012	-1.84081	-1.67653
Ta.10395.1.S1_x_at	putative phytochrome-associated protein [Oryza sativa (japonica cultivar-group)] dbj|BAB91924.1| putative Aux/IAA protein [Oryza sativa (jap|" auxin-responsive AUX/IAA family protein, similar to SP:O24408:AXII_ARATH Auxin-responsive protein IAA18 (Indoleacetic"|"protein AUX/IAA family protein, expressed"	-0.804325	-1.1328	-1.48785	-1.57202	-1.70342	-1.45253	-1.81065	-1.72675
Ta.10395.2.S1_x_at	putative phytochrome-associated protein [Oryza sativa (japonica cultivar-group)] dbj|BAB91924.1| putative Aux/IAA protein [Oryza sativa (jap|" auxin-responsive protein / indoleacetic acid-induced protein 18 (IAA18), identical to SP:O24408:AXII_ARATH Auxin-responsive"|protein hypothetical protein	-0.873298	-1.22189	-1.40184	-1.50511	-1.66068	-1.43039	-1.81159	-1.8152
Ta.10400.1.S1_at	ZmGR1b [Zea mays]|" protease inhibitor/seed storage/lipid transfer protein (LTP) family protein, similar to 14 kDa polypeptide (Catharanthus roseus)"|"protein Protease inhibitor/seed storage/LTP family protein, expressed"	-0.106063	-0.016306	-0.137722	-0.108448	-1.89023	-1.26083	-2.25743	-2.28195
Ta.10402.1.S1_x_at	24-methylene lophenol C24(1)methyltransferase [Oryza sativa]|" S-adenosyl-methionine-sterol-C-methyltransferase, identical to sterol-C-methyltransferase GI:1061040 from"|"protein 24-methylenesterol C-methyltransferase 2, putative, expressed"	-0.309871	-2.06111	-0.643939	-0.515768	-0.71773	-2.95313	-1.01314	-1.05686
Ta.10402.3.A1_at	24-methylene lophenol C24(1)methyltransferase [Oryza sativa]|" S-adenosyl-methionine-sterol-C-methyltransferase, identical to sterol-C-methyltransferase GI:1061040 from"|"protein 24-methylenesterol C-methyltransferase 2, putative, expressed"	1.1601	-2.13859	0.571235	0.62894	0.173704	-2.91302	0.0481731	0.0395701
Ta.10402.3.A1_x_at	24-methylene lophenol C24(1)methyltransferase [Oryza sativa]|" S-adenosyl-methionine-sterol-C-methyltransferase, identical to sterol-C-methyltransferase GI:1061040 from"|"protein 24-methylenesterol C-methyltransferase 2, putative, expressed"	1.10831	-1.61175	0.607401	0.713328	0.0526705	-2.29224	-0.0468117	-0.145002
Ta.10406.1.S1_at	P0456E05.21 [Oryza sativa (japonica cultivar-group)]||protein expressed protein	-1.03024	-2.21637	-0.196079	0.247582	-0.511491	-1.82217	0.880522	0.912321
Ta.10408.1.S1_at	response regulator 6 [Zea mays]|" two-component responsive regulator / response reactor 3 (RR3), identical to response reactor 3 GI:3273200 from (Arabidopsis"|"protein Two-component response regulator ARR8, putative, expressed"	-0.00966616	0.354588	-1.63509	-2.20501	-0.576101	0.107304	-0.900416	-1.53057
Ta.10417.1.S1_at	putative acyl-ACP thioesterase [Oryza sativa (japonica cultivar-group)] dbj|BAA83582.1| putative acyl-ACP thioesterase [Oryza sativa (japoni| acyl-(acyl carrier protein) thioesterase / acyl-ACP thioesterase / oleoyl-(acyl-carrier protein) hydrolase / S-acyl fatty|"protein Myristoyl-acyl carrier protein thioesterase, chloroplast precursor, putative, expressed"	-1.27454	1.11725	-0.655988	-0.352937	-1.15566	1.5618	-0.474855	-0.283096
Ta.10423.1.S1_x_at	||	-0.856162	-1.48609	-0.74808	-0.719245	-0.179618	-1.72329	-0.310895	-0.213403
Ta.10426.1.A1_at	hypothetical protein Krad07001918 [Kineococcus radiotolerans SRS30216]||"protein transposon protein, putative, unclassified"	-0.668509	-0.824531	-1.00578	-1.03468	-0.362521	-0.8308	-0.327898	-0.220722
Ta.10431.1.S1_a_at	putative zinc finger protein [Solanum demissum]|" zinc finger (C3HC4-type RING finger) family protein, contains Pfam domain, PF00097: Zinc finger, C3HC4 type (RING finger)"|"protein Zinc finger protein, putative, expressed"	-0.516351	-0.496801	-1.10898	-1.24452	-0.659459	-0.821654	-1.11379	-1.09414
Ta.10431.1.S1_at	putative zinc finger protein [Solanum demissum]|" zinc finger (C3HC4-type RING finger) family protein, contains Pfam domain, PF00097: Zinc finger, C3HC4 type (RING finger)"|"protein Zinc finger protein, putative, expressed"	-0.794412	-0.491159	-1.20365	-1.29926	-0.939414	-0.707362	-1.0939	-1.04926
Ta.10431.2.A1_a_at	putative zinc finger protein [Solanum demissum]|" zinc finger (C3HC4-type RING finger) family protein, contains Pfam domain, PF00097: Zinc finger, C3HC4 type (RING finger)"|"protein Zinc finger protein, putative, expressed"	-0.420033	-0.311209	-1.12088	-1.07356	-0.519552	-0.806378	-1.18247	-0.933612
Ta.10431.2.A1_x_at	unknown protein [Arabidopsis thaliana] gb|AAL38760.1| unknown protein [Arabidopsis thaliana] gb|AAC32914.1| unknown protein [Arabidopsis tha|" zinc finger (C3HC4-type RING finger) family protein, contains Pfam profile PF00097: Zinc finger, C3HC4 type (RING finger); contains P"|"protein Zinc finger protein, putative, expressed"	-0.503962	-0.462356	-1.19669	-1.16015	-0.634113	-0.699467	-1.11158	-0.99645
Ta.10436.1.S1_at	putative ACT domain containing protein [Oryza sativa (japonica cultivar-group)] gb|AAO38475.1| putative ACT domain containing protein [Oryza||"protein ACT domain containing protein, expressed"	-0.231382	-0.0898429	0.983482	0.861408	-0.382665	-0.500064	1.13826	1.56976
Ta.10438.1.S1_x_at	putative ribosomal protein [Oryza sativa (japonica cultivar-group)] dbj|BAD10146.1| putative ribosomal protein [Oryza sativa (japonica culti|" 60S ribosomal protein L34 (RPL34A), identical to GB:Q42351, location of EST 105E2T7, gb:T22624"|"protein 60S ribosomal protein L34, putative, expressed"	1.68675	-0.0777856	2.59881	2.54803	1.65507	0.279534	2.69744	2.69498
Ta.10446.1.S1_at	unknown protein [Oryza sativa (japonica cultivar-group)] dbj|BAD17568.1| unknown protein [Oryza sativa (japonica cultivar-group)] dbj|BAD174| expressed protein|protein expressed protein	-0.353101	-1.38349	0.503377	0.438128	-0.057162	-1.16244	0.644686	0.623611
Ta.10454.2.S1_at	unknown protein [Oryza sativa (japonica cultivar-group)] dbj|BAD46422.1| unknown protein [Oryza sativa (japonica cultivar-group)]|" CSL zinc finger domain-containing protein, contains Pfam PF05207: CSL zinc finger domain"|"protein CSL zinc finger family protein, expressed"	1.44967	2.10463	1.86447	1.90454	1.42605	1.952	1.99933	1.76244
Ta.10456.1.A1_at	OSJNBa0070C17.22 [Oryza sativa (japonica cultivar-group)] ref|XP_473874.1| OSJNBa0070C17.22 [Oryza sativa (japonica cultivar-group)]||"protein Methyl-CpG binding domain containing protein, expressed"	-1.31877	-1.66651	-1.23836	-1.35851	-1.33935	-1.87822	-1.66765	-1.60072
Ta.10457.1.S1_at	putative ORFX [Oryza sativa (japonica cultivar-group)]|" expressed protein, similar to PGPS/D12 (Petunia x hybrida) GI:4105794; contains Pfam profile PF04749: Protein of unknown"|protein expressed protein	-2.38917	-2.30354	-0.905221	-1.46199	-0.40608	-0.545205	-0.396318	-0.521583
Ta.10459.1.S1_at	putative DNA-directed RNA polymerase II [Oryza sativa (japonica cultivar-group)] ref|XP_507424.1| PREDICTED P0646B04.12 gene product [Oryza|" DNA-directed RNA polymerase II 36 kDa polypeptide A / RNA polymerase II subunit 3 (RPB36A), identical to SP:Q39211 DNA-directed"|"protein DNA-directed RNA polymerase II 36 kDa polypeptide A, putative, expressed"	0.89654	-0.684132	0.91625	0.871763	0.763197	-1.2202	1.04111	0.829967
Ta.10463.1.A1_at	AT3g52890/F8J2_60 [Arabidopsis thaliana] emb|CAB86893.1| protein kinase-like [Arabidopsis thaliana] gb|AAN72297.1| At3g52890/F8J2_60 [Arabid|" protein kinase (KIPK), identical to protein kinase KIPK (KCBP-interacting protein kinase) (Arabidopsis thaliana)"|"protein protein kinase, putative, expressed"	-0.707755	-1.20804	-0.651565	-0.636807	-0.199805	-1.46072	-0.233455	-0.109126
Ta.10470.1.S1_at	unknown protein [Oryza sativa (japonica cultivar-group)] dbj|BAA92731.1| unknown protein [Oryza sativa (japonica cultivar-group)] dbj|BAD679| expressed protein|protein expressed protein	-0.807616	-0.528373	1.39945	1.48965	-1.12764	-1.18592	1.31606	1.36296
Ta.10470.2.S1_at	unknown protein [Oryza sativa (japonica cultivar-group)] dbj|BAA92731.1| unknown protein [Oryza sativa (japonica cultivar-group)] dbj|BAD679| expressed protein|protein expressed protein	-0.478751	-0.592006	0.866755	0.886629	-0.989529	-2.07118	0.372105	0.328039
Ta.10489.1.S1_at	putative phosphohydrolase [Oryza sativa (japonica cultivar-group)] dbj|BAD05290.1| putative phosphohydrolase [Oryza sativa (japonica cultiva| similar to MutT/nudix family protein [Arabidopsis thaliana] (TAIR:At2g33980.1); similar to unknown protein [Oryza|"protein hydrolase, NUDIX family protein, expressed"	-0.274581	-1.0672	1.52726	1.41813	-0.97431	-1.91486	1.1824	1.1965
Ta.1050.1.S1_at	putative protein disulfide isomerase-related protein [Oryza sativa (japonica cultivar-group)] dbj|BAD38008.1| putative protein disulfide iso|" Encodes a protein disulfide isomerase-like (PDIL) protein, a member of a multigene family within the thioredoxin (TRX)"|"protein protein disulfide-isomerase domain containing protein, expressed"	2.68227	3.97548	2.27833	2.23421	2.38057	3.58699	1.94742	1.89984
Ta.10501.1.S1_x_at	putative 60S ribosomal protein L7 (RPL7A) [Oryza sativa (japonica cultivar-group)] ref|XP_507312.1| PREDICTED OJ1211_G06.30 gene product [Or| 60S ribosomal protein L7 (RPL7B)|"protein 60S ribosomal protein L7 containing protein, expressed"	2.05335	0.094732	2.82003	2.74036	1.27276	-0.729857	2.21473	2.19157
Ta.10501.2.S1_x_at	putative 60S ribosomal protein L7 (RPL7A) [Oryza sativa (japonica cultivar-group)] ref|XP_507312.1| PREDICTED OJ1211_G06.30 gene product [Or|" 60S ribosomal protein L7 (RPL7A), similar to ribosomal protein L7 GB:AAA03081 GI:307388 from (Homo sapiens)"|"protein 60S ribosomal protein L7 containing protein, expressed"	1.35892	-0.211236	2.05836	1.97015	1.06582	-0.673575	1.99062	2.01231
Ta.10501.3.S1_a_at	putative 60S ribosomal protein L7 (RPL7A) [Oryza sativa (japonica cultivar-group)] ref|XP_507312.1| PREDICTED OJ1211_G06.30 gene product [Or|" 60S ribosomal protein L7 (RPL7A), similar to ribosomal protein L7 GB:AAA03081 GI:307388 from (Homo sapiens)"|"protein 60S ribosomal protein L7 containing protein, expressed"	1.61561	-0.0406404	3.06257	3.10069	1.39763	-0.263197	2.3455	2.44319
Ta.10504.1.S1_at	hypothetical protein [Oryza sativa (japonica cultivar-group)] dbj|BAD22868.1| hypothetical protein [Oryza sativa (japonica cultivar-group)]||"protein F-box domain containing protein, expressed"	1.44506	0.669563	2.02471	2.16802	0.781074	-0.167831	1.04754	1.12233
Ta.10516.1.A1_at	VER2 [Triticum aestivum]||protein expressed protein	0.709695	0.0677061	4.83654	4.30043	0.491812	0.118869	1.30927	1.39197
Ta.10520.1.S1_at	B1097D05.23 [Oryza sativa (japonica cultivar-group)] dbj|BAC05572.1| unknown protein [Oryza sativa (japonica cultivar-group)]| expressed protein|protein expressed protein	1.19411	3.90022	0.662213	-0.0115159	0.136034	5.38871	0.271957	0.420819
Ta.10520.2.S1_a_at	B1097D05.23 [Oryza sativa (japonica cultivar-group)] dbj|BAC05572.1| unknown protein [Oryza sativa (japonica cultivar-group)]| expressed protein|protein expressed protein	-0.185216	1.38684	-0.613714	-0.940757	-0.429112	1.69861	-0.660692	-0.638662
Ta.10520.2.S1_x_at	B1097D05.23 [Oryza sativa (japonica cultivar-group)] dbj|BAC05572.1| unknown protein [Oryza sativa (japonica cultivar-group)]|" leucine-rich repeat family protein / extensin family protein, similar to extensin-like protein (Lycopersicon esculentum)"|protein expressed protein	0.188973	1.63909	-0.0172786	-0.0520878	0.22026	2.3534	0.011922	0.0736624
Ta.10530.1.A1_x_at	putative kinetochore protein Skp1 [Oryza sativa (japonica cultivar-group)] gb|AAP53946.1| putative kinetochore protein Skp1 [Oryza sativa (j|" E3 ubiquitin ligase SCF complex subunit SKP1/ASK1 (At14), putative, E3 ubiquitin ligase; similar to Skp1 homolog Skp1b GI:3068809, UI"|"protein Skp1 family, dimerisation domain containing protein"	0.817307	-0.0240855	1.60188	1.78899	0.237291	0.102086	0.963534	0.853421
Ta.10531.2.S1_a_at	||"protein Protease inhibitor/seed storage/LTP family protein, expressed"	-1.27791	-1.88313	-1.75785	-2.06444	-1.59353	-2.19945	-2.18165	-2.26809
Ta.10532.1.A1_s_at	alpha-toxin [Clostridium septicum] dbj|BAA04550.1| alpha-toxin [Clostridium septicum] prf||2011222A hemolysin||	0.393457	1.96749	-0.108326	-0.145272	1.81835	5.41894	-1.25763	-1.38534
Ta.10535.1.S1_at	tetratricopeptide repeat (TPR)-containing protein-like [Oryza sativa (japonica cultivar-group)] dbj|BAD29695.1| tetratricopeptide repeat (TP||"protein tetratricopeptide repeat, putative, expressed"	-1.30833	-1.42779	-1.75944	-1.58695	-0.869502	-0.91364	-1.65079	-1.32134
Ta.10537.2.A1_at	putative RNA helicase [Oryza sativa (japonica cultivar-group)] gb|AAP44655.1| putative RNA helicase [Oryza sativa (japonica cultivar-group)]|" DEAD/DEAH box helicase, putative (RH10), probable replication protein A1, Oryza sativa, EMBL:AF009179"|"protein ATP-dependent RNA helicase DDX47, putative, expressed"	1.31208	-0.588666	1.51378	1.39866	1.24678	-0.532916	1.32982	1.26944
Ta.10538.1.A1_at	trigger factor-like [Oryza sativa (japonica cultivar-group)]|" trigger factor type chaperone family protein, contains Pfam profiles PF05697: Bacterial trigger factor protein (TF), PF05698:"|"protein trigger factor family protein, expressed"	-0.0045224	0.29815	1.6559	1.96544	-0.329187	0.0510108	1.13453	1.25609
Ta.10549.1.A1_at	mitochondrial alternative oxidase 1d [Saccharum officinarum]|" alternative oxidase 1a, mitochondrial (AOX1A), identical to GB:Q39219 (SP:Q39219) from (Arabidopsis thaliana)"|"protein transposon protein, putative, unclassified, expressed"	1.96052	6.25468	1.97392	1.73865	0.66909	6.4353	0.745148	0.953209
Ta.10549.1.A1_x_at	mitochondrial alternative oxidase 1d [Saccharum officinarum]|" alternative oxidase 1a, mitochondrial (AOX1A), identical to GB:Q39219 (SP:Q39219) from (Arabidopsis thaliana)"|"protein transposon protein, putative, unclassified, expressed"	1.76283	5.8072	1.38534	1.44534	1.11391	6.90095	0.959424	1.18666
Ta.10549.2.A1_at	OSJNBa0083N12.11 [Oryza sativa (japonica cultivar-group)] emb|CAD41813.2| OSJNBa0083N12.11 [Oryza sativa (japonica cultivar-group)] dbj|BAA2|" alternative oxidase 1b, mitochondrial (AOX1B), identical to GB:O23913 (SP:O23913) from (Arabidopsis thaliana)"|"protein transposon protein, putative, unclassified, expressed"	2.39724	7.10938	0.948988	0.956135	1.42043	7.074	0.165044	0.556188
Ta.1057.1.A1_at	putative peptide transport protein [Oryza sativa (japonica cultivar-group)] dbj|BAD82780.1| putative peptide transport protein [Oryza sativa|" proton-dependent oligopeptide transport (POT) family protein, contains Pfam profile: PF00854 POT family"|"protein POT family protein, expressed"	0.854012	-2.40627	0.151811	-0.208401	0.199295	-2.51238	-0.698392	-1.27369
Ta.1057.1.A1_x_at	putative peptide transport protein [Oryza sativa (japonica cultivar-group)] dbj|BAD82780.1| putative peptide transport protein [Oryza sativa|" proton-dependent oligopeptide transport (POT) family protein, contains Pfam profile: PF00854 POT family"|"protein POT family protein, expressed"	0.682586	-2.6039	-0.0172578	-0.206588	0.152181	-2.92173	-0.757403	-1.40525
Ta.10571.1.A1_at	||	-1.13641	-1.86888	-1.0103	-1.16479	-2.63564	-3.54988	-1.76891	-1.41428
Ta.1058.3.S1_x_at	S-adenosylmethionine decarboxylase precursor [Triticum aestivum]|" adenosylmethionine decarboxylase family protein, contains Pfam profile: PF01536 adenosylmethionine decarboxylase"|"protein S-adenosylmethionine decarboxylase proenzyme, putative, expressed"	-1.31834	-0.712888	-0.739401	-0.709463	-1.23848	-0.676995	-0.941076	-1.01104
Ta.1058.4.S1_at	OSJNBa0069D17.2 [Oryza sativa (japonica cultivar-group)] ref|XP_472172.1| OSJNBa0069D17.2 [Oryza sativa (japonica cultivar-group)]|" nuclear transport factor 2 (NTF2) family protein / RNA recognition motif (RRM)-containing protein, G3BP ras-GTPase-activating"|"protein Nuclear transport factor 2 domain containing protein, expressed"	0.584381	0.045271	2.01338	1.76082	0.633826	0.107667	1.5974	1.62514
Ta.10581.1.A1_at	putative metacaspase, having alternative splicing products [Oryza sativa (japonica cultivar-group)] ref|XP_470786.1| putative metacaspase,||	-1.20371	-0.548033	-2.13106	-2.29686	-1.31347	-1.09238	-2.80387	-3.42554
Ta.10591.3.S1_a_at	dTDP-D-glucose 4,6-dehydratase-like [Oryza sativa (japonica cultivar-group)] dbj|BAD29243.1| dTDP-D-glucose 4,6-dehydratase-like [Oryza sati| expressed protein|"protein rhamnose biosynthetic enzyme 1, putative, expressed"	0.432843	-0.956562	1.00667	0.610175	0.319448	-1.1866	0.87401	0.565338
Ta.10592.1.A1_at	||	1.58154	-0.704683	1.32487	1.47082	0.741897	-0.110635	0.572493	0.37776
Ta.10596.1.S1_at	hypothetical protein [Oryza sativa (japonica cultivar-group)]|" protein kinase family protein, contains Pfam domain PF00069: Protein kinase domain"|protein hypothetical protein	1.00365	0.368343	1.03833	1.16772	1.19764	0.165019	1.26429	1.48701
Ta.10597.1.S1_at	OSJNBa0043A12.25 [Oryza sativa (japonica cultivar-group)] ref|XP_474288.1| OSJNBa0043A12.25 [Oryza sativa (japonica cultivar-group)]|" 5-methylthioribose kinase family, contains TIGRfam TIGR01767: 5-methylthioribose kinase profile"|protein 5-methylthioribose kinase family protein	-0.872344	-0.973879	-1.13229	-0.975228	-0.314691	-0.705735	-0.674191	-0.74776
Ta.1060.2.S1_a_at	putative ankyrin-like protein [Oryza sativa (japonica cultivar-group)] dbj|BAD22094.1| putative ankyrin-like protein [Oryza sativa (japonica|" similar to stress-inducible protein, putative [Arabidopsis thaliana] (TAIR:At4g12400.1); similar to"|"protein TPR Domain containing protein, expressed"	2.11497	2.69951	0.840024	0.673901	2.17698	2.75148	0.860527	0.897507
Ta.10601.1.A1_at	hypothetical protein OSJNBa0070J19.13 [Oryza sativa (japonica cultivar-group)]||protein F-box domain containing protein	1.64525	2.27268	1.47875	1.60604	1.27973	1.85247	1.1574	1.27271
Ta.10609.1.A1_at	||	0.336271	-0.0432006	0.506504	0.451272	0.150665	-0.233164	0.957027	1.19859
Ta.10613.1.S1_x_at	P0483G10.26 [Oryza sativa (japonica cultivar-group)] dbj|BAB63632.1| putative bundle sheath cell specific protein 1 [Oryza sativa (japonica| AGP19 is a lysine-rich arabinogalactan-protein (AGP) and part of a multi-gene family of glycoproteins with approx. 50 members. It|"protein ABA/WDS induced protein, expressed"	-1.92219	-0.731419	-4.77646	-4.91377	-1.87391	-0.881776	-4.11299	-4.17461
Ta.10621.1.S1_at	Putative InsB from Escherichia coli [Oryza sativa (japonica cultivar-group)] gb|AAM22697.1| Putative InsB from Escherichia coli [Oryza sativ|" abscisic acid-responsive HVA22 family protein, weak similarity to SP:Q00765 Polyposis locus protein 1 (TB2 protein) {Homo sapiens"|"protein HVA22-like protein i, putative, expressed"	-0.171252	0.825929	-0.713724	-0.497809	0.444663	1.16697	-0.272916	-0.233166
Ta.10626.1.A1_at	||	-0.0759422	3.52604	-0.661601	-0.605059	1.15921	5.66941	-0.499823	-0.471648
Ta.1063.1.S1_at	laccase LAC5-4 [Lolium perenne]|" laccase family protein / diphenol oxidase family protein, similar to laccase (Pinus taeda)(GI:13661201), laccase GB:CAA74105 (Popul"|"protein Multicopper oxidase family protein, expressed"	-1.06541	-0.929907	-2.80123	-3.06509	-0.108756	-0.26502	-2.37978	-2.12217
Ta.10633.1.S1_at	putative Mic1 homolog [Oryza sativa (japonica cultivar-group)] ref|NP_921365.1| putative Mic1 homolog [Oryza sativa (japonica cultivar-group|" expressed protein, contains Prosite PS00626: Regulator of chromosome condensation (RCC1) signature 2"|"protein Colon cancer-associated protein Mic1-like containing protein, expressed"	0.501613	-0.0541848	1.25632	1.28349	0.694746	0.0274909	1.03764	1.05224
Ta.10642.1.S1_at	lactate dehydrogenase [Zea mays] sp|P29038|LDH_MAIZE L-lactate dehydrogenase (LDH) pir||S22492 L-lactate dehydrogenase (EC 1.1.1.27) chain L||	0.966376	0.54852	1.52727	1.50232	1.01494	0.107867	1.42862	1.50616
Ta.10642.1.S1_x_at	lactate dehydrogenase [Zea mays] sp|P29038|LDH_MAIZE L-lactate dehydrogenase (LDH) pir||S22492 L-lactate dehydrogenase (EC 1.1.1.27) chain L||	0.882056	0.299518	1.5119	1.48501	1.0451	0.18029	1.44281	1.43895
Ta.10644.1.A1_at	At1g29690/F15D2_24 [Arabidopsis thaliana] gb|AAG51760.1| unknown protein; 124288-121737 [Arabidopsis thaliana] pir||C86420 unknown protein,| Encodes a protein containing a domain with significant homology to the MACPF (membrane attack complex and perforin) domain of|"protein MAC/Perforin domain containing protein, expressed"	-0.678102	-1.50914	-0.22627	0.0610873	-0.290258	-1.45587	-0.0294236	0.0428417
Ta.10650.1.A1_at	P0671B11.33 [Oryza sativa (japonica cultivar-group)] dbj|BAB12717.1| unknown protein [Oryza sativa (japonica cultivar-group)] dbj|BAB16858.1|" calmodulin-binding family protein, low similarity to SF16 protein (Helianthus annuus) GI:560150; contains Pfam profile"|"protein IQ calmodulin-binding motif family protein, expressed"	0.0192177	1.02405	-0.0232349	0.161709	-0.0225869	2.66434	-0.0285935	-0.0318243
Ta.10657.1.A1_at	||	0.528226	0.143603	2.1807	2.35276	1.3911	0.507092	2.30938	2.47714
Ta.10660.1.A1_at	||protein hypothetical protein	0.823131	-0.673978	0.915975	1.63975	0.815703	-0.921835	0.945033	0.895124
Ta.10671.1.A1_at	putative pectinacetylesterase [Arabidopsis thaliana] ref|NP_974267.1| pectinacetylesterase family protein [Arabidopsis thaliana] ref|NP_1875|" pectinacetylesterase family protein, similar to pectinacetylesterase precursor GB:CAA67728 (Vigna radiata); contains Pfam"|"protein pectinacetylesterase family protein, putative, expressed"	0.527034	-0.398948	2.03147	1.52566	0.638293	-0.457469	1.18873	1.03251
Ta.10672.1.S1_at	unknown protein [Oryza sativa (japonica cultivar-group)] gb|AAT39182.1| unknown protein [Oryza sativa (japonica cultivar-group)] gb|AAT39175||protein expressed protein	1.81459	-0.112278	4.57847	4.19343	1.30198	-1.60802	3.73081	3.82343
Ta.10673.1.S1_at	ferric reductase [Medicago truncatula]|" ferric-chelate reductase, putative, similar to ferric-chelate reductase (FRO1) (Pisum sativum) GI:15341529; contains Pfam profile:"|	-1.55915	-1.94224	-1.79857	-1.48115	-0.58143	-0.528172	-0.867473	-0.848496
Ta.10677.1.A1_at	||protein hypothetical protein	-1.27489	-0.983401	-1.06711	-1.04034	-0.961246	-0.906774	-1.31939	-1.57423
Ta.10682.1.A1_at	putative ring finger protein [Oryza sativa (japonica cultivar-group)] dbj|BAD07573.1| putative ring finger protein [Oryza sativa (japonica|" zinc finger (C3HC4-type RING finger) family protein, contains Pfam domain, PF00097: Zinc finger, C3HC4 type (RING finger)"|"protein Zinc finger, C3HC4 type family protein, expressed"	0.973131	3.68873	1.38873	1.06735	0.365417	4.14515	0.991136	1.33722
Ta.10698.1.A1_at	unknown protein [Oryza sativa (japonica cultivar-group)] gb|AAT58719.1| unknown protein [Oryza sativa (japonica cultivar-group)]||"protein Ubiquitin-conjugating enzyme family protein, expressed"	-2.33121	-1.88807	-0.910992	-0.650354	-1.86573	-2.42317	-0.728105	-0.608758
Ta.10699.1.A1_at	||"protein RNA recognition motif family protein, expressed"	1.83863	1.66128	2.05477	2.41777	1.4675	0.84798	1.66362	1.72047
Ta.10701.1.S1_at	putative calcium-dependent protein kinase [Oryza sativa (japonica cultivar-group)] dbj|BAD17519.1| putative calcium-dependent protein kinase|" protein kinase family protein, contains protein kinase domain, Pfam:PF00069"|"protein Protein kinase domain containing protein, expressed"	1.05558	2.43758	0.753743	0.824363	1.21712	2.72895	0.802637	0.880656
Ta.10703.1.S1_a_at	protein N-terminal asparagine amidohydrolase protein-like [Oryza sativa (japonica cultivar-group)]|" protein N-terminal asparagine amidohydrolase family protein, similar to Protein N-terminal asparagine amidohydrolase (EC"|"protein Zinc finger C-x8-C-x5-C-x3-H type family protein, expressed"	-1.40502	-0.594266	-1.54944	-1.48337	-1.36251	-0.414228	-1.68156	-1.55766
Ta.10704.1.A1_at	||	0.15121	-0.458647	1.01666	1.42416	0.25756	-0.39451	1.01029	0.771483
Ta.10712.1.S1_a_at	unknown [Arabidopsis thaliana]|" mitochondrial substrate carrier family protein, contains Pfam profile: PF00153 mitochondrial carrier protein"|"protein Mitochondrial carrier protein, expressed"	-3.38913	-0.415093	-0.407459	-0.104467	-2.87798	-0.358638	-0.268696	0.108666
Ta.10712.2.S1_a_at	unknown [Arabidopsis thaliana]|" mitochondrial substrate carrier family protein, contains Pfam profile: PF00153 mitochondrial carrier protein"|"protein Mitochondrial carrier protein, expressed"	-2.95075	-0.640796	0.0462716	0.285434	-2.83891	-0.667313	0.0154062	0.112577
Ta.10712.2.S1_x_at	unknown [Arabidopsis thaliana]|" mitochondrial substrate carrier family protein, contains Pfam profile: PF00153 mitochondrial carrier protein"|"protein Mitochondrial carrier protein, expressed"	-3.00742	-1.00341	-0.233013	0.0748743	-2.60855	-0.681116	0.295842	0.179181
Ta.10712.3.S1_x_at	unknown [Arabidopsis thaliana]|" mitochondrial substrate carrier family protein, contains Pfam profile: PF00153 mitochondrial carrier protein"|"protein Mitochondrial carrier protein, expressed"	-2.18509	-0.149019	-0.16555	-0.0980116	-2.5311	-0.157681	-0.0845497	-0.00869166
Ta.10718.1.S1_at	Hypothetical protein [Oryza sativa] gb|AAK98734.1| Hypothetical protein [Oryza sativa]| expressed protein|protein expressed protein	-0.602948	-0.750919	-2.17287	-2.57881	-0.189082	-0.42645	-1.60883	-1.38668
Ta.10723.1.A1_at	putative bZIP transcription factor [Oryza sativa (japonica cultivar-group)] dbj|BAD35712.1| putative bZIP transcription factor [Oryza sativa| similar to ABA-responsive element-binding protein 2 (AREB2) [Arabidopsis thaliana] (TAIR:At3g19290.1); similar to|"protein bZIP transcription factor family protein, expressed"	-1.31374	-1.32013	-1.11215	-1.43172	-1.12545	-0.958597	-0.982131	-0.754806
Ta.10730.1.A1_at	||protein hypothetical protein	-0.715611	-1.03782	0.212761	0.484765	-0.139705	-0.8385	0.760726	0.767086
Ta.10770.1.S1_at	At1g77550 [Arabidopsis thaliana]|" expressed protein, similar to hypothetical protein LOC223723 [Mus musculus] (GB:NP_898838.1); contains InterPro domain"|"protein Tubulin-tyrosine ligase family protein, expressed"	0.546383	-0.154166	1.82484	1.97851	0.742185	-0.523015	1.79275	1.75991
Ta.10772.1.A1_at	putative MtN21 [Oryza sativa (japonica cultivar-group)] dbj|BAD30747.1| putative MtN21 [Oryza sativa (japonica cultivar-group)]|" nodulin MtN21 family protein, similar to MtN21 GI:2598575 (root nodule development) from (Medicago truncatula); contains Pfam"|"protein Integral membrane protein DUF6 containing protein, expressed"	-2.05485	-2.79514	-3.30954	-3.81414	0.15575	-1.33399	-2.56849	-2.93793
Ta.10797.1.S1_at	unknown protein [Arabidopsis thaliana] gb|AAL32684.1| unknown protein [Arabidopsis thaliana] ref|NP_198034.2| ferroportin-related [Arabidops|" ferroportin-related, low similarity to ferroportin1 (Danio rerio) GI:7109245"|"protein flagellar biosynthesis protein FLHA, putative, expressed"	-0.766644	-1.5012	-0.934948	-0.992082	-0.198148	-0.754528	-0.606137	-0.484721
Ta.10799.1.S1_at	putative ubiquitin conjugation factor [Oryza sativa (japonica cultivar-group)] ref|XP_468783.1| putative ubiquitin conjugation factor [Oryza|" U-box domain-containing protein, contains Pfam profile PF04564: U-box domain"|"protein U-box domain containing protein, expressed"	1.88955	3.85382	1.26924	0.992006	2.13265	3.8806	0.958888	1.01579
Ta.10799.3.S1_a_at	putative ubiquitin conjugation factor [Oryza sativa (japonica cultivar-group)] ref|XP_468783.1| putative ubiquitin conjugation factor [Oryza|" U-box domain-containing protein, contains Pfam profile PF04564: U-box domain"|"protein U-box domain containing protein, expressed"	1.26914	3.55862	0.827963	0.741588	1.46745	4.19945	0.827051	0.945102
Ta.10799.3.S1_x_at	putative ubiquitin conjugation factor [Oryza sativa (japonica cultivar-group)] ref|XP_468783.1| putative ubiquitin conjugation factor [Oryza|" U-box domain-containing protein, contains Pfam profile PF04564: U-box domain"|"protein U-box domain containing protein, expressed"	1.50216	4.11131	1.43665	0.959191	1.98627	4.42957	1.01028	0.878838
Ta.10816.1.S1_at	zinc finger protein-like [Oryza sativa (japonica cultivar-group)]|" zinc finger (C3HC4-type RING finger) family protein, contains Pfam profile: PF00097 zinc finger, C3HC4 type (RING finger)"|"protein Zinc finger, C3HC4 type family protein, expressed"	-1.7913	-1.73065	-1.30229	-1.1917	-2.23769	-2.36453	-1.50315	-1.45023
Ta.10816.2.S1_s_at	zinc finger protein-like [Oryza sativa (japonica cultivar-group)]|" zinc finger (C3HC4-type RING finger) family protein, contains Pfam profile: PF00097 zinc finger, C3HC4 type (RING finger)"|"protein Zinc finger, C3HC4 type family protein, expressed"	-1.79547	-1.55876	-1.2236	-1.49893	-2.08208	-2.00085	-1.47825	-1.55935
Ta.10818.1.S1_x_at	putative RNA polymerase transcriptional regulation mediator [Oryza sativa (japonica cultivar-group)]|" RNA polymerase transcriptional regulation mediator-related, contains weak similarity to RNA polymerase transcriptional"|"protein MED6 mediator sub complex component family protein, expressed"	0.635143	-0.201574	0.980189	1.05717	0.306683	-1.12841	0.732896	0.789455
Ta.1082.1.S1_a_at	delta-type tonoplast intrinsic protein [Triticum aestivum]|" delta tonoplast integral protein (delta-TIP), identical to delta tonoplast integral protein (delta-TIP) (GI:9279707)(GB:U39485)"|"protein aquaporin TIP-type RB7-18C, putative, expressed"	4.09139	2.5866	1.71901	1.68031	5.54056	3.54801	2.33303	2.59302
Ta.1082.1.S1_x_at	delta tonoplast intrinsic protein TIP2;3 [Triticum aestivum]|" delta tonoplast integral protein (delta-TIP), identical to delta tonoplast integral protein (delta-TIP) (GI:9279707)(GB:U39485)"|"protein aquaporin TIP-type RB7-18C, putative, expressed"	4.04495	2.56724	1.75818	1.74033	4.9263	3.09251	1.80657	2.06576
Ta.1082.2.S1_x_at	delta tonoplast intrinsic protein TIP2;1 [Triticum aestivum]|" delta tonoplast integral protein (delta-TIP), identical to delta tonoplast integral protein (delta-TIP) (GI:9279707)(GB:U39485)"|"protein aquaporin TIP-type RB7-18C, putative, expressed"	3.60318	2.24301	1.22228	1.05159	4.78154	2.79593	1.50899	1.80353
Ta.1082.3.S1_at	delta-type tonoplast intrinsic protein [Triticum aestivum]|" delta tonoplast integral protein (delta-TIP), identical to delta tonoplast integral protein (delta-TIP) (GI:9279707)(GB:U39485)"|"protein aquaporin TIP-type RB7-5A, putative, expressed"	3.77735	1.87286	1.79492	1.75257	5.01769	2.37202	1.76287	2.248
Ta.1082.3.S1_x_at	delta-type tonoplast intrinsic protein [Triticum aestivum]|" delta tonoplast integral protein (delta-TIP), identical to delta tonoplast integral protein (delta-TIP) (GI:9279707)(GB:U39485)"|"protein aquaporin TIP-type RB7-5A, putative, expressed"	4.04923	2.25968	1.67844	1.85027	5.19455	3.15209	1.97352	2.39119
Ta.10823.1.A1_s_at	putative 4-methyl-5(B-hydroxyethyl)-thiazol monophosphate biosynthesis enzyme [Oryza sativa (japonica cultivar-group)]|" DJ-1 family protein, similar to DJ-1 protein (Homo sapiens) GI:1780755; similar to DJ-1 beta (GI:18642508) (Drosophila"|"protein 4-methyl-5-thiazole monophosphate biosynthesis protein, putative, expressed"	1.19629	1.59203	1.19217	1.30004	1.45537	1.61265	1.2812	1.28112
Ta.10829.1.A1_at	hydrolase, alpha/beta fold protein-like [Oryza sativa (japonica cultivar-group)]|" hydrolase, alpha/beta fold family protein, low similarity to 2-hydroxy-6-oxo-6-phenylhexa-2,4-dienoate hydrolase"|"protein hydrolase, alpha/beta fold family protein, putative, expressed"	-1.1396	-1.0284	-0.845157	-0.80195	-1.38722	-1.57494	-1.37767	-1.27777
Ta.10831.1.S1_at	putative PKG-Ib [Oryza sativa (japonica cultivar-group)] dbj|BAD28553.1| putative PKG-Ib [Oryza sativa (japonica cultivar-group)] dbj|BAD224|" protein kinase, putative, similar to protein kinase (Homo sapiens) gi:1052737:emb:CAA59733"|"protein cyclic nucleotide-binding domain containing protein, expressed"	-1.06868	-1.09476	-1.50788	-1.27385	-0.626772	-0.606893	-1.1614	-1.08086
Ta.10847.1.S1_at	hypothetical protein F25P22.26 [imported] - Arabidopsis thaliana gb|AAG52077.1| putative proline-rich protein precursor; 93710-91881 [Arabid|" hydroxyproline-rich glycoprotein family protein, similar to proline-rich protein precursor GB:AAC34889 (Glycine max)"|"protein hydroxyproline-rich glycoprotein family protein, putative, expressed"	0.392257	-0.235144	0.892378	1.07503	0.648274	-0.602115	1.2407	1.27126
Ta.10848.1.S1_at	hypothetical protein [Oryza sativa (japonica cultivar-group)]|" endo-1,4-beta-glucanase KORRIGAN (KOR) / cellulase (OR16pep), identical to endo-1,4-beta-D-glucanase KORRIGAN (Arabidopsis"|protein expressed protein	-2.28846	-0.922789	-0.128581	0.162211	-1.62344	-0.804798	-0.332325	-0.364631
Ta.10848.2.S1_a_at	hypothetical protein [Oryza sativa (japonica cultivar-group)]|" endo-1,4-beta-glucanase KORRIGAN (KOR) / cellulase (OR16pep), identical to endo-1,4-beta-D-glucanase KORRIGAN (Arabidopsis"|protein expressed protein	0.306749	0.284335	2.76949	2.79618	0.717152	0.0493941	2.33398	2.35296
Ta.10858.1.S1_at	putative zinc-finger protein [Oryza sativa (japonica cultivar-group)] dbj|BAD09868.1| putative zinc-finger protein [Oryza sativa (japonica|" zinc finger (ZPR1-type) family protein, contains Pfam doamin, PF03367: ZPR1 zinc-finger domain"|"protein zinc finger family protein, putative, expressed"	1.03667	1.01689	1.15934	1.21909	1.57948	1.33462	1.13602	1.19755
Ta.10864.1.S1_at	||	-0.431312	-0.313805	1.68459	1.75301	-0.623596	-1.0048	1.32752	1.15751
Ta.10864.2.S1_a_at	||	0.0351615	0.0627842	1.5483	0.571804	-0.0930991	-0.00794946	0.532604	1.08723
Ta.1087.1.S1_s_at	putative immunophilin [Hordeum vulgare subsp. vulgare]|" FK506-binding protein 2-1 (FKBP15-1) / immunophilin / peptidyl-prolyl cis-trans isomerase / rotamase, identical to SP:Q38935"|"protein FK506-binding protein 2-1 precursor, putative, expressed"	0.0788186	-0.896384	1.01381	0.888609	-0.0443584	-1.01815	0.782464	0.797708
Ta.1087.3.S1_x_at	putative immunophilin [Hordeum vulgare subsp. vulgare]|" FK506-binding protein 2-1 (FKBP15-1) / immunophilin / peptidyl-prolyl cis-trans isomerase / rotamase, identical to SP:Q38935"|"protein FK506-binding protein 2-1 precursor, putative, expressed"	0.0925504	-0.925544	0.996801	0.684299	-0.144128	-1.00361	0.707304	0.566086
Ta.1088.1.A1_at	OSJNBb0067G11.7 [Oryza sativa (japonica cultivar-group)] ref|XP_471486.1| OSJNBb0067G11.7 [Oryza sativa (japonica cultivar-group)]|" copper amine oxidase family protein, contains Pfam domain, PF01179: Copper amine oxidase, enzyme domain"|"protein Copper amine oxidase, enzyme domain containing protein, expressed"	1.75457	-1.16643	2.29563	2.51074	1.01741	-1.78882	1.7473	1.49358
Ta.1089.1.S1_a_at	OSJNBa0027P08.19 [Oryza sativa (japonica cultivar-group)] ref|XP_472654.1| OSJNBa0027P08.19 [Oryza sativa (japonica cultivar-group)]| expressed protein|protein expressed protein	1.10303	-0.0584544	1.73631	1.71019	1.00721	-0.105887	1.70588	1.85534
Ta.10891.1.S1_at	hypothetical protein [Oryza sativa (japonica cultivar-group)] dbj|BAD25792.1| hypothetical protein [Oryza sativa (japonica cultivar-group)]| expressed protein|protein expressed protein	-2.32211	-2.95026	-1.34741	-1.41552	-1.95762	-3.02937	-1.44939	-1.21065
Ta.10904.1.A1_at	unknown protein [Arabidopsis thaliana]|" transducin family protein / WD-40 repeat family protein, contains 5 WD-40 repeats (PF00400); related to LACK protective antigen"|"protein transducin family protein, putative, expressed"	2.43586	0.106287	2.36651	2.79815	1.8761	-0.40622	2.24593	2.22632
Ta.10908.1.A1_at	hypothetical protein [Oryza sativa (japonica cultivar-group)]| expressed protein|protein expressed protein	0.00742489	0.351199	1.21306	1.18743	-0.255083	0.0714743	0.753389	0.817741
Ta.10909.1.S1_s_at	putative protease [Oryza sativa (japonica cultivar-group)] dbj|BAD61578.1| putative protease [Oryza sativa (japonica cultivar-group)]|" peptidase S41 family protein, similar to PSII D1 protein processing enzyme (GI::7268527) (Arabidopsis thaliana); similar to"|"protein carboxyl-terminal protease family protein, expressed"	-1.26477	-1.10927	-2.33699	-1.96356	-1.05396	-0.964115	-1.5101	-1.18106
Ta.1092.1.S1_at	putative density regulated protein drp1 [Oryza sativa (japonica cultivar-group)] dbj|BAD72209.1| putative density regulated protein drp1 [Or|" eukaryotic translation initiation factor SUI1 family protein, similar to SP:O43583 Density-regulated protein (DRP1 protein)"|"protein density-regulated protein DRP1 containing protein, expressed"	0.263538	2.24097	-0.0748283	-0.227814	0.434325	2.45179	0.0428387	-0.00602267
Ta.10933.1.S1_at	||	0.790214	0.147998	5.01143	4.84332	0.610909	0.221797	4.03244	4.05024
Ta.10945.1.S1_at	hypothetical protein Chro.20329 [Cryptosporidium hominis]||"protein retrotransposon protein, putative, unclassified"	1.14933	-0.744006	2.79808	2.86256	0.493562	-1.01967	2.71611	2.88959
Ta.10945.2.A1_a_at	PREDICTED: similar to rRNA intron-encoded homing endonuclease [Pan troglodytes]| proline-rich family protein|protein expressed protein	1.60319	3.86714	0.693646	0.40766	-0.122291	0.362981	0.43206	0.325907
Ta.10945.2.A1_x_at	CG12491-PA [Drosophila melanogaster] gb|AAF47056.1| CG12491-PA [Drosophila melanogaster]| proline-rich family protein|protein expressed protein	1.58478	3.82866	1.19224	0.759545	0.145531	1.34929	0.452791	0.717932
Ta.10948.1.A1_at	||	0.0555942	0.0207031	2.29429	1.89108	0.0105838	0.0513068	0.0103767	-0.00455072
Ta.10952.1.S1_at	||protein hypothetical protein	0.03569	3.14552	0.00849631	-0.0250454	0.0112197	3.71338	0.0071071	-0.0129268
Ta.10989.1.S1_at	putative ribosomal protein L21 [Oryza sativa (japonica cultivar-group)] gb|AAT85089.1| putative 50S ribosomal protein L21 [Oryza sativa (jap|" 50S ribosomal protein L21, mitochondrial (RPL21M), identical to SP:Q8L9A0 50S ribosomal protein L21, mitochondrial precursor"|"protein 50S ribosomal protein L21, mitochondrial precursor, putative, expressed"	1.26778	-0.0664887	1.68875	2.15296	1.16304	-0.184892	1.41201	1.51018
Ta.1099.1.A1_at	||	0.528796	0.119534	-0.119309	-0.158682	1.7786	0.525539	0.208912	0.223358
Ta.10996.1.S1_at	universal stress protein / early nodulin ENOD18-like [Oryza sativa (japonica cultivar-group)] dbj|BAD16874.1| universal stress protein / ear|" universal stress protein (USP) family protein / early nodulin ENOD18 family protein, contains Pfam profile PF00582: universal stress"|"protein universal stress protein family protein, expressed"	4.85442	6.46234	2.72525	2.57658	4.79595	6.15618	2.257	2.57096
Ta.11.3.S1_a_at	cathepsin B [Triticum aestivum] pir||T06413 cathepsin B-like cysteine proteinase (EC 3.4.22.-) - wheat (fragment)|" cathepsin B-like cysteine protease, putative, similar to cathepsin B-like cysteine proteinase (Nicotiana rustica) GI:609175; contains"|"protein Papain family cysteine protease containing protein, expressed"	-0.189799	-1.03452	0.575084	0.324929	-0.396892	-0.864976	0.351202	-0.0872708
Ta.11001.2.S1_a_at	putative GAR1 protein [Arabidopsis thaliana] gb|AAL36230.1| putative GAR1 protein [Arabidopsis thaliana] ref|NP_566217.1| Gar1 RNA-binding r|" Gar1 RNA-binding region family protein, contains Pfam profile PF04410: Gar1 protein RNA binding region"|"protein H/ACA ribonucleoprotein complex subunit 1-like protein 1, putative, expressed"	0.314408	-1.10382	2.69121	2.77513	0.297071	-1.23949	2.43751	2.42471
Ta.11016.1.S1_at	unknown protein [Oryza sativa (japonica cultivar-group)] dbj|BAD28525.1| unknown protein [Oryza sativa (japonica cultivar-group)]|" splicing factor PWI domain-containing protein, contains Pfam profile PF01480: PWI domain"|"protein EF hand family protein, expressed"	2.14786	3.56969	2.37056	0.969196	-0.793151	4.84932	-0.0815992	0.23715
Ta.11020.1.A1_at	unknown protein [Oryza sativa (japonica cultivar-group)] dbj|BAD30384.1| unknown protein [Oryza sativa (japonica cultivar-group)] dbj|BAC835||"protein F-box domain containing protein, expressed"	1.01411	-0.0363932	1.45242	1.24398	1.23137	0.125424	1.4504	1.23458
Ta.11022.1.S1_x_at	O-methyltransferase (EC 2.1.1.-) - maize sp|P47917|ZRP4_MAIZE O-methyltransferase ZRP4 (OMT) gb|AAA18532.1| O-methyltransferase|" O-methyltransferase family 2 protein, similar to caffeic acid O-methyltransferase, Pinus taeda, gb:U39301"|protein O-methyltransferase family protein	-0.480054	-1.25032	-1.04682	-0.673188	-0.809454	-0.921247	-1.94351	-1.83727
Ta.11022.2.S1_at	O-methyltransferase (EC 2.1.1.-) - maize sp|P47917|ZRP4_MAIZE O-methyltransferase ZRP4 (OMT) gb|AAA18532.1| O-methyltransferase||	-1.37827	-1.93441	-1.91057	-1.57343	-1.06147	-1.43676	-1.83849	-1.92024
Ta.11022.2.S1_x_at	O-methyltransferase (EC 2.1.1.-) - maize sp|P47917|ZRP4_MAIZE O-methyltransferase ZRP4 (OMT) gb|AAA18532.1| O-methyltransferase||	-1.44639	-2.06095	-1.98214	-1.69219	-1.13414	-1.51593	-1.91618	-2.01641
Ta.11023.1.S1_at	putative homeodomain protein [Oryza sativa (japonica cultivar-group)] ref|NP_909851.1| putative homeodomain protein [Oryza sativa (japonica| homeodomain-containing protein|"protein Associated with HOX family protein, expressed"	-1.00696	-1.27722	-0.161511	-0.0292915	-1.27413	-1.67314	-0.653663	-0.517752
Ta.11040.1.S1_at	ovule development protein aintegumenta (ANT)-like [Oryza sativa (japonica cultivar-group)] dbj|BAD05714.1| ovule development protein aintegu|" ovule development protein, putative, similar to ovule development protein AINTEGUMENTA (GI:1209099) (Arabidopsis thaliana)"|"protein ZMMHCF1, putative, expressed"	-0.773251	-2.87937	-0.605736	-0.44368	-0.573218	-2.79282	-0.711519	-0.644919
Ta.11042.1.A1_at	putative UDP-sulfoquinovose synthase [Oryza sativa (japonica cultivar-group)]|" UDP-sulfoquinovose synthase / sulfite:UDP-glucose sulfotransferase / sulfolipid biosynthesis protein (SQD1), identical to"|"protein UDP-sulfoquinovose synthase, chloroplast precursor, putative, expressed"	0.169105	-0.216793	1.21169	1.33561	0.59536	0.0167467	1.48822	1.68001
Ta.11045.1.A1_at	putative metacaspase [Oryza sativa (japonica cultivar-group)] ref|XP_470796.1| putative metacaspase [Oryza sativa (japonica cultivar-group)]||"protein latex-abundant family protein, putative"	-1.31668	-1.65094	-1.23823	-1.20332	-1.44853	-1.56435	-1.29196	-1.27948
Ta.11046.1.A1_at	||protein hypothetical protein	0.389856	-0.839089	0.92936	1.31905	0.0156649	-2.48968	0.719011	0.674943
Ta.11047.1.A1_at	||protein hypothetical protein	0.31094	-0.422331	1.07192	1.27575	0.232901	-0.30319	0.748021	0.723422
Ta.11087.1.S1_at	WIR1 [Triticum aestivum] pir||S55368 WIR1 protein - wheat||"protein transposon protein, putative, CACTA, En/Spm sub-class, expressed"	-2.94094	-2.44788	-2.80919	-3.02951	-4.27783	-4.22223	-4.3847	-4.37537
Ta.11091.1.S1_x_at	|" protein kinase family protein, contains protein kinase domain, Pfam:PF00069"|protein hypothetical protein	0.525198	1.66044	2.51153	2.4007	0.275691	1.95659	2.78263	2.48983
Ta.11092.1.A1_at	unknown protein [Oryza sativa (japonica cultivar-group)] gb|AAP21415.1| unknown protein [Oryza sativa (japonica cultivar-group)]|" expressed protein, predicted using genefinder"|protein expressed protein	0.971654	2.26056	0.755159	0.529971	0.0514474	1.44641	0.0817279	0.126697
Ta.11095.1.A1_at	PREDICTED OJ1218_D07.16 gene product [Oryza sativa (japonica cultivar-group)] ref|XP_467343.1| unknown protein [Oryza sativa (japonica culti|" Encodes a member of KPP-like gene family, homolog of KPP (kinase partner protein) gene in tomato. Also a member of the RopGEF"|"protein pollen-specific kinase partner protein, putative, expressed"	-1.15695	-1.04261	0.654323	0.74373	-1.79103	-2.20466	0.665293	0.588414
Ta.11097.1.A1_at	hypothetical protein [Oryza sativa (japonica cultivar-group)] ref|XP_469595.1| hypothetical protein [Oryza sativa (japonica cultivar-group)]||protein hypothetical protein	0.558694	-0.446185	0.996853	1.3285	1.41007	-0.134563	1.71033	1.8614
Ta.11107.1.S1_s_at	unnamed protein product [Oryza sativa (japonica cultivar-group)] dbj|BAA92206.1| putative ribosomal protein L3 [Oryza sativa (japonica culti| ribosomal protein L3 family protein|"protein 50S ribosomal protein L3-2, chloroplast precursor, putative, expressed"	1.00795	-0.435411	2.18004	1.99224	1.04615	-0.523664	2.01848	1.87077
Ta.11110.1.S1_at	gibberellin response modulator [Triticum aestivum]|" gibberellin response modulator (GAI) (RGA2) / gibberellin-responsive modulator, identical to GAI GB:CAA75492 GI:2569938"|"protein gibberellin response modulator, putative, expressed"	-0.882508	-0.670976	-1.04696	-1.54367	-1.3142	-1.12784	-1.14781	-1.31253
Ta.11114.1.A1_at	OSJNBb0020O11.6 [Oryza sativa (japonica cultivar-group)] ref|XP_473317.1| OSJNBb0020O11.6 [Oryza sativa (japonica cultivar-group)]|" beta-fructosidase (BFRUCT4) / beta-fructofuranosidase / invertase, vacuolar, identical to beta-fructosidase GI:1871503 from"|"protein Beta-fructofuranosidase 1 precursor, putative, expressed"	0.224418	1.14732	-0.946158	-0.890268	-0.0295069	1.91908	-0.831288	-0.525409
Ta.1112.1.S1_at	similar to Plasmodium lophurae. Histidine-rich glycoprotein precursor [Dictyostelium discoideum] gb|AAM44363.1| hypothetical protein [Dictyo|" expressed protein, similar to unknown protein (pir::T08929)"|"protein Kelch motif family protein, expressed"	2.28823	2.07284	1.53025	1.85664	1.83855	0.948232	1.5139	1.492
Ta.11125.1.A1_at	||"protein Protein kinase domain containing protein, expressed"	0.284542	1.08912	-0.0518433	-0.0503173	0.746038	1.80534	0.0301672	0.0284757
Ta.11136.1.A1_at	putative sialin [Oryza sativa (japonica cultivar-group)]|" sugar transporter family protein, contains Pfam profile PF00083: major facilitator superfamily protein"|"protein Major Facilitator Superfamily protein, expressed"	-1.18158	-2.54201	-0.0998816	0.0013502	-0.831473	-1.64078	0.641425	0.461914
Ta.11144.1.A1_at	hypothetical protein [Oryza sativa (japonica cultivar-group)]|" phospholipase D alpha 1 / PLD alpha 1 (PLDALPHA1) (PLD1) / choline phosphatase 1, identical to SP:Q38882 Phospholipase D alpha 1 (E"|"protein Phospholipase D alpha 1 precursor, putative, expressed"	1.73566	2.0256	1.43076	1.5964	2.47754	2.7245	2.2024	2.14891
Ta.11149.1.S1_at	F-box domain containing protein-like [Oryza sativa (japonica cultivar-group)] dbj|BAC75432.1| F-box domain containing protein-like [Oryza sa||protein hypothetical protein	0.527913	-0.250122	0.963782	1.18785	0.299008	-1.00876	0.660531	0.778775
Ta.11152.2.A1_a_at	sucrose synthase [Deschampsia antarctica]|" sucrose synthase, putative / sucrose-UDP glucosyltransferase, putative, strong similarity to sucrose synthase GI:6682841 from (Citrus"|"protein Sucrose synthase 2, putative, expressed"	1.46522	1.83358	2.04669	2.19109	1.86301	2.43596	2.05437	2.16917
Ta.11155.1.A1_at	OSJNBa0015K02.18 [Oryza sativa (japonica cultivar-group)] emb|CAE02901.1| OSJNBa0015K02.18 [Oryza sativa (japonica cultivar-group)]|" Encodes an inositol tetra-/pentaphosphate 2-kinase, involved in the biosynthesis of phytic acid, a regulator of"|protein expressed protein	-1.19748	-1.22775	-0.838796	-1.12449	-0.825629	-0.630743	-0.755386	-0.700455
Ta.11158.1.A1_at	||	1.90475	0.267804	1.65149	2.07495	2.16796	-0.901558	1.68933	1.59231
Ta.11159.2.S1_x_at	At1g65270 [Arabidopsis thaliana] gb|AAO00790.1| expressed protein [Arabidopsis thaliana] ref|NP_849845.1| expressed protein [Arabidopsis tha| expressed protein|protein expressed protein	-0.150989	-0.846563	0.628304	0.302753	-0.100193	-1.27468	0.292118	0.383606
Ta.1116.2.S1_at	putative plicing factor 3B subunit 2 [Oryza sativa (japonica cultivar-group)] dbj|BAD23055.1| putative splicing factor 3B subunit 2 [Oryza s|" proline-rich spliceosome-associated (PSP) family protein, similar to SP:Q13435 Splicing factor 3B subunit 2 (Spliceosome"|"protein Splicing factor 3B subunit 2, putative, expressed"	0.637831	-0.110261	0.688562	0.443028	0.470911	-0.174377	0.97035	1.26621
Ta.11162.1.S1_at	putative gibberellin regulated protein [Oryza sativa (japonica cultivar-group)] ref|XP_463123.1| putative gibberellin regulated protein [O|" gibberellin-regulated family protein, similar to SP:P27057 GAST1 protein precursor {Lycopersicon esculentum}; contains Pfam"|protein Gibberellin regulated protein	6.1939	5.5895	5.56405	5.64882	7.07414	6.05661	5.11227	5.589
Ta.11166.1.A1_at	putative Glycerol-3-phosphate transporter [Oryza sativa (japonica cultivar-group)] dbj|BAC99502.1| putative Glycerol-3-phosphate transporter [Oryza sativa (japo|" glycerol-3-phosphate transporter, putative / glycerol 3-phosphate permease, putative, similar to cAMP inducible 2 protein (Mus"|"protein Glycerol 3-phosphate permease, putative, expressed"	-1.3942	-1.83022	-1.2828	-1.26528	-1.31253	-2.02801	-1.37225	-1.04064
Ta.1118.1.S1_at	60S ribosomal protein L7A [Oryza sativa (japonica cultivar-group)] ref|XP_507578.1| PREDICTED P0703C03.43 gene product [Oryza sativa (japoni|" 60S ribosomal protein L7A (RPL7aB), 60S RIBOSOMAL PROTEIN L7A - Oryza sativa, SWISSPROT:RL7A_ORYSA"|"protein 60S ribosomal protein L7a, putative, expressed"	0.655487	-0.0762892	1.70292	1.45153	0.437509	-0.611921	1.38671	1.34235
Ta.11180.1.S1_at	||	-1.68678	-2.02622	-1.44809	-1.38927	-2.51679	-3.29679	-1.93156	-2.06229
Ta.11183.1.A1_at	putative far-red impaired response protein [Oryza sativa (japonica cultivar-group)] dbj|BAD22200.1| putative far-red impaired response prote|" leucine-rich repeat family protein, contains leucine-rich repeats, Pfam:PF00560"|"protein transposon protein, putative, unclassified, expressed"	0.355112	-0.565994	1.67724	1.95826	0.323975	-1.24752	1.43361	1.4635
Ta.11184.2.A1_a_at	||protein hypothetical protein	0.449069	-0.598833	1.27883	1.14815	0.269663	-1.44896	1.15369	1.08533
Ta.11201.1.S1_x_at	hypothetical protein [Musa acuminata]|" zinc finger (AN1-like) family protein, contains Pfam domain, PF01428: AN1-like Zinc finger"|"protein AN1-like Zinc finger family protein, expressed"	-1.13552	-0.997351	-0.699384	-0.397465	-0.816889	-1.59633	-0.511756	-0.387656
Ta.11205.1.A1_a_at	unknown protein [Arabidopsis thaliana] gb|AAK76575.1| unknown protein [Arabidopsis thaliana] ref|NP_567276.1| amidohydrolase family protein| Encodes an allantoinase which is involved in allantoin degradation and assimilation. Gene expression was induced when allantoin|"protein allantoinase, putative, expressed"	-0.767837	-1.17625	0.231834	0.119917	-0.958219	-0.60207	-0.406794	-0.516224
Ta.11206.1.A1_at	putative zinc protease [Oryza sativa (japonica cultivar-group)]|" peptidase M16 family protein / insulinase family protein, contains Pfam domain, PF05193: Peptidase M16 inactive domain; similar"|"protein Insulinase containing protein, expressed"	-1.6201	-0.648697	-2.00117	-1.49283	-1.75969	-0.34488	-2.14266	-2.20313
Ta.11209.1.S1_at	unknown protein [Oryza sativa (japonica cultivar-group)] gb|AAT58816.1| unknown protein [Oryza sativa (japonica cultivar-group)] gb|AAT38008|" hydrolase, alpha/beta fold family protein, low similarity to 3-oxoadipate enol-lactone hydrolase (Pseudomonas sp. B13)"|"protein hydrolase, alpha/beta fold family protein, expressed"	3.93441	2.22296	2.18955	2.44565	2.93309	2.04615	1.41202	1.56067
Ta.11211.1.A1_at	||	1.05684	2.60236	1.42529	1.44869	0.954368	2.43315	1.94813	1.76326
Ta.11213.1.A1_at	Epa5p [Candida glabrata]||	-0.214542	-1.81589	1.16266	1.2994	0.113602	0.162953	-0.0152038	0.0786663
Ta.11252.1.S1_at	NLI interacting factor (NIF) family protein-like [Oryza sativa (japonica cultivar-group)]|" NLI interacting factor (NIF) family protein, contains Pfam profile PF03031: NLI interacting factor"|"protein NLI interacting factor-like phosphatase family protein, expressed"	-1.10282	-0.788767	-1.22814	-1.31703	-0.908529	-0.958982	-1.12739	-0.940228
Ta.11255.1.A1_at	hypothetical protein [Oryza sativa (japonica cultivar-group)] dbj|BAD21729.1| hypothetical protein [Oryza sativa (japonica cultivar-group)]||protein hypothetical protein	-0.0719867	-1.06748	0.284524	0.351878	-0.170086	-0.361048	0.700856	0.613619
Ta.11261.1.S1_at	OSJNBa0064G10.22 [Oryza sativa (japonica cultivar-group)] ref|XP_474357.1| OSJNBa0064G10.22 [Oryza sativa (japonica cultivar-group)]| expressed protein|"protein fiber protein Fb34, putative, expressed"	-0.0311452	-0.554124	0.0806413	0.144789	-0.362052	-1.06944	-0.195791	-0.19315
Ta.11262.1.S1_at	P0408G07.16 [Oryza sativa (japonica cultivar-group)]|" KH domain-containing quaking protein, putative, similar to GB:AAC67357"|"protein KH domain-containing quaking protein, putative, expressed"	0.841386	2.67476	-0.190826	-0.0302409	1.11504	3.08341	-0.0945068	0.0928417
Ta.11276.1.A1_at	tumor-related protein-like [Oryza sativa (japonica cultivar-group)] dbj|BAD69374.1| tumor-related protein-like [Oryza sativa (japonica culti| similar to Expressed protein [Arabidopsis thaliana] (TAIR:At1g08125.1); similar to DNA ligase-like [Oryza sativa (japonica|protein expressed protein	0.12085	-0.190553	3.46811	3.53648	0.0258183	0.112104	0.122745	0.0315081
Ta.11288.1.S1_s_at	Unknown protein [Oryza sativa (japonica cultivar-group)] gb|AAN64145.1| Unknown protein [Oryza sativa (japonica cultivar-group)]|" homeobox-leucine zipper protein 16 (HB-16) / HD-ZIP transcription factor 16, identical to homeodomain leucine-zipper protein ATHB"|"protein Homeobox domain containing protein, expressed"	-1.74813	-2.62681	-1.15436	-1.67199	-2.17485	-3.5565	-1.81246	-1.9254
Ta.11295.1.A1_at	putative protein kinase [Oryza sativa (japonica cultivar-group)] dbj|BAB56022.1| putative protein kinase [Oryza sativa (japonica cultivar-gr|" protein kinase family protein, concontains protein kinase domain, Pfam:PF00069"|"protein protein kinase, putative, expressed"	-1.74253	-1.91052	-1.38063	-1.18784	-1.65437	-2.29533	-1.37188	-1.11955
Ta.11298.1.A1_at	At3g07750 [Arabidopsis thaliana] dbj|BAC43581.1| putative 3' exoribonuclease [Arabidopsis thaliana] gb|AAG40370.1| AT3g07750 [Arabidopsis th|" 3' exoribonuclease family domain 1-containing protein, similar to SP:Q15024 Exosome complex exonuclease RRP42 (EC 3.1.13.-)"|"protein 3' exoribonuclease family, domain 1 containing protein, expressed"	1.50815	-0.171515	1.82845	1.95541	1.60058	-0.857271	1.81203	1.9968
Ta.11320.2.S1_a_at	putative ribosomal protein L18 [Oryza sativa (japonica cultivar-group)] gb|AAO38489.1| putative ribosomal protein L18 [Oryza sativa (japonic|" ribosomal protein L18 family protein, similar to SP:P52863 50S ribosomal protein L18 (Aeromonas proteolytica) {Vibrio"|"protein 50S ribosomal protein L18, putative, expressed"	1.08053	0.00749811	1.68676	1.7309	0.919844	-0.726403	1.65781	1.78759
Ta.11325.1.S1_a_at	CCAAT/enhancer binding protein delta (C/EBP delta) (Nuclear factor NF-IL6-beta) (NF-IL6-beta) pir||A47008 transcription activator NF-IL6 bet||	2.15944	3.35342	2.81219	2.77967	2.7369	3.51135	2.06828	2.38941
Ta.11325.3.S1_a_at	CCAAT/enhancer binding protein delta (C/EBP delta) (Nuclear factor NF-IL6-beta) (NF-IL6-beta) pir||A47008 transcription activator NF-IL6 bet||	1.69813	2.78516	1.68463	1.75987	1.93394	2.67651	0.921328	1.24624
Ta.11345.1.A1_at	splicing coactivator subunit SRm300 [Homo sapiens] dbj|BAA83718.1| RNA binding protein [Homo sapiens]|" protein kinase family protein, contains protein kinase domain, Pfam:PF00069"|"protein transposon protein, putative, CACTA, En/Spm sub-class, expressed"	0.50569	-0.437669	0.95231	1.05501	0.0981424	-0.877134	0.664809	0.966924
Ta.11347.1.S1_a_at	putative WD repeat protein [Oryza sativa (japonica cultivar-group)] dbj|BAC84475.1| putative WD repeat protein [Oryza sativa (japonica culti|" transducin family protein / WD-40 repeat family protein, contains 4 WD-40 repeats (PF00400); similar to unknown protein (ref:NP_057"|"protein WD-repeat protein 50, putative, expressed"	2.70486	-0.0451366	2.75706	3.02786	2.30466	-0.437866	2.47551	1.9366
Ta.11347.1.S1_at	putative WD repeat protein [Oryza sativa (japonica cultivar-group)] dbj|BAC84475.1| putative WD repeat protein [Oryza sativa (japonica culti|" transducin family protein / WD-40 repeat family protein, contains 4 WD-40 repeats (PF00400); similar to unknown protein (ref:NP_057"|"protein WD-repeat protein 50, putative, expressed"	3.16877	0.487671	3.03689	3.30779	2.23557	-0.700097	2.5053	2.31825
Ta.11347.2.S1_x_at	putative WD repeat protein [Oryza sativa (japonica cultivar-group)] dbj|BAC84475.1| putative WD repeat protein [Oryza sativa (japonica culti|" transducin family protein / WD-40 repeat family protein, contains 4 WD-40 repeats (PF00400); similar to unknown protein (ref:NP_057"|"protein WD-repeat protein 50, putative, expressed"	1.66103	0.686331	1.62003	1.86296	0.947301	0.377169	0.929212	1.16925
Ta.11358.1.A1_at	nuclear transport factor 2 (NTF2)-like protein [Oryza sativa (japonica cultivar-group)]|" nuclear transport factor 2 (NTF2) family protein, contains Pfam domain, PF02136: Nuclear transport factor 2 (NTF2) domain"|"protein Nuclear transport factor 2 domain containing protein, expressed"	-1.20243	-1.92853	-1.16779	-0.995707	-1.34969	-1.66864	-1.18491	-1.00792
Ta.11358.2.A1_a_at	nuclear transport factor 2 (NTF2)-like protein [Oryza sativa (japonica cultivar-group)]|" nuclear transport factor 2 (NTF2) family protein, contains Pfam domain, PF02136: Nuclear transport factor 2 (NTF2) domain"|"protein Nuclear transport factor 2 domain containing protein, expressed"	-1.222	-1.74919	-0.51889	-0.58106	-1.16448	-1.21322	-0.359794	-0.300547
Ta.11366.1.A1_at	||	-1.60661	-0.965045	-1.59473	-1.84639	-2.17922	-1.51556	-2.18376	-2.41947
Ta.11374.1.S1_at	||	0.802846	-0.0142966	0.996517	1.41061	1.32852	-0.640063	1.73408	1.75025
Ta.1138.1.S1_at	cold-responsive LEA/RAB-related COR protein [Triticum aestivum]|" late embryogenesis abundant protein, putative / LEA protein, putative, similar to SP:P13934 Late embryogenesis abundant protein"|"protein Late embryogenesis abundant protein, expressed"	-0.572291	-0.850715	-2.3069	-2.49188	-0.696695	-1.21231	-2.42983	-3.00481
Ta.11385.1.A1_at	P0460H02.26 [Oryza sativa (japonica cultivar-group)] dbj|BAB61250.1| unknown protein [Oryza sativa (japonica cultivar-group)] dbj|BAB40002.1|" integral membrane family protein, contains TIGRFAM TIGR01569 : plant integral membrane protein TIGR01569; contains Pfam PF04535 :"|"protein plant integral membrane protein TIGR01569 containing protein, expressed"	-1.03521	-2.54352	0.262904	0.254675	-1.39627	-2.40822	-0.0067677	0.0539657
Ta.11387.1.A1_at	PREDICTED OJ1791_B03.42-1 gene product [Oryza sativa (japonica cultivar-group)] ref|XP_506853.1| PREDICTED OJ1791_B03.42-1 gene product [Ory||"protein global transcription factor group E, putative, expressed"	-0.506819	-1.10305	0.292917	0.589678	-0.262012	-0.811562	0.405842	0.503322
Ta.11401.1.S1_a_at	At1g03250/F15K9_13 [Arabidopsis thaliana] gb|AAM65568.1| unknown [Arabidopsis thaliana] gb|AAM83237.1| At1g03250/F15K9_13 [Arabidopsis thali| expressed protein|protein expressed protein	-0.965758	-1.10985	-1.35905	-1.50709	-0.692839	-1.21746	-1.17675	-1.11155
Ta.11401.3.S1_at	At1g03250/F15K9_13 [Arabidopsis thaliana] gb|AAM65568.1| unknown [Arabidopsis thaliana] gb|AAM83237.1| At1g03250/F15K9_13 [Arabidopsis thali| expressed protein|protein expressed protein	-2.40514	-2.8011	-2.30249	-2.17103	-1.61271	-3.00324	-2.05283	-1.777
Ta.11403.1.A1_at	hypothetical protein [Oryza sativa (japonica cultivar-group)] dbj|BAD21729.1| hypothetical protein [Oryza sativa (japonica cultivar-group)]||protein hypothetical protein	0.0524935	-0.514236	0.989133	1.57482	-0.00446161	-0.0389519	-0.124234	-0.030956
Ta.1141.1.A1_at	||protein hypothetical protein	1.13736	-1.09434	1.53694	1.70597	0.762713	-1.51179	1.16868	1.20591
Ta.11411.1.A1_at	||	-0.389448	-3.16991	-2.45741	-3.83834	-0.117487	-3.06083	-2.75977	-4.16003
Ta.11412.1.A1_at	||protein hypothetical protein	0.0137872	5.66819	0.0120095	0.00144908	0.271228	6.02473	0.0927237	0.0625305
Ta.11420.1.A1_at	unknown protein [Oryza sativa (japonica cultivar-group)] dbj|BAC83530.1| unknown protein [Oryza sativa (japonica cultivar-group)]| expressed protein|protein expressed protein	0.789773	0.640992	2.03367	2.36222	0.250397	-0.0926672	1.29688	1.35376
Ta.11423.1.A1_at	OSJNBa0072D21.5 [Oryza sativa (japonica cultivar-group)] ref|XP_472242.1| OSJNBa0072D21.5 [Oryza sativa (japonica cultivar-group)]||"protein esterase/lipase/thioesterase family protein, putative, expressed"	-0.0921916	0.0726718	1.26582	1.82611	0.0711474	0.0489439	1.52912	1.33021
Ta.11427.1.S1_a_at	OSJNBa0038O10.10 [Oryza sativa (japonica cultivar-group)] emb|CAE05644.2| OSJNBa0038O10.10 [Oryza sativa (japonica cultivar-group)]|" membrane protein-related, contains weak similarity to spinster type IV (GI:12003976) (Drosophila melanogaster)"|"protein transporter, putative, expressed"	-0.658213	-1.22423	-0.618947	-0.710024	-0.218688	-1.95617	-0.843411	-0.541173
Ta.11427.2.S1_x_at	OSJNBa0038O10.10 [Oryza sativa (japonica cultivar-group)] emb|CAE05644.2| OSJNBa0038O10.10 [Oryza sativa (japonica cultivar-group)]|" membrane protein-related, contains weak similarity to spinster type IV (GI:12003976) (Drosophila melanogaster)"|"protein transporter, putative, expressed"	-0.531898	-1.03048	-0.542623	-0.503224	-0.452483	-1.42073	-0.919795	-0.816668
Ta.11438.1.S1_s_at	unknown protein [Oryza sativa (japonica cultivar-group)] dbj|BAC56785.1| unknown protein [Oryza sativa (japonica cultivar-group)]|" mitochondrial transcription termination factor-related / mTERF-related, contains Pfam profile PF02536: mTERF"|"protein mitochondrial transcription termination factor, putative, expressed"	1.35032	-0.377712	2.29199	2.3872	1.13116	-0.804672	1.68086	1.8988
Ta.11441.1.S1_a_at	hypothetical protein [Oryza sativa (japonica cultivar-group)] gb|AAP54306.1| hypothetical protein [Oryza sativa (japonica cultivar-group)] g|" zinc finger (C3HC4-type RING finger) family protein, contains Pfam profile: PF00097 zinc finger, C3HC4 type (RING finger)"|"protein Zinc finger, C3HC4 type family protein, expressed"	-1.43897	-2.60339	-2.14644	-2.33836	-1.07328	-3.05453	-1.91516	-1.91109
Ta.11442.1.A1_at	transducin family protein-like [Oryza sativa (japonica cultivar-group)] dbj|BAD37867.1| transducin family protein-like [Oryza sativa (japoni|" transducin family protein / WD-40 repeat family protein, similar to Vegetatible incompatibility protein HET-E-1 (SP:Q00808) {Podosp"|"protein transducin family protein, putative, expressed"	-1.12535	-1.55073	-1.36769	-1.41828	-0.819543	-1.4276	-1.06207	-1.25894
Ta.11443.1.S1_a_at	unknown [Arabidopsis thaliana] gb|AAM19911.1| At1g33800/F14M2_23 [Arabidopsis thaliana] gb|AAL50109.1| At1g33800/F14M2_23 [Arabidopsis thali|" expressed protein, contains Pfam profile PF04669: Protein of unknown function (DUF579)"|"protein uncharacterized plant-specific domain TIGR01627 family protein, expressed"	-0.103809	-0.0622851	1.68718	1.69473	-0.570512	-1.46761	-0.289914	-0.132941
Ta.11443.1.S1_at	unknown [Arabidopsis thaliana] gb|AAM19911.1| At1g33800/F14M2_23 [Arabidopsis thaliana] gb|AAL50109.1| At1g33800/F14M2_23 [Arabidopsis thali|" expressed protein, contains Pfam profile PF04669: Protein of unknown function (DUF579)"|"protein uncharacterized plant-specific domain TIGR01627 family protein, expressed"	-0.00474708	-0.229899	3.097	3.55321	-1.50013	-2.78492	-0.0843592	0.0598983
Ta.11443.1.S1_x_at	unknown [Arabidopsis thaliana] gb|AAM19911.1| At1g33800/F14M2_23 [Arabidopsis thaliana] gb|AAL50109.1| At1g33800/F14M2_23 [Arabidopsis thali|" expressed protein, contains Pfam profile PF04669: Protein of unknown function (DUF579)"|"protein uncharacterized plant-specific domain TIGR01627 family protein, expressed"	-0.207196	0.0258542	2.78618	2.88949	-0.729702	-2.40332	-0.0507202	0.272151
Ta.11470.1.A1_at	||protein expressed protein	-0.0774775	-0.149014	1.1934	1.46565	-0.157805	-0.207504	0.798328	0.877668
Ta.11472.1.S1_at	hypothetical protein [Ipomoea trifida]|" XS domain-containing protein, contains Pfam profile PF03468: XS domain"|"protein XS domain containing protein, expressed"	-0.867373	-1.12469	-0.0300459	0.178711	-0.254128	-0.846984	0.282992	0.4477
Ta.11475.1.S1_at	unknown protein [Oryza sativa (japonica cultivar-group)] gb|AAO72412.1| unknown protein [Oryza sativa (japonica cultivar-group)]|" zinc finger (C3HC4-type RING finger) family protein, contains Pfam profile: PF00097 zinc finger, C3HC4 type"|"protein Zinc finger, C3HC4 type family protein, expressed"	0.455319	1.21398	0.388341	0.502676	0.642399	1.30118	0.396813	0.466687
Ta.11499.1.A1_at	putative translation elongation factor P [Oryza sativa (japonica cultivar-group)] gb|AAP21425.1| putative translation elongation factor P [O|" elongation factor P (EF-P) family protein, similar to SP:Q45288 Elongation factor P (EF-P) {Corynebacterium glutamicum}; contains"|"protein Elongation factor P family protein, expressed"	1.98757	2.70643	1.55187	1.20207	1.91227	2.44109	0.966289	0.929595
Ta.11500.1.S1_at	unknown protein [Oryza sativa (japonica cultivar-group)] dbj|BAD17510.1| unknown protein [Oryza sativa (japonica cultivar-group)]| expressed protein|protein expressed protein	0.328753	-0.392177	1.3519	1.04692	0.668233	-0.227267	1.77093	1.64265
Ta.11512.1.A1_at	||	-4.09027	-4.74855	-2.93753	-2.9188	-4.58398	-4.96066	-2.89238	-2.5524
Ta.11512.1.A1_x_at	||	-4.07181	-4.87451	-2.8782	-2.80622	-4.41798	-4.88165	-2.69688	-2.44429
Ta.11514.1.S1_at	OSJNBa0014K08.8 [Oryza sativa (japonica cultivar-group)]| similar to expressed protein [Arabidopsis thaliana] (TAIR:At1g18190.1); similar to OSJNBa0014K08.8 [Oryza sativa (japonica|"protein retrotransposon protein, putative, unclassified, expressed"	-1.87119	-1.06184	0.171111	0.309669	-1.67802	-2.12881	0.0777631	0.030249
Ta.11515.1.S1_a_at	unknown protein [Oryza sativa (japonica cultivar-group)] dbj|BAD44911.1| unknown protein [Oryza sativa (japonica cultivar-group)]| expressed protein|"protein negatively light-regulated protein, putative, expressed"	-0.909022	-2.49569	-1.52594	-1.64905	-0.896615	-1.97031	-1.01822	-1.21811
Ta.11519.1.A1_at	CG13731-PA [Drosophila melanogaster] gb|AAF49349.4| CG13731-PA [Drosophila melanogaster]|" leucine-rich repeat family protein / extensin family protein, similar to extensin-like protein (Lycopersicon esculentum)"|"protein transposon protein, putative, unclassified"	-0.965353	-1.1402	-0.101309	-0.234646	0.0605227	0.105289	-0.0100384	-0.0491117
Ta.1152.1.A1_at	putative glucosyltransferase [Oryza sativa (japonica cultivar-group)] dbj|BAD07664.1| putative glucosyltransferase [Oryza sativa (japonica||"protein ALG6, ALG8 glycosyltransferase family protein, expressed"	0.206644	-0.340924	0.662953	0.715721	0.49034	-0.20716	1.18883	0.883503
Ta.11520.1.A1_at	||	1.58509	-0.142229	1.0012	1.0495	1.68157	-0.0981904	0.933825	0.566034
Ta.11520.2.A1_a_at	||	1.57141	0.162694	1.07724	1.11163	1.60423	-0.530383	0.781982	0.774864
Ta.1153.1.S1_at	OSJNBb0020J19.16 [Oryza sativa (japonica cultivar-group)] emb|CAE05787.3| OSJNBb0020J19.16 [Oryza sativa (japonica cultivar-group)]| expressed protein|protein expressed protein	-1.09283	-1.20204	-1.66578	-1.94502	-1.13511	-0.964647	-1.62529	-1.44466
Ta.11539.1.A1_at	||	0.374351	0.407874	2.50232	2.52781	0.047849	0.1558	0.023952	-0.000820444
Ta.1154.1.S1_at	putative syntaxin [Oryza sativa (japonica cultivar-group)] dbj|BAD08067.1| putative syntaxin [Oryza sativa (japonica cultivar-group)] dbj|BA|" syntaxin 22 (SYP22) (VAM3), identical to GP:8809669: syntaxin related protein AtVam3p (Arabidopsis thaliana)"|"protein SNARE domain containing protein, expressed"	-0.302057	-1.97375	0.129463	0.163422	-0.114728	-2.39192	0.00568142	0.187119
Ta.11540.2.A1_at	||	-0.448022	-1.31488	0.400394	0.427367	-0.407034	-1.62983	0.510327	0.657096
Ta.11542.1.S1_at	unknown protein [Oryza sativa (japonica cultivar-group)] ref|XP_506453.1| PREDICTED OSJNBb0040H10.32 gene product [Oryza sativa (japonica cu|" leucine-rich repeat family protein / extensin family protein, similar to extensin-like protein (Lycopersicon esculentum)"|protein expressed protein	-0.480578	-0.799187	0.0401995	0.117554	-0.731415	-1.43316	0.161995	0.00765366
Ta.11554.1.S1_at	unknown protein [Arabidopsis thaliana] dbj|BAD44155.1| unknown protein [Arabidopsis thaliana] dbj|BAD43058.1| unknown protein [Arabidopsis t|" LEM3 (ligand-effect modulator 3) family protein / CDC50 family protein, similar to GI:835763; GI:4966357; GI:4585976; GI:11994416"|"protein LEM3 family/CDC50 family protein, expressed"	0.600899	0.129571	1.13224	0.95889	0.585769	-0.547222	0.952526	0.974153
Ta.11557.1.S1_at	COG0454: Histone acetyltransferase HPA2 and related acetyltransferases [Kineococcus radiotolerans SRS30216]||	0.438378	-0.0910425	0.898586	0.842998	0.933913	-0.644385	0.81262	1.33187
Ta.1156.1.S1_at	unknown protein [Oryza sativa (japonica cultivar-group)]||protein expressed protein	2.20199	0.369745	-0.19485	-0.151259	2.46429	0.609865	0.0675492	0.125953
Ta.1156.1.S1_x_at	unknown protein [Oryza sativa (japonica cultivar-group)]||protein expressed protein	2.39952	0.651216	-0.268351	-0.208133	3.52834	1.36082	0.79801	0.385634
Ta.11562.1.A1_at	Hypothetical protein [Oryza sativa (japonica cultivar-group)] gb|AAN60479.1| Hypothetical protein [Oryza sativa (japonica cultivar-group)]||protein expressed protein	0.111751	0.0697754	0.860032	1.21268	0.68042	-0.83949	2.0238	2.07901
Ta.11571.1.A1_at	sphingosine kinase-like protein [Oryza sativa (japonica cultivar-group)] dbj|BAC65388.1| sphingosine kinase-like protein [Oryza sativa (japo|" diacylglycerol kinase family protein, contains INTERPRO domain, IPR001206, DAG-kinase catalytic domain"|"protein Diacylglycerol kinase catalytic domain family protein, expressed"	-2.26175	-2.03523	-2.53377	-2.43066	-1.67636	-1.78966	-1.83015	-1.6761
Ta.1158.1.S1_a_at	'putative 6-phosphofructo-2-kinase (EC 2.7.1.105) / fructose-2, 6-bisphosphate 2-phosphatase (EC 3.1.3.46)' [Oryza sativa (japonica cultivar|" fructose-6-phosphate 2-kinase / fructose-2,6-bisphosphatase (F2KP), identical to fructose-6-phosphate"|"protein 6-phosphofructo-2-kinase family protein, expressed"	-1.30612	-1.38819	-2.25641	-2.49442	-0.739171	-0.836616	-1.25895	-1.29484
Ta.1158.1.S1_at	'putative 6-phosphofructo-2-kinase (EC 2.7.1.105) / fructose-2, 6-bisphosphate 2-phosphatase (EC 3.1.3.46)' [Oryza sativa (japonica cultivar|" fructose-6-phosphate 2-kinase / fructose-2,6-bisphosphatase (F2KP), identical to fructose-6-phosphate"|"protein 6-phosphofructo-2-kinase family protein, expressed"	-1.62475	-1.13769	-2.2622	-2.45543	-0.867783	-0.740652	-1.35599	-1.35959
Ta.11581.1.S1_at	putative chaperonin CPN60-2, mitochondrial precursor [Oryza sativa (japonica cultivar-group)]|" chaperonin, putative, similar to SWISS-PROT:P29197- chaperonin CPN60, mitochondrial precursor (HSP60) (Arabidopsis thaliana) ;"|"protein Chaperonin CPN60-2, mitochondrial precursor, putative, expressed"	3.02343	4.87476	1.61049	1.75898	3.64728	5.7351	1.74027	1.59524
Ta.11588.1.S1_at	hypothetical protein [Oryza sativa (japonica cultivar-group)] dbj|BAD30264.1| hypothetical protein [Oryza sativa (japonica cultivar-group)]|" cytochrome P450, putative, similar to GB:Q05047 from (Catharanthus roseus)"|"protein Cytochrome P450 family protein, expressed"	1.05869	3.0404	-0.411192	-0.411255	1.0776	1.1897	-0.125633	0.0335709
Ta.11588.1.S1_x_at	hypothetical protein [Oryza sativa (japonica cultivar-group)] dbj|BAD30264.1| hypothetical protein [Oryza sativa (japonica cultivar-group)]|" cytochrome P450, putative, similar to GB:Q05047 from (Catharanthus roseus)"|"protein Cytochrome P450 family protein, expressed"	1.3128	3.30392	-0.563551	-0.703549	1.29177	0.889491	-0.249677	-0.334102
Ta.11594.1.S1_at	hypothetical protein [Oryza sativa (japonica cultivar-group)] gb|AAP06852.1| hypothetical protein [Oryza sativa (japonica cultivar-group)]| expressed protein|"protein Harpin-induced protein 1 containing protein, expressed"	-0.964901	-1.23486	0.517833	0.786143	-0.873481	-1.06286	0.60859	0.586251
Ta.11599.2.S1_a_at	ripening-related protein-like [Oryza sativa (japonica cultivar-group)] dbj|BAC07120.1| ripening-related protein-like [Oryza sativa (japonica| similar to haloacid dehalogenase-like hydrolase family protein [Arabidopsis thaliana] (TAIR:At5g59490.1); similar to expressed|"protein haloacid dehalogenase-like hydrolase family protein, putative, expressed"	-1.44167	-2.32387	-2.40199	-2.7701	-0.158869	-1.81471	-1.66829	-1.45206
Ta.11611.1.S1_at	putative fiber protein Fb34 [Oryza sativa (japonica cultivar-group)] ref|XP_506646.1| PREDICTED P0651G05.38 gene product [Oryza sativa (japo| expressed protein|"protein fiber protein Fb34, putative, expressed"	1.51567	-0.741389	2.35122	2.24245	0.897452	-0.693851	1.58391	1.57347
Ta.11612.1.A1_at	||	1.93207	4.04418	0.0803896	0.0538109	1.60895	4.1762	-0.167478	-0.139099
Ta.11617.1.S1_at	putative WD repeat protein [Oryza sativa (japonica cultivar-group)] gb|AAP21400.1| putative WD repeat protein [Oryza sativa (japonica cultiv|" transducin family protein / WD-40 repeat family protein, similar to Transducin beta-like 2 protein (WS beta-transducin repeats protein)"|"protein WD domains, G-beta repeats containing protein, putative, expressed"	1.00656	0.217825	0.949446	1.10337	1.1994	0.316989	1.27064	1.34485
Ta.11619.1.A1_at	putative 2-oxoglutarate-dependent dioxygenase [Oryza sativa (japonica cultivar-group)] ref|XP_507233.1| PREDICTED P0433E10.28 gene product [|" similar to 2-oxoglutarate-dependent dioxygenase, putative (AOP2) [Arabidopsis thaliana] (TAIR:At4g03060.1); similar to"|"protein oxidoreductase, 2OG-Fe oxygenase family protein, expressed"	2.08102	0.2247	3.35034	3.58033	2.23604	-1.17535	3.02319	2.71747
Ta.11623.2.A1_at	POZ domain protein family-like [Oryza sativa (japonica cultivar-group)] dbj|BAD10119.1| POZ domain protein family-like [Oryza sativa (japoni|" BTB/POZ domain-containing protein, Interpro IPR000210/ PS50097: BTBB/POZ domain; similar to POZ 56 protein (GI:17483747)"|"protein BTB/POZ domain containing protein, expressed"	-1.61753	-1.72969	-0.620516	0.261308	-1.30112	-1.13645	-0.713103	-0.347574
Ta.11624.1.A1_at	||	-0.884151	-1.7134	-1.15411	-0.800943	-0.504997	-2.16026	-0.953272	-0.616625
Ta.11624.1.A1_x_at	||	-0.996393	-1.96042	-1.25108	-0.880382	-0.77511	-2.17566	-1.00648	-0.909688
Ta.11634.1.A1_at	||	0.641684	0.117277	2.15665	2.02264	0.647991	0.206866	2.14009	2.42589
Ta.11647.3.S1_a_at	TF-like protein [Oryza sativa (japonica cultivar-group)]|" NF-X1 type zinc finger family protein, contains Pfam PF01422: NF-X1 type zinc finger; similar to transcriptional repressor NF-X1"|"protein NF-X1 type zinc finger family protein, expressed"	1.5894	2.76474	1.25539	1.2198	0.849018	1.85085	1.01624	1.21668
Ta.1165.1.A1_at	WCOR14a [Triticum aestivum] gb|AAF17098.1| cold-responsive protein COR14a [Triticum aestivum]|" formin homology 2 domain-containing protein / FH2 domain-containing protein, contains formin homology 2 domain, Pfam:PF02181"|"protein transposon protein, putative, CACTA, En/Spm sub-class"	-1.11278	0.148196	-1.90155	-1.38566	-2.77594	-0.750436	-7.28686	-7.2249
Ta.11651.1.A1_at	||	-1.81308	-3.93922	-1.47265	-1.29416	-0.0436111	-0.294272	-0.315378	-0.209134
Ta.11653.1.A1_at	||	1.62661	0.373746	1.71142	2.07877	1.73555	0.464851	2.209	1.9574
Ta.1166.2.S1_a_at	fructose-1,6-bisphosphatase [Porteresia coarctata]|" fructose-1,6-bisphosphatase, putative / D-fructose-1,6-bisphosphate 1-phosphohydrolase, putative"|"protein Fructose-1,6-bisphosphatase, cytosolic, putative, expressed"	-1.85936	-1.31593	-1.70457	-2.01008	-1.47672	-1.03502	-1.24671	-1.09847
Ta.1166.2.S1_at	fructose-1,6-bisphosphatase [Porteresia coarctata]|" fructose-1,6-bisphosphatase, putative / D-fructose-1,6-bisphosphate 1-phosphohydrolase, putative"|"protein Fructose-1,6-bisphosphatase, cytosolic, putative, expressed"	-1.80389	-1.28542	-1.94623	-1.99213	-1.36891	-0.912548	-1.04575	-1.04858
Ta.11660.1.S1_at	putative NADPH:quinone oxidoreductase [Oryza sativa (japonica cultivar-group)] dbj|BAB64710.1| putative NADPH:quinone oxidoreductase [Oryza|" NADPH-dependent FMN reductase family protein, contains Pfam profile: PF03358 NADPH-dependent FMN reductase"|"protein NADPH:quinone oxidoreductase, putative, expressed"	-2.13841	-3.01022	-0.549583	-1.37196	-3.06141	-3.12893	-1.13835	-1.41255
Ta.11660.1.S1_x_at	putative NADPH:quinone oxidoreductase [Oryza sativa (japonica cultivar-group)] dbj|BAB64710.1| putative NADPH:quinone oxidoreductase [Oryza|" NADPH-dependent FMN reductase family protein, contains Pfam profile: PF03358 NADPH-dependent FMN reductase"|"protein NADPH:quinone oxidoreductase, putative, expressed"	-1.21513	-2.23853	-0.795546	-1.0701	-2.40922	-2.97916	-0.953076	-1.06905
Ta.11667.1.A1_at	amidase-like protein [Nicotiana tabacum]|" amidase family protein, low similarity to enantiomerase-selective amidase (Rhodococcus sp.) GI:152052; contains Pfam profile"|"protein amidase family protein, putative, expressed"	0.0435092	-0.533565	1.86829	1.99701	0.83125	-0.105699	1.85057	1.98744
Ta.11668.2.S1_a_at	putative splicing factor [Oryza sativa (japonica cultivar-group)] dbj|BAD61423.1| putative splicing factor [Oryza sativa (japonica cultivar-|" splicing factor RSZ33 (RSZ33), nearly identical to splicing factor RSZ33 (Arabidopsis thaliana) GI:9843663; contains Pfam"|"protein RNA recognition motif family protein, expressed"	1.90154	2.97451	1.32629	1.2585	1.93393	3.25191	1.29849	1.36427
Ta.11668.3.S1_a_at	putative splicing factor [Oryza sativa (japonica cultivar-group)] dbj|BAD61423.1| putative splicing factor [Oryza sativa (japonica cultivar-|" splicing factor RSZ33 (RSZ33), nearly identical to splicing factor RSZ33 (Arabidopsis thaliana) GI:9843663; contains Pfam"|"protein RNA recognition motif family protein, expressed"	1.83886	3.21599	1.66459	1.58624	1.34567	3.1246	1.08051	0.966873
Ta.11671.1.S1_at	putative heat shock factor [Oryza sativa (japonica cultivar-group)]|" heat shock factor protein 4 (HSF4) / heat shock transcription factor 4 (HSTF4), identical to heat shock transcription factor 4"|"protein HSF-type DNA-binding domain containing protein, expressed"	2.73753	4.65041	2.94424	3.04171	2.12901	4.64241	1.31341	1.60146
Ta.11674.1.S1_at	hypothetical protein~predicted by GeneMark.hmm etc. [Oryza sativa (japonica cultivar-group)] dbj|BAD69433.1| hypothetical protein [Oryza sat||protein Protease inhibitor/seed storage/LTP family protein	-1.17485	-0.985241	-0.795609	-1.14265	-1.77515	-1.85296	-1.54346	-1.96675
Ta.11678.1.S1_at	|" CAAX amino terminal protease family protein, contains Pfam profile PF02517: CAAX amino terminal protease family"|protein hypothetical protein	-1.13052	-0.790634	-0.751276	-0.791211	-0.732655	-0.667517	-1.1977	-0.760591
Ta.11685.1.S1_at	MutT domain protein-like [Oryza sativa (japonica cultivar-group)] dbj|BAD37816.1| MutT domain protein-like [Oryza sativa (japonica cultivar-|" MutT/nudix family protein, similar to Nucleoside diphosphate-linked moiety X motif 6 (Protein GFG) from {Xenopus laevis} SP:P1342"|"protein Nudix hydrolase 2, putative, expressed"	-0.393831	-1.03167	-1.68482	-1.93933	-0.290616	-0.914232	-1.84484	-1.83084
Ta.11698.1.S1_at	Contains similarity to gi|4417304 F15O11.7 putative beta-1,4-mannosyl-glycoprotein beta-1,4-N-acetylglucosaminyltransferase from|" glycosyl transferase family 17 protein, low similarity to beta-1,4-mannosyl-glycoprotein"|"protein glycosyl transferase family 17 protein, putative, expressed"	-0.00218061	-0.422327	1.30558	1.45644	0.234315	0.036577	1.50401	1.92959
Ta.11703.1.S1_at	||	0.0289685	-0.795407	1.02301	0.793742	0.897971	0.316842	2.38707	2.50629
Ta.11724.1.S1_at	MYB transcription factor-like protein [Oryza sativa (japonica cultivar-group)]| ARID/BRIGHT DNA-binding domain-containing protein / ELM2 domain-containing protein / Myb-like DNA-binding domain-containing|"protein ELM2 domain containing protein, expressed"	1.0543	2.03162	0.677581	0.85685	1.09194	2.01138	0.64886	0.761819
Ta.11725.2.S1_at	||	-3.10818	-2.91775	-1.55551	-0.738153	0.00688073	0.0343113	0.0110444	-0.00220305
Ta.11727.1.A1_at	P0423A12.20 [Oryza sativa (japonica cultivar-group)] dbj|BAB64181.1| putative shock protein [Oryza sativa (japonica cultivar-group)] dbj|BAB93249.1| putative sh|" C2 domain-containing protein / src2-like protein, putative, similar to cold-regulated gene SRC2 (Glycine max) GI:2055230;"|"protein XYPPX repeat family protein, expressed"	-0.221795	1.44572	-1.23014	-1.08352	-0.129756	2.47571	-0.215048	-0.282624
Ta.11736.1.A1_at	unknown protein [Oryza sativa (japonica cultivar-group)] dbj|BAD03550.1| unknown protein [Oryza sativa (japonica cultivar-group)]||protein expressed protein	0.169344	0.832617	0.0116609	-0.21222	0.467855	1.4125	-0.1802	-0.121041
Ta.1174.1.S1_x_at	beta-1,3-glucanase precursor [Triticum aestivum]|" similar to glycosyl hydrolase family 17 protein [Arabidopsis thaliana] (TAIR:At3g57260.1); similar to beta-1,3-glucanase"|"protein Glucan endo-1,3-beta-glucosidase GII precursor, putative, expressed"	0.30845	0.00821024	2.58824	2.23676	-0.934876	-0.931549	-0.937381	-0.937589
Ta.11740.2.A1_a_at	||	0.870262	-0.368479	0.465836	0.483186	1.1813	-0.304523	0.954474	0.960466
Ta.11757.1.S1_at	zinc finger POZ domain protein-like [Oryza sativa (japonica cultivar-group)] dbj|BAD45438.1| zinc finger POZ domain protein-like [Oryza sati| similar to speckle-type POZ protein-related [Arabidopsis thaliana] (TAIR:At3g06190.1); similar to putative speckle-type POZ|"protein BTB/POZ domain containing protein, expressed"	0.0806328	-0.168481	1.73284	1.49364	0.112529	0.0530072	1.51871	1.91852
Ta.11758.1.A1_at	unknown protein [Arabidopsis thaliana] gb|AAO42366.1| unknown protein [Arabidopsis thaliana] ref|NP_567034.1| Met-10+ like family protein [A|" Met-10+ like family protein, non-consensus TT donor splice site at exon 4 ; contains Pfam profile PF02475: Met-10+ like-protein"|"protein Met-10, expressed"	1.11549	-0.636494	1.10892	0.893117	1.21652	-1.1472	0.847144	1.07959
Ta.11763.1.A1_at	unknown [Arabidopsis thaliana]| expressed protein|protein expressed protein	0.649503	-0.27429	0.942032	0.958977	1.32691	0.119408	1.4809	1.66046
Ta.11774.1.A1_at	| similar to DJ-1 family protein [Arabidopsis thaliana] (TAIR:At1g53280.1); similar to putative 4-methyl-5(B-hydroxyethyl)-thiazol|protein hypothetical protein	-1.10833	-0.98347	-1.28981	-1.06706	-1.62436	-1.67994	-2.03788	-1.75611
Ta.11777.1.S1_x_at	OSJNBb0004A17.13 [Oryza sativa (japonica cultivar-group)] emb|CAE54553.1| OSJNBb0004A17.13 [Oryza sativa (japonica cultivar-group)] emb|CAE0|" two-component responsive regulator / response regulator 6 (ARR6), identical to response regulator 6 (Arabidopsis thaliana) GI:395"|"protein Two-component response regulator ARR3, putative, expressed"	1.30819	1.56731	0.182767	-0.402919	0.257209	1.55011	-0.311713	-1.26869
Ta.11782.1.S1_at	hypothetical protein [Oryza sativa (japonica cultivar-group)] dbj|BAD23041.1| hypothetical protein [Oryza sativa (japonica cultivar-group)]||protein F-box domain containing protein	-0.0995511	-0.738688	1.10995	0.97193	0.128513	-0.831218	1.02853	1.29792
Ta.11789.1.A1_at	putative SV2 related protein [Oryza sativa (japonica cultivar-group)]|" transporter-related, low similarity to apical organic cation transporter (Sus scrofa) GI:2062135, SP:Q02563 Synaptic vesicle protei"|"protein major facilitator superfamily protein, expressed"	-1.78795	-2.2831	-1.18369	-0.494283	-1.91422	-2.43977	-1.33832	-1.12787
Ta.11791.1.S1_at	||	0.420359	-0.736654	1.25904	1.22396	0.113767	-1.66029	0.962404	1.20531
Ta.11815.1.A1_at	||	0.805607	-0.366049	0.874839	1.03791	1.73388	0.677203	1.74145	2.0822
Ta.11816.1.A1_at	unknown protein [Oryza sativa (japonica cultivar-group)]||protein expressed protein	-1.06516	-0.564325	-1.56782	-1.68108	-0.688381	-0.477774	-1.57643	-1.27152
Ta.11817.1.A1_at	pherophorin-S [Volvox carteri] pir||T10798 pherophorin-S - Volvox carteri|" leucine-rich repeat family protein / extensin family protein, similar to extensin-like protein (Lycopersicon esculentum)"|"protein transposon protein, putative, CACTA, En/Spm sub-class"	-0.169852	-0.315197	1.97968	1.67307	-0.307699	-0.477516	1.83586	1.89035
Ta.11822.1.S1_at	beta3-glucuronyltransferase [Triticum aestivum]|" glycosyl transferase family 43 protein, similar to Galactosylgalactosylxylosylprotein"|"protein Glycosyltransferase family 43 protein, expressed"	-1.62105	-1.52288	-0.790385	-0.845442	-1.60728	-1.07906	-0.683478	-0.568832
Ta.11825.1.A1_at	putative Hv1LRR2 [Oryza sativa (japonica cultivar-group)]||"protein NB-ARC domain containing protein, expressed"	1.49453	3.95964	1.44259	1.96318	1.03349	3.7328	0.475231	0.777705
Ta.11828.1.A1_at	||	-0.780236	1.40714	-1.47943	-1.37968	-0.283049	1.9317	-0.67005	-0.659545
Ta.11832.1.S1_at	putative Altered Response to Gravity [Oryza sativa (japonica cultivar-group)] ref|XP_506962.1| PREDICTED P0516G10.24 gene product [Oryza sat|" DNAJ heat shock protein, putative, similar to Altered Response to Gravity (Arabidopsis thaliana) GI:4249662; contains Pfam profile"|"protein Chaperone protein dnaJ 16, putative, expressed"	-1.42079	-0.89523	0.817522	0.77928	-1.17409	-1.20371	0.377409	0.468635
Ta.11835.1.A1_at	||	0.472502	4.80945	0.819169	0.855025	0.700882	5.93414	0.343056	0.308317
Ta.11844.1.A1_at	||	-1.29152	-1.04016	-0.947588	-1.07383	-1.45266	-1.22788	-1.24331	-1.15172
Ta.11845.2.S1_a_at	unknown protein [Oryza sativa (japonica cultivar-group)] dbj|BAD25311.1| unknown protein [Oryza sativa (japonica cultivar-group)]| expressed protein|protein expressed protein	0.433083	-0.0580514	1.69789	1.52415	0.33655	0.235828	1.09568	1.05245
Ta.11845.3.S1_a_at	unknown protein [Oryza sativa (japonica cultivar-group)] dbj|BAD25311.1| unknown protein [Oryza sativa (japonica cultivar-group)]| expressed protein|protein expressed protein	0.86758	-0.235947	1.94856	2.04212	0.571387	-0.230101	1.42714	1.47575
Ta.11846.1.S1_at	unknown protein [Oryza sativa (japonica cultivar-group)] dbj|BAD10573.1| unknown protein [Oryza sativa (japonica cultivar-group)]||protein expressed protein	1.56585	3.61365	0.917462	0.916145	1.37342	3.61364	0.762193	0.785429
Ta.11848.1.S1_at	unknown protein [Oryza sativa (japonica cultivar-group)] dbj|BAD81552.1| unknown protein [Oryza sativa (japonica cultivar-group)]||protein hypothetical protein	-0.471116	-1.19495	0.46144	0.427785	-0.871081	-1.49325	0.302817	0.0959672
Ta.11849.1.S1_at	putative MYB transcription factor [Oryza sativa (japonica cultivar-group)] dbj|BAD61826.1| putative MYB transcription factor [Oryza sativa (|" myb family transcription factor, similar to CCA1 (Arabidopsis thaliana) GI:4090569; contains Pfam profile PF00249: Myb-like"|"protein myb-like DNA-binding domain, SHAQKYF class family protein, expressed"	-2.99004	0.543543	-1.94098	-1.8006	-2.50148	0.613845	-1.91297	-1.23404
Ta.11856.1.S1_at	B1143G03.11 [Oryza sativa (japonica cultivar-group)]| expressed protein|protein expressed protein	-1.19359	-1.48032	-1.20722	-0.996661	-1.11775	-1.15897	-1.43128	-1.3357
Ta.11860.1.S1_at	unnamed protein product [Oryza sativa (japonica cultivar-group)]| expressed protein|protein expressed protein	0.922645	0.0904614	1.27614	1.22419	0.508287	-0.46702	0.668862	0.668599
Ta.11880.1.S1_at	putative Lariat debranching enzyme [Oryza sativa (japonica cultivar-group)]|" calcineurin-like phosphoesterase family protein, contains Pfam profile: PF00149 calcineurin-like phosphoesterase"|"protein Lariat debranching enzyme, C-terminal domain containing protein, expressed"	-0.400439	-0.160951	0.927441	0.990604	-0.490062	-1.54135	0.644253	0.701656
Ta.11896.1.A1_s_at	||protein hypothetical protein	1.18136	-0.5733	0.912391	0.67983	1.30109	-0.452606	1.02362	1.18952
Ta.11907.1.S1_at	hypothetical protein [Oryza sativa (japonica cultivar-group)] dbj|BAD15643.1| hypothetical protein [Oryza sativa (japonica cultivar-group)]|" senescence-associated protein-related, similar to senescence-associated protein SAG102 (GI:22331931) (Arabidopsis thaliana);"|protein expressed protein	0.231627	-0.591486	2.15005	1.74918	0.544366	-0.0704668	1.95894	1.79431
Ta.11913.1.A1_at	cell division inhibitor-like [Oryza sativa (japonica cultivar-group)]|" expressed protein, similar to YfhF (GI:2804536) (Bacillus subtilis)"|protein expressed protein	-1.65231	-1.12469	-1.17644	-1.12272	-1.1132	-0.628216	-0.507007	-0.405765
Ta.11914.1.S1_a_at	pathogen induced protein 2-4 [Hordeum vulgare]|" universal stress protein (USP) family protein / responsive to dessication protein (RD2), strong similarity to RD2 protein (Arabidop"|"protein pathogen induced protein 2-4, putative, expressed"	0.125507	1.76157	0.402208	0.0517708	-0.463276	1.4514	-0.275645	-0.461555
Ta.11919.1.S1_at	unknown protein [Oryza sativa (japonica cultivar-group)]| expressed protein|protein expressed protein	-2.13197	-2.53139	-3.10582	-3.41132	-2.9332	-3.34531	-3.6134	-3.17839
Ta.11919.2.S1_a_at	unknown protein [Oryza sativa (japonica cultivar-group)]| expressed protein|protein expressed protein	-3.3732	-3.13022	-3.74677	-3.82296	-3.9073	-4.3659	-4.54852	-3.84655
Ta.11919.2.S1_x_at	||	-2.39838	-2.83871	-3.39866	-3.15008	-3.55532	-3.51939	-4.12884	-3.74277
Ta.1192.2.S1_s_at	glycoprotein [Bromus inermis]| 60S ribosomal protein L14 (RPL14A)|"protein 60 ribosomal protein L14, putative, expressed"	0.914076	-0.0796522	1.77558	1.73597	0.395598	-0.567899	1.32277	1.36442
Ta.11939.1.S1_at	||	4.56271	6.78907	4.51109	4.81378	3.67038	6.29897	3.57694	3.67127
Ta.11941.1.A1_at	B1045F02.12 [Oryza sativa (japonica cultivar-group)] dbj|BAB93293.1| unknown protein [Oryza sativa (japonica cultivar-group)]||protein expressed protein	0.063457	0.184134	2.58174	2.20885	0.161615	0.0991726	2.41145	2.62985
Ta.11946.1.S1_at	OSJNBa0058K23.12 [Oryza sativa (japonica cultivar-group)] emb|CAD41746.2| OSJNBa0058K23.12 [Oryza sativa (japonica cultivar-group)]|" OTU-like cysteine protease family protein, contains Pfam profile PF02338: OTU-like cysteine protease"|"protein OTU-like cysteine protease family protein, expressed"	2.04575	2.71632	1.25163	1.38807	1.84724	3.01824	1.21557	1.10427
Ta.11947.1.S1_at	||	1.31418	-1.28954	1.85814	1.71068	0.0488872	0.00887334	0.00360644	-0.00348137
Ta.11952.2.S1_s_at	||	1.75469	2.19353	1.67455	1.62741	1.93089	2.10967	1.71379	1.74184
Ta.11995.1.A1_at	hypothetical protein [Oryza sativa (japonica cultivar-group)] dbj|BAD10276.1| hypothetical protein [Oryza sativa (japonica cultivar-group)]||protein expressed protein	-1.00714	1.05404	-1.93559	-1.83543	-1.01829	0.814583	-1.7784	-1.62648
Ta.120.1.S1_a_at	unknown protein [Oryza sativa] dbj|BAC78563.1| hypothetical protein [Oryza sativa (japonica cultivar-group)] gb|AAK14411.1| unknown protein [Oryza sativa]|" expressed protein, contains Pfam domain, PF04933: Protein of unknown function (DUF657)"|"protein CHCH domain containing protein, expressed"	1.25522	1.18833	0.907793	0.856321	1.5304	1.46891	1.11846	1.00142
Ta.120.2.S1_at	unknown protein [Oryza sativa] dbj|BAC78563.1| hypothetical protein [Oryza sativa (japonica cultivar-group)] gb|AAK14411.1| unknown protein [Oryza sativa]|" expressed protein, contains Pfam domain, PF04933: Protein of unknown function (DUF657)"|"protein CHCH domain containing protein, expressed"	1.74515	1.8143	0.903817	0.827311	1.9889	2.15037	1.17494	1.20006
Ta.1200.1.S1_at	xylanase inhibitor protein I [Triticum aestivum]|" acidic endochitinase (CHIB1), identical to SP:P19172 Acidic endochitinase precursor (EC 3.2.1.14) {Arabidopsis thaliana}"|"protein Xylanase inhibitor protein 1 precursor, putative, expressed"	0.0923037	1.13849	-0.989606	-0.84706	-0.614336	1.03643	-1.31215	-0.892642
Ta.1200.1.S1_x_at	xylanase inhibitor protein I [Triticum aestivum]|" acidic endochitinase (CHIB1), identical to SP:P19172 Acidic endochitinase precursor (EC 3.2.1.14) {Arabidopsis thaliana}"|"protein Xylanase inhibitor protein 1 precursor, putative, expressed"	0.279872	1.12488	-0.907079	-0.848949	-0.871624	0.907753	-1.32663	-1.14849
Ta.12004.1.A1_at	Unknown protein [Arabidopsis thaliana] gb|AAB97122.2| expressed protein [Arabidopsis thaliana] gb|AAL32891.1| Unknown protein [Arabidopsis t|" radical SAM domain-containing protein, similar to hypothetical protein PIR:S76698:S76698 contains Pfam profile PF04055:"|protein expressed protein	1.01705	0.102012	1.53691	1.4215	1.26855	0.0131703	1.55817	1.71537
Ta.12006.1.A1_at	putative mitogen activated protein kinase kinase [Oryza sativa (japonica cultivar-group)] dbj|BAC83146.1| putative mitogen activated protein||"protein Protein kinase domain containing protein, expressed"	-1.13441	-1.37393	-0.291688	-0.0145285	-1.6227	-2.11009	-0.884067	-0.953632
Ta.12035.1.S1_at	hypothetical protein [Oryza sativa (japonica cultivar-group)] dbj|BAD23056.1| hypothetical protein [Oryza sativa (japonica cultivar-group)]| expressed protein|protein expressed protein	-2.41192	-2.44814	-2.88376	-2.77282	-2.14742	-2.98469	-2.30318	-2.34063
Ta.12037.1.S1_at	Hypothetical protein [Oryza sativa (japonica cultivar-group)] gb|AAN52749.1| Hypothetical protein [Oryza sativa (japonica cultivar-group)]| similar to Component of oligomeric golgi complex 6 [Xenopus tropicalis] (GB:AAH75361.1)|protein expressed protein	0.121164	-0.354526	0.963289	1.09897	0.11731	-0.754814	1.09394	1.11524
Ta.12041.2.A1_at	OsTATC [Oryza sativa (japonica cultivar-group)] dbj|BAB64068.1| putative TatC [Oryza sativa (japonica cultivar-group)] dbj|BAB39766.1| OsTAT|" thylakoid membrane formation protein / cpTatC (APG2), identical to thylakoid membrane formation protein (cpTatC) GI:15004994 from (Arab"|"protein Sec-independent protein translocase TatC containing protein, expressed"	-0.729564	-0.772904	-1.24702	-1.19162	-0.165488	-0.273607	-0.438487	-0.432748
Ta.12042.1.S1_at	small heat shock protein [Lycopersicon esculentum] gb|AAM96944.1| small heat shock protein [Lycopersicon esculentum]|" 25.3 kDa small heat shock protein, chloroplast precursor (HSP25.3-P), identical to small heat shock protein, chloroplast"|"protein Small heat shock protein, chloroplast precursor, putative, expressed"	9.12377	9.27372	6.0176	6.37739	7.647	7.79727	4.30196	4.52259
Ta.12046.1.A1_at	||	-0.207273	0.0439736	-0.286697	-0.242769	1.31738	-0.348005	0.557988	0.692254
Ta.12048.1.A1_at	unknown protein [Oryza sativa (japonica cultivar-group)]| expressed protein|protein expressed protein	-0.347479	-2.21775	0.445207	0.631499	-0.199921	-1.47546	0.846457	0.913476
Ta.12067.1.A1_at	putative esterase [Oryza sativa (japonica cultivar-group)] dbj|BAC83026.1| putative esterase [Oryza sativa (japonica cultivar-group)]|" expressed protein, contains similarity to PrMC3 (Pinus radiata) GI:5487873"|"protein PrMC3, putative, expressed"	1.16	3.92681	0.803205	1.0946	1.96936	4.63387	0.90004	1.02555
Ta.12067.1.A1_x_at	putative esterase [Oryza sativa (japonica cultivar-group)] dbj|BAC83026.1| putative esterase [Oryza sativa (japonica cultivar-group)]|" expressed protein, contains similarity to PrMC3 (Pinus radiata) GI:5487873"|"protein PrMC3, putative, expressed"	0.733255	3.90253	0.478556	0.823484	1.5698	4.04787	0.588854	0.604915
Ta.12067.3.A1_at	putative esterase [Oryza sativa (japonica cultivar-group)] dbj|BAC83026.1| putative esterase [Oryza sativa (japonica cultivar-group)]|" expressed protein, contains similarity to PrMC3 (Pinus radiata) GI:5487873"|"protein PrMC3, putative, expressed"	0.108605	3.79346	0.0205824	0.323487	0.295424	4.29882	-0.0161914	0.178673
Ta.12067.3.A1_x_at	putative esterase [Oryza sativa (japonica cultivar-group)] dbj|BAC83026.1| putative esterase [Oryza sativa (japonica cultivar-group)]|" expressed protein, contains similarity to PrMC3 (Pinus radiata) GI:5487873"|"protein PrMC3, putative, expressed"	0.399487	4.03176	0.146522	0.310032	0.44321	4.6601	-0.038989	0.363769
Ta.12069.1.S1_at	At1g52560 [Arabidopsis thaliana] ref|NP_175665.1| 26.5 kDa class I small heat shock protein-like (HSP26.5-P) [Arabidopsis thaliana]|" 26.5 kDa class I small heat shock protein-like (HSP26.5-P), contains Pfam profile: PF00011 Hsp20/alpha crystallin family;"|"protein Hsp20/alpha crystallin family protein, expressed"	5.98715	7.90265	1.14103	1.70215	6.74547	8.28186	0.874676	1.952
Ta.1207.1.S1_at	oxo-phytodienoic acid reductase [Oryza sativa (japonica cultivar-group)] dbj|BAC20139.1| 12-oxophytodienoic acid reductase [Oryza sativa]|" 12-oxophytodienoate reductase (OPR1), identical to 12-oxophytodienoate reductase OPR1 GB:AAC78440 (Arabidopsis thaliana)"|"protein 12-oxophytodienoate reductase 2, putative, expressed"	2.60691	5.14722	1.59335	1.51354	0.940353	4.87807	1.20012	1.48786
Ta.1207.1.S1_s_at	oxo-phytodienoic acid reductase [Oryza sativa (japonica cultivar-group)] dbj|BAC20139.1| 12-oxophytodienoic acid reductase [Oryza sativa]|" 12-oxophytodienoate reductase (OPR1), identical to 12-oxophytodienoate reductase OPR1 GB:AAC78440 (Arabidopsis thaliana)"|"protein 12-oxophytodienoate reductase 2, putative, expressed"	1.91516	3.67282	1.01751	1.02939	0.867915	3.75073	0.65106	0.855363
Ta.1207.1.S1_x_at	oxo-phytodienoic acid reductase [Oryza sativa (japonica cultivar-group)] dbj|BAC20139.1| 12-oxophytodienoic acid reductase [Oryza sativa]|" 12-oxophytodienoate reductase (OPR1), identical to 12-oxophytodienoate reductase OPR1 GB:AAC78440 (Arabidopsis thaliana)"|"protein 12-oxophytodienoate reductase 2, putative, expressed"	2.20251	4.42403	0.96247	1.0582	0.737302	4.39439	0.437967	0.703869
Ta.12076.1.S1_at	putative 17.8 kDa class II heat shock protein [Oryza sativa (japonica cultivar-group)] dbj|BAD19533.1| putative 17.8 kDa class II heat shock|" 17.4 kDa class III heat shock protein (HSP17.4-CIII), contains Pfam profile: PF00011 Hsp20/alpha crystallin family; identified as"|"protein Hsp20/alpha crystallin family protein, expressed"	4.8406	8.08656	2.11964	2.34381	5.68271	9.16853	2.27594	2.97144
Ta.12077.1.A1_s_at	||	0.925802	1.24196	0.053734	0.438239	1.03913	1.23374	0.275492	0.402696
Ta.12077.1.A1_x_at	unknown protein [Oryza sativa (japonica cultivar-group)] dbj|BAD30686.1| unknown protein [Oryza sativa (japonica cultivar-group)] dbj|BAC154| glutaredoxin family protein|"protein Glutaredoxin family protein, expressed"	1.10578	1.42277	0.172213	0.535346	1.00998	1.35831	0.195488	0.344414
Ta.12080.1.A1_s_at	At5g11730 [Arabidopsis thaliana] emb|CAB87691.1| putative protein [Arabidopsis thaliana] gb|AAM13183.1| putative protein [Arabidopsis thaliana]|" expressed protein, contains Pfam profile PF03267: Arabidopsis protein of unknown function, DUF266"|protein expressed protein	-0.469935	-1.23515	-0.880597	-0.741047	-0.695386	-1.74685	-1.41494	-1.13178
Ta.12082.1.A1_x_at	||	-2.60416	-2.91604	-3.52325	-3.64327	-2.70739	-3.55551	-3.24684	-3.14761
Ta.12083.1.A1_at	putative pentatricopeptide repeat protein [Oryza sativa (japonica cultivar-group)] gb|AAO60000.1| putative pentatricopeptide repeat protein|" pentatricopeptide (PPR) repeat-containing protein, low similarity to fertility restorer (Petunia x hybrida) GI:22128587; contains"|"protein DEAD/DEAH box helicase family protein, putative, expressed"	1.63114	-0.826613	1.94648	2.0572	1.584	-0.148322	1.59939	1.78013
Ta.12087.1.A1_at	||	0.347431	-1.37851	0.11765	0.206396	0.476629	-0.821382	0.772122	1.14708
Ta.12098.1.S1_at	endo-1,3-beta-glucanase [Hordeum vulgare] pir||T06215 glucan endo-1,3-beta-D-glucosidase (EC 3.2.1.39) - barley (fragment)|" glycosyl hydrolase family 17 protein, similar to A6 anther-specific protein SP:Q06915 (Arabidopsis thaliana)"|"protein Glucan endo-1,3-beta-glucosidase GVI precursor, putative, expressed"	-2.07625	-1.20356	-1.71206	-1.63965	-2.29771	-1.88756	-1.52558	-1.522
Ta.121.1.S1_at	adenylosuccinate synthetase pir||T06792 adenylosuccinate synthase (EC 6.3.4.4) - wheat (fragment) sp|O24396|PURA_WHEAT Adenylosuccinate synt|" adenylosuccinate synthetase (ADSS), identical to adenylosuccinate synthetase, chloroplast precursor (EC 6.3.4.4) (IMP--"|"protein Adenylosuccinate synthetase, chloroplast precursor, putative, expressed"	0.654157	-0.362341	1.07672	1.13561	0.409781	-0.422386	0.915984	0.88055
Ta.12102.1.S1_a_at	unknown protein [Oryza sativa (japonica cultivar-group)]||protein expressed protein	-1.69135	0.00545293	3.95571	4.03057	-1.87942	-0.899742	2.14441	2.31359
Ta.12102.2.S1_x_at	CONSTANS-like protein [Hordeum vulgare subsp. vulgare] gb|AAM74069.1| CONSTANS-like protein [Hordeum vulgare subsp. vulgare]||	-0.974235	0.175191	3.77957	3.9527	-1.64481	-0.634403	2.20373	2.24799
Ta.12102.3.S1_at	unknown protein [Oryza sativa (japonica cultivar-group)]||protein expressed protein	0.116594	0.131746	3.3844	3.72094	-1.23144	-0.765318	2.35976	2.63266
Ta.12113.1.S1_at	putative cytochrome P450 [Oryza sativa (japonica cultivar-group)] dbj|BAD15430.1| putative cytochrome P450 [Oryza sativa (japonica cultivar-|" cytochrome P450 71B25, putative (CYP71B25), identical to Cytochrome P450 71B25 (SP:Q9LTL2) (Arabidopsis thaliana); contains Pfam"|"protein Cytochrome P450 family protein, expressed"	4.18886	1.44704	4.20663	4.21467	2.86319	-0.0370301	2.86795	2.47765
Ta.12114.1.A1_a_at	hypothetical protein [Oryza sativa (japonica cultivar-group)]|" aspartyl protease family protein, contains Pfam domain, PF00026: eukaryotic aspartyl protease"|"protein Eukaryotic aspartyl protease family protein, expressed"	-1.62376	-4.56901	-1.32138	-1.18693	-1.48301	-5.39986	-1.48878	-1.30648
Ta.12114.1.A1_at	hypothetical protein [Oryza sativa (japonica cultivar-group)]|" aspartyl protease family protein, contains Pfam domain, PF00026: eukaryotic aspartyl protease"|"protein Eukaryotic aspartyl protease family protein, expressed"	-1.66712	-4.05137	-1.15726	-1.40294	-1.60097	-5.14577	-1.54779	-1.17846
Ta.12114.2.A1_at	OSJNBb0054B09.16 [Oryza sativa (japonica cultivar-group)] ref|XP_471786.1| OSJNBb0054B09.16 [Oryza sativa (japonica cultivar-group)]||"protein Eukaryotic aspartyl protease family protein, expressed"	-1.63565	-3.85186	-1.73389	-1.88895	-1.244	-4.8633	-2.06413	-1.92524
Ta.12115.1.A1_at	||	-0.155541	-0.52179	0.375069	0.968093	0.15224	0.144907	1.25975	1.07771
Ta.12123.1.S1_a_at	putative COP9 complex subunit 6 [Oryza sativa (japonica cultivar-group)] dbj|BAD08810.1| putative COP9 complex subunit 6 [Oryza sativa (japo|" COP9 signalosome subunit 6 / CSN subunit 6 (CSN6A), identical to CSN complex subunit 6A (Arabidopsis thaliana) GI:18056665, COP9"|"protein COP9 signalosome complex subunit 6a, putative, expressed"	0.677457	-0.664909	0.983492	0.876801	0.844661	-0.500095	1.0909	0.981242
Ta.12123.1.S1_at	putative COP9 complex subunit 6 [Oryza sativa (japonica cultivar-group)] dbj|BAD08810.1| putative COP9 complex subunit 6 [Oryza sativa (japo|" COP9 signalosome subunit 6 / CSN subunit 6 (CSN6A), identical to CSN complex subunit 6A (Arabidopsis thaliana) GI:18056665, COP9"|"protein COP9 signalosome complex subunit 6a, putative, expressed"	0.914629	-0.6036	0.890501	1.08093	0.954923	-0.610552	0.922401	0.883313
Ta.12123.2.S1_x_at	putative COP9 complex subunit 6 [Oryza sativa (japonica cultivar-group)] dbj|BAD08810.1| putative COP9 complex subunit 6 [Oryza sativa (japo|" COP9 signalosome subunit 6 / CSN subunit 6 (CSN6A), identical to CSN complex subunit 6A (Arabidopsis thaliana) GI:18056665, COP9"|"protein COP9 signalosome complex subunit 6a, putative, expressed"	0.631858	-0.365425	1.10818	0.777092	0.798149	-0.144645	1.1898	1.09126
Ta.12127.1.A1_at	putative protein kinase Xa21, receptor type precursor [Oryza sativa (japonica cultivar-group)] dbj|BAD19470.1| putative protein kinase Xa21,|" leucine-rich repeat transmembrane protein kinase, putative"|"protein Leucine Rich Repeat family protein, expressed"	-0.361399	-2.96429	-1.96381	-2.10036	-0.269898	-2.4269	-1.8887	-2.31166
Ta.12144.1.A1_at	||	2.16411	0.532296	1.95432	1.94662	2.17931	0.25543	1.69226	1.71528
Ta.12148.1.S1_x_at	||	0.133684	-0.521265	1.59055	1.66503	0.190418	0.00928196	2.09988	2.12509
Ta.12154.1.S1_at	||	0.422009	-1.62843	1.36281	1.07064	-0.0578986	-2.14174	0.832003	0.813061
Ta.12158.1.A1_at	||	0.874439	-0.171223	1.97681	1.97143	1.04773	-0.6315	1.9821	2.27028
Ta.12159.1.A1_at	unnamed protein product [Arabidopsis thaliana] ref|NP_189197.2| hydroxyproline-rich glycoprotein family protein [Arabidopsis thaliana]|" hydroxyproline-rich glycoprotein family protein, Common family members: At4g18570, At4g04980, At5g61090 (Arabidopsis thaliana);"|protein expressed protein	-1.79959	-1.60541	-1.81786	-1.50814	-1.05119	-1.2527	-1.27634	-1.07652
Ta.12160.1.A1_at	unknown protein [Oryza sativa] gb|AAK73156.1| unknown protein [Oryza sativa]|" expressed protein, predicted protein, Arabidopsis thaliana"|protein expressed protein	-0.861832	-0.960736	-1.2836	-1.37019	-1.40286	-1.83	-1.29014	-1.21181
Ta.12169.1.S1_at	||"protein Potassium transporter, putative, expressed"	-2.05499	-1.55824	-1.7642	-1.71147	-1.05478	-0.825177	-0.767641	-0.605363
Ta.12178.1.A1_at	polyprotein [Oryza sativa (japonica cultivar-group)]| hypothetical protein|"protein retrotransposon protein, putative, unclassified, expressed"	1.75391	2.26106	1.14199	0.907549	1.45144	1.40217	1.12585	0.7425
Ta.12180.1.S1_at	unknown protein [Oryza sativa (japonica cultivar-group)] gb|AAO38476.1| unknown protein [Oryza sativa (japonica cultivar-group)]|" S2P-like putative metalloprotease, also contain transmembrane helices near their C-termini and many of them, five of seven, contain"|protein expressed protein	8.00257	8.71714	4.66153	5.19829	7.60244	8.08103	3.22617	3.80376
Ta.12181.1.A1_at	OSJNBa0089K24.25 [Oryza sativa (japonica cultivar-group)]| expressed protein|protein expressed protein	0.321545	1.41419	0.492839	0.599338	0.119917	3.28577	0.656405	0.329563
Ta.12192.1.A1_at	||	-0.438298	-1.27478	-0.968493	-0.885201	-0.0349975	-1.53732	-0.727006	-0.778967
Ta.12207.1.A1_at	putative non-LTR retroelement reverse transcriptase [Oryza sativa (japonica cultivar-group)] gb|AAP54617.1| putative non-LTR retroelement re||	2.2385	-0.913548	1.157	1.09249	2.15486	-1.71938	1.36685	1.21091
Ta.12221.1.S1_at	hypothetical protein [Oryza sativa (japonica cultivar-group)]|" ankyrin repeat family protein, contains ankyrin repeats, Pfam:PF00023"|"protein pollen ankyrin, putative, expressed"	-0.636198	-1.19686	-0.595739	-0.595501	-0.596779	-1.18321	-0.433649	-0.519878
Ta.12225.1.S1_x_at	putative ethylene-responsive transcriptional coactivator [Oryza sativa (japonica cultivar-group)]|" ethylene-responsive transcriptional coactivator, putative, similar to ethylene-responsive transcriptional coactivator"|"protein Helix-turn-helix family protein, expressed"	5.99854	8.09322	4.22694	4.08202	6.58809	8.94346	4.71693	5.26909
Ta.12225.2.S1_at	putative ethylene-responsive transcriptional coactivator [Oryza sativa (japonica cultivar-group)]|" ethylene-responsive transcriptional coactivator, putative, similar to ethylene-responsive transcriptional coactivator"|"protein Helix-turn-helix family protein, expressed"	6.5932	7.13832	5.18606	5.17779	6.76809	7.37986	5.57208	5.73786
Ta.12225.3.S1_a_at	putative ethylene-responsive transcriptional coactivator [Oryza sativa (japonica cultivar-group)]|" ethylene-responsive transcriptional coactivator, putative, similar to ethylene-responsive transcriptional coactivator"|"protein Helix-turn-helix family protein, expressed"	4.19777	6.00442	2.54002	2.28467	5.15192	7.02481	3.53288	3.88829
Ta.12233.1.A1_at	unknown protein [Oryza sativa (japonica cultivar-group)]||protein expressed protein	0.507834	-0.963767	0.470379	0.973825	0.685495	-1.20498	0.863505	0.922644
Ta.12244.1.S1_at	Hypothetical protein [Oryza sativa (japonica cultivar-group)] gb|AAN06854.1| Hypothetical protein [Oryza sativa (japonica cultivar-group)] g||protein hypothetical protein	0.7145	-0.355799	0.977227	1.6282	0.549167	-0.449771	1.48869	1.30082
Ta.12250.1.A1_at	putative sugar transport protein [Oryza sativa (japonica cultivar-group)] gb|AAL84289.1| putative sugar transport protein [Oryza sativa (jap|" protein kinase family protein, contains Pfam domain PF00069: Protein kinase domain"|"protein lactose permease, putative, expressed"	-0.957169	-0.646676	-1.04939	-0.984528	-0.808286	-0.80163	-0.883618	-0.781793
Ta.12265.2.S1_at	unknown protein [Oryza sativa (japonica cultivar-group)]| expressed protein|"protein legume lectins beta domain PF|00139 containing protein, putative, expressed"	-1.39782	-1.4505	-0.25046	-0.346462	-0.650794	-1.22807	-0.180721	0.0756993
Ta.12271.1.A1_at	||	0.0188227	5.48167	0.0232251	-0.0329175	0.0358081	6.43394	0.00669373	-0.000739581
Ta.12279.1.A1_at	||	-0.489297	0.520378	-1.95107	-1.92661	-1.05528	0.516606	-2.57314	-2.4494
Ta.12283.1.A1_at	OSJNBa0013K16.9 [Oryza sativa (japonica cultivar-group)] emb|CAE03760.2| OSJNBa0013K16.9 [Oryza sativa (japonica cultivar-group)]|" expressed protein, weak similarity to Ribosome biogenesis protein MAK21 (Swiss-Prot:Q12176) (Saccharomyces cerevisiae)"|"protein CBF/Mak21 family protein, expressed"	1.46019	0.0668953	1.77727	1.71046	0.949134	-0.646224	1.01587	1.03686
Ta.12298.1.A1_at	||protein hypothetical protein	0.799586	0.0276204	0.602338	1.39661	0.454822	-0.736353	0.967937	1.13412
Ta.12303.1.S1_at	OSJNBb0011N17.5 [Oryza sativa (japonica cultivar-group)] ref|XP_472909.1| OSJNBb0011N17.5 [Oryza sativa (japonica cultivar-group)]|" glycosyl hydrolase family 5 protein / cellulase family protein, contains Pfam profile: PF00150 cellulase (glycosyl hydrolase family"|"protein Cellulase containing protein, expressed"	0.868509	-0.552647	1.94806	2.07823	0.603925	-0.711652	1.04405	1.24161
Ta.12304.1.A1_at	F27F5.22 [Arabidopsis thaliana]| expressed protein|protein expressed protein	-0.661618	-1.14451	-0.585751	-0.353053	0.0993178	-1.45643	0.042722	-0.0168819
Ta.12312.1.A1_at	||	0.257969	-1.28737	0.124287	-0.00687363	-0.0359454	-1.2677	0.108876	0.12023
Ta.12321.1.S1_at	hypothetical protein F15M4.11 [imported] - Arabidopsis thaliana gb|AAF16662.1| hypothetical protein; 49547-46930 [Arabidopsis thaliana] ref||" armadillo/beta-catenin repeat family protein / U-box domain-containing protein, contains Pfam domain, PF00514:"|"protein armadillo/beta-catenin repeat family protein, putative, expressed"	-0.827069	-1.84655	-0.709582	-0.67227	-0.290274	-1.47145	-0.189761	-0.107909
Ta.12331.1.A1_s_at	| expressed protein|protein expressed protein	-0.0341479	-1.30512	-0.0837709	-0.204501	-0.275129	-1.09501	0.635871	0.536178
Ta.12338.1.S1_at	putative dual specificity phosphatase [Oryza sativa (japonica cultivar-group)] dbj|BAD62187.1| putative dual specificity phosphatase [Oryza|" dual specificity protein phosphatase family protein, contains Pfam profile: PF00782 dual specificity phosphatase, catalytic domain"|"protein Dual specificity phosphatase, catalytic domain containing protein, expressed"	1.43364	1.89995	0.834242	0.967227	1.5899	1.91508	1.03035	1.18293
Ta.12338.2.S1_a_at	putative dual specificity phosphatase [Oryza sativa (japonica cultivar-group)] dbj|BAD62187.1| putative dual specificity phosphatase [Oryza|" dual specificity protein phosphatase family protein, contains Pfam profile: PF00782 dual specificity phosphatase, catalytic domain"|"protein Dual specificity phosphatase, catalytic domain containing protein, expressed"	1.67271	2.36124	1.01933	1.03416	1.48047	2.17421	0.875092	0.760865
Ta.12346.1.A1_at	putative inosine-uridine preferring nucleoside hydrolase [Oryza sativa (japonica cultivar-group)]|" inosine-uridine preferring nucleoside hydrolase family protein, contains Pfam profile PF01156: Inosine-uridine preferring nucleosid"|"protein inosine-uridine preferring nucleoside hydrolase family protein, putative, expressed"	0.449305	1.29188	-0.233509	-0.187867	0.341277	1.3277	-0.696702	-0.660866
Ta.12348.1.A1_at	putative protein phosphatase 2C [Oryza sativa (japonica cultivar-group)] ref|XP_475780.1| putative protein phosphatase 2C [Oryza sativa (jap|" protein phosphatase 2C P2C-HA / PP2C P2C-HA (P2C-HA), identical to protein phosphatase 2C (AtP2C-HA) GB:AJ003119 (Arabidopsis"|"protein Protein phosphatase 2C ABI2, putative, expressed"	1.82857	1.63223	2.45878	2.58988	1.55331	0.717085	2.25134	2.62282
Ta.12354.1.S1_a_at	putative auxin-independent growth promoter [Oryza sativa (japonica cultivar-group)] dbj|BAD10226.1| putative auxin-independent growth promot|" expressed protein, contains Pfam PF03138: Plant protein family. The function of this family of plant proteins is unknown;"|"protein Plant protein family protein, expressed"	1.55166	2.3279	1.21735	0.899148	0.750743	1.35067	0.536358	0.334988
Ta.12361.1.A1_at	Putative protein kinase [Oryza sativa (japonica cultivar-group)] gb|AAM22712.1| Putative protein kinase [Oryza sativa (japonica cultivar-gro|" protein kinase family protein, contains protein kinase domain, Pfam:PF00069"|"protein Serine/threonine-protein kinase RLCKVII, putative, expressed"	-1.88028	-1.72751	-1.5655	-1.58361	-1.16761	-1.76669	-1.09367	-0.932344
Ta.12382.1.S1_at	OSJNBa0042L16.12 [Oryza sativa (japonica cultivar-group)] ref|NP_910117.2| OSJNBa0042L16.12 [Oryza sativa (japonica cultivar-group)]|" cellulose synthase family protein, similar to Zea mays cellulose synthase-5 (gi:9622882), -4 (gi:9622880), -9 (gi:9622890)"|"protein Cellulose synthase family protein, expressed"	-0.274509	-1.58048	-0.765457	-0.665534	0.256801	-2.73621	0.121831	0.163372
Ta.12382.1.S1_x_at	OSJNBa0042L16.12 [Oryza sativa (japonica cultivar-group)] ref|NP_910117.2| OSJNBa0042L16.12 [Oryza sativa (japonica cultivar-group)]|" cellulose synthase family protein, similar to Zea mays cellulose synthase-5 (gi:9622882), -4 (gi:9622880), -9 (gi:9622890)"|"protein Cellulose synthase family protein, expressed"	-0.349793	-1.74922	-0.934285	-0.816836	0.259059	-2.61815	0.116545	0.0966955
Ta.12383.1.A1_at	||protein hypothetical protein	0.381908	-0.758851	0.348351	0.309063	0.76425	-1.15577	0.471668	0.334723
Ta.12391.1.A1_at	hypothetical protein [Oryza sativa (japonica cultivar-group)] gb|AAT01372.1| hypothetical protein [Oryza sativa (japonica cultivar-group)]||"protein NB-ARC domain containing protein, expressed"	-0.720401	-1.50771	-0.762928	-0.81067	-0.955636	-1.80729	-2.64461	-2.23949
Ta.12394.1.A1_at	||	0.311397	-1.11852	-1.21953	-1.32047	0.342373	0.078964	-0.309419	-0.561551
Ta.12395.1.S1_at	OSJNBa0068L06.12 [Oryza sativa (japonica cultivar-group)] emb|CAE04486.1| OSJNBa0094O15.2 [Oryza sativa (japonica cultivar-group)] emb|CAE01|" proteasome family protein, contains Pfam domain, PF01399: PCI domain"|"protein PCI domain containing protein, expressed"	0.923815	-0.0652869	1.20424	1.3487	0.67065	-0.360838	0.97811	0.992562
Ta.12400.1.A1_at	zinc-finger protein C60910 [imported] - rice dbj|BAA33200.1| zinc finger protein [Oryza sativa (japonica cultivar-group)]| zinc finger (B-box type) family protein|"protein CCT motif family protein, expressed"	3.04437	2.30412	2.1739	2.06325	3.20419	2.53382	2.37401	1.9549
Ta.12401.1.A1_at	||	0.572288	1.43304	0.423786	0.296968	-0.673552	2.20484	0.0421778	0.309504
Ta.12412.1.A1_at	||	-1.95968	-3.09364	-1.92045	-1.3172	0.00894536	0.0215457	0.00483558	-0.00701241
Ta.12420.1.S1_x_at	unknown [Arabidopsis thaliana]| expressed protein|protein expressed protein	-0.760653	-0.643703	-1.48501	-1.47435	-0.5092	-0.0513691	-0.672726	-0.336066
Ta.12421.1.A1_at	putative yip1 interacting factor [Oryza sativa (japonica cultivar-group)] dbj|BAD35445.1| putative yip1 interacting factor [Oryza sativa (ja|" integral membrane HRF1 family protein, contains Pfam domain PF03878: Hrf1 family"|"protein integral membrane HRF1 family protein, putative, expressed"	-0.740383	-0.74537	1.30985	1.29798	-0.23671	-0.318452	0.0694777	0.118854
Ta.12422.3.S1_a_at	putative timing of CAB expression 1 [Oryza sativa (japonica cultivar-group)] dbj|BAD21456.1| putative timing of CAB expression 1 [Oryza sati|" ABI3-interacting protein 1 (AIP1), identical to pseudo-response regulator 1 GI:7576354 from (Arabidopsis thaliana); timing of CAB"|"protein Two-component response regulator-like PRR1, putative, expressed"	-1.31716	-1.03324	1.38911	2.12716	-1.69113	-1.67334	0.444655	0.959805
Ta.12424.2.A1_at	unknown protein [Oryza sativa (japonica cultivar-group)] dbj|BAD69072.1| unknown protein [Oryza sativa (japonica cultivar-group)] dbj|BAD693|" expressed protein, similar to expressed protein [Arabidopsis thaliana] (TAIR:At1g53450.2); similar to expressed protein"|protein expressed protein	0.997009	0.484246	1.84398	2.16032	1.52746	0.994765	2.45047	2.68297
Ta.12439.1.A1_at	||	-1.51507	-1.90076	-1.62112	-1.43965	-1.28722	-1.53096	-1.41743	-1.37578
Ta.12449.1.A1_at	||	0.358889	-0.942407	0.844943	0.856201	0.167046	-1.03272	0.514208	0.431885
Ta.12451.1.A1_at	||"protein Harpin-induced protein 1 containing protein, expressed"	-1.50372	-1.33982	-0.987791	-0.93692	-2.53974	-2.24618	-1.66075	-1.87844
Ta.12458.1.S1_at	OSJNBa0041A02.19 [Oryza sativa (japonica cultivar-group)] emb|CAE01826.2| OSJNBa0041A02.19 [Oryza sativa (japonica cultivar-group)]|" aldose 1-epimerase family protein, contains Pfam profile PF01263 Aldose 1-epimerase"|"protein Possible apospory-associated protein C, putative, expressed"	0.138537	-1.01133	-0.0808001	-0.155216	0.312395	-1.10367	-0.24186	-0.182027
Ta.1246.1.A1_at	||	-0.00220992	-0.0014244	-0.0206961	-0.0553148	1.70561	0.0557371	0.205144	0.0527825
Ta.12465.1.A1_at	At1g51580 [Arabidopsis thaliana] ref|NP_175569.1| KH domain-containing protein [Arabidopsis thaliana] gb|AAG50879.1| hypothetical protein [A| KH domain-containing protein|"protein KH domain containing protein, expressed"	1.035	0.421227	2.41365	2.32306	1.39997	0.35983	2.32202	2.40563
Ta.12466.1.A1_at	putative deoxyuridine triphosphatase [Oryza sativa (japonica cultivar-group)] gb|AAP44642.1| putative deoxyuridine triphosphatase [Oryza sat|" deoxyuridine 5'-triphosphate nucleotidohydrolase family, contains Pfam profile: PF00692 deoxyuridine 5'-triphosphate"|"protein Deoxyuridine 5'-triphosphate nucleotidohydrolase, putative, expressed"	0.326005	-0.676158	0.294231	0.710577	2.20236	1.00814	2.43388	2.80243
Ta.12469.1.A1_at	PREDICTED OJ1521_G02.31 gene product [Oryza sativa (japonica cultivar-group)] ref|XP_483604.1| putative hydroxyanthranilate hydroxycinnamoyl|" transferase family protein, similar to anthranilate N-hydroxycinnamoyl/benzoyltransferase from Dianthus"|"protein Transferase family protein, expressed"	0.0941241	-2.05299	1.07224	0.66404	-0.0604526	-2.66314	0.121552	-0.523347
Ta.1249.1.S1_at	CONSTANS-like protein [Hordeum vulgare subsp. vulgare]|" zinc finger protein CONSTANS-LIKE 2 (COL2), identical to putative flowering-time gene CONSTANS (COL2) GB:AAB67879"|"protein CCT motif family protein, expressed"	-2.44241	-2.84899	-3.08617	-3.42115	-2.37743	-3.07802	-2.89557	-2.59626
Ta.12497.1.A1_at	||	0.749972	-1.24762	0.763886	1.06936	1.12916	-1.28825	1.25339	1.36457
Ta.12499.1.S1_at	probable protein kinase [imported] - Arabidopsis thaliana gb|AAG51266.1| protein kinase, putative [Arabidopsis thaliana]|" leucine-rich repeat transmembrane protein kinase, putative, contains Pfam profile: PF00069: Eukaryotic protein kinase domain"|"protein protein kinase, putative, expressed"	0.558229	-0.726209	1.3047	1.33873	-0.118126	-0.829255	0.582544	0.438843
Ta.1250.1.S1_at	OSJNBb0089B03.6 [Oryza sativa (japonica cultivar-group)] ref|XP_472226.1| OSJNBb0089B03.6 [Oryza sativa (japonica cultivar-group)]|" acyl-(acyl-carrier-protein) desaturase / stearoyl-ACP desaturase (SSI2), identical to gi:15149310; contains"|"protein Acyl-desaturase, chloroplast precursor, putative, expressed"	0.54179	0.227506	1.27379	1.15984	0.531504	0.15948	1.35281	1.27056
Ta.12503.1.S1_at	putative Ubiquitin activating enzyme [Oryza sativa (japonica cultivar-group)] dbj|BAD23174.1| putative Ubiquitin activating enzyme [Oryza sa|" thiF family protein, low similarity to SP:P30138 Adenylyltransferase thiF (EC 2.7.7.-) {Escherichia coli}; contains Pfam profile"|"protein Ubiquitin-activating enzyme E1-domain containing protein 1, putative, expressed"	0.291118	-0.101916	1.15316	1.14019	0.880778	1.18053	0.945018	1.11488
Ta.12503.1.S1_x_at	putative Ubiquitin activating enzyme [Oryza sativa (japonica cultivar-group)] dbj|BAD23174.1| putative Ubiquitin activating enzyme [Oryza sa|" thiF family protein, low similarity to SP:P30138 Adenylyltransferase thiF (EC 2.7.7.-) {Escherichia coli}; contains Pfam profile"|"protein Ubiquitin-activating enzyme E1-domain containing protein 1, putative, expressed"	0.115847	-0.174224	0.99293	1.03583	1.07532	1.48923	0.928632	1.13786
Ta.12508.1.S1_at	putative chloroplast inner envelope protein [Oryza sativa (japonica cultivar-group)] gb|AAP54402.1| putative chloroplast inner envelope prot| Encodes a protein thought to be a part of the translocon at the chloroplast inner envelope. Involved in protein import into the chl|"protein chloroplast inner envelope protein, putative, expressed"	0.764158	0.290322	1.11567	1.38268	0.873532	0.292136	0.954675	1.15629
Ta.12518.1.S1_at	unknown protein [Oryza sativa (japonica cultivar-group)] gb|AAO59991.1| unknown protein [Oryza sativa (japonica cultivar-group)] gb|AAN08225| expressed protein|"protein Nop14-like family protein, expressed"	1.1324	-0.205037	1.406	1.51405	0.550557	-0.214146	0.749233	0.649692
Ta.12546.1.S1_at	putative ACT domain-containing protein [Oryza sativa (japonica cultivar-group)] dbj|BAD09041.1| putative ACT domain-containing protein [Oryz|" ACT domain-containing protein (ACR8), contains Pfam ACT domain PF01842"|"protein ACT domain containing protein, expressed"	0.460281	3.01499	0.138342	0.286775	-0.548858	2.29253	-0.529319	-0.513528
Ta.12547.1.S1_at	unknown protein [Arabidopsis thaliana]|" heavy-metal-associated domain-containing protein, similar to farnesylated protein 1 (GI:23304411) {Hordeum vulgare subsp."|"protein heavy metal-associated domain containing protein, expressed"	-0.373744	-0.0814744	1.77108	2.15018	-0.385407	-0.277202	2.26515	2.20904
Ta.12548.1.S1_at	hypothetical protein [Oryza sativa (japonica cultivar-group)] dbj|BAD30619.1| hypothetical protein [Oryza sativa (japonica cultivar-group)]||protein expressed protein	0.91051	1.86493	0.916131	1.09807	1.82878	2.36721	1.29222	1.39591
Ta.12553.1.S1_at	OSJNBb0072N21.5 [Oryza sativa (japonica cultivar-group)] emb|CAD39839.2| OSJNBb0072N21.5 [Oryza sativa (japonica cultivar-group)]|" flavin-containing monooxygenase family protein / FMO family protein, low similarity to SP:P97501 Dimethylaniline monooxygenase"|"protein Flavin-binding monooxygenase-like family protein, expressed"	0.0283505	3.2063	1.0272	1.23157	1.21974	5.28894	1.05148	1.29032
Ta.12565.1.S1_at	putative ubiquitin-associated (UBA) protein [Oryza sativa (japonica cultivar-group)] ref|XP_506848.1| PREDICTED OSJNBa0016G10.28-1 gene prod| ubiquitin-associated (UBA)/TS-N domain-containing protein / octicosapeptide/Phox/Bemp1 (PB1) domain-containing|"protein PB1 domain containing protein, expressed"	-0.917812	-0.580607	-1.19931	-0.904244	-0.673601	-0.524312	-1.25532	-1.2565
Ta.12568.2.S1_a_at	isoflavone reductase-like protein pir||T11035 probable 2'-hydroxyisoflavone reductase (EC 1.3.1.45) - white lupine|" pinoresinol-lariciresinol reductase, putative, similar to pinoresinol-lariciresinol reductase TH1 (Tsuga"|"protein Isoflavone reductase homolog, putative, expressed"	-1.86623	-1.49908	-0.0496768	-0.339196	-1.18311	-1.1162	-0.196995	-0.111267
Ta.12568.2.S1_x_at	isoflavone reductase-like protein pir||T11035 probable 2'-hydroxyisoflavone reductase (EC 1.3.1.45) - white lupine|" pinoresinol-lariciresinol reductase, putative, similar to pinoresinol-lariciresinol reductase TH1 (Tsuga"|"protein Isoflavone reductase homolog, putative, expressed"	-1.56066	-1.17761	-0.0955278	-0.351159	-1.07389	-0.587987	-0.243806	-0.205999
Ta.12573.1.S1_at	putative F-box protein [Triticum aestivum]|" F-box family protein, contains Pfam PF00646: F-box domain; similar to fim protein; similar to ESTs gb:T42445, gb:T76780,"|"protein F-box family protein, putative, expressed"	-0.78298	-0.851766	-0.772586	-0.86355	-0.789437	-1.07565	-0.813988	-0.845877
Ta.12576.1.S1_at	OSJNBa0084A10.16 [Oryza sativa (japonica cultivar-group)] ref|XP_472555.1| OSJNBa0084A10.16 [Oryza sativa (japonica cultivar-group)]|" Encodes a protein disulfide isomerase-like (PDIL) protein, a member of a multigene family within the thioredoxin (TRX)"|"protein Thioredoxin family protein, expressed"	0.751874	-0.560716	1.09063	1.02137	0.838573	-0.506513	1.04965	1.08573
Ta.12585.1.S1_at	OSJNBa0085I10.7 [Oryza sativa (japonica cultivar-group)] emb|CAE03562.2| OSJNBa0085I10.7 [Oryza sativa (japonica cultivar-group)]||"protein Transposable element protein, putative, Transposase_24, expressed"	1.2415	0.301527	0.667988	0.885564	1.11773	-0.0620261	0.888826	0.994276
Ta.12590.1.S1_s_at	putative sarcosine oxidase [Oryza sativa (japonica cultivar-group)] dbj|BAB90345.1| putative L-pipecolic acid oxidase [Oryza sativa (japonic|" sarcosine oxidase family protein, similar to peroxisomal sarcosine oxidase from Homo sapiens (SP:Q9P0Z9), Oryctolagus cuniculus"|"protein Sarcosine oxidase, putative, expressed"	-0.709264	-0.978967	1.3971	1.25152	-0.535118	-0.383126	0.996685	1.01847
Ta.12633.1.S1_at	putative speckle-type POZ protein [Oryza sativa (japonica cultivar-group)] dbj|BAD03127.1| putative speckle-type POZ protein [Oryza sativa (| similar to speckle-type POZ protein-related [Arabidopsis thaliana] (TAIR:At3g06190.1); similar to putative speckle-type POZ|protein BTB/POZ domain containing protein	-0.539076	-1.01295	1.20351	1.06341	-0.400625	-1.26643	0.736812	1.1337
Ta.12636.1.S1_s_at	SF16 protein-like [Oryza sativa (japonica cultivar-group)] dbj|BAD69409.1| SF16 protein-like [Oryza sativa (japonica cultivar-group)]| similar to calmodulin-binding family protein [Arabidopsis thaliana] (TAIR:At3g15050.1); similar to putative SF16 protein|"protein calmodulin-binding family protein, putative, expressed"	-1.01	-1.53828	-1.27984	-0.971414	-1.19323	-1.84615	-1.17432	-1.27459
Ta.12636.3.S1_a_at	SF16 protein-like [Oryza sativa (japonica cultivar-group)] dbj|BAD69409.1| SF16 protein-like [Oryza sativa (japonica cultivar-group)]| similar to calmodulin-binding family protein [Arabidopsis thaliana] (TAIR:At3g15050.1); similar to putative SF16 protein|"protein calmodulin-binding family protein, putative, expressed"	-1.40044	-1.2907	-1.35227	-1.5326	-1.39458	-1.70272	-1.4666	-1.54984
Ta.12641.1.S1_at	putative mitochondrial processing peptidase beta subunit [Oryza sativa (japonica cultivar-group)]|" mitochondrial processing peptidase beta subunit, putative, similar to mitochondrial processing peptidase beta subunit,"|"protein Insulinase containing protein, expressed"	1.25171	1.22203	1.24102	1.554	1.41697	1.36929	1.0565	1.14181
Ta.12652.1.S1_at	putative cytochrome b5 [Oryza sativa (japonica cultivar-group)] dbj|BAD25582.1| putative cytochrome b5 [Oryza sativa (japonica cultivar-grou|" cytochrome b5 isoform 1, identical to SP:Q42342 Cytochrome b5 isoform 1 (Arabidopsis thaliana)"|"protein Cytochrome b5, putative, expressed"	1.40728	4.81799	0.00148815	-0.522853	1.02681	4.94997	-1.2038	-1.24162
Ta.12652.1.S1_x_at	putative cytochrome b5 [Oryza sativa (japonica cultivar-group)] dbj|BAD25582.1| putative cytochrome b5 [Oryza sativa (japonica cultivar-grou|" cytochrome b5 isoform 1, identical to SP:Q42342 Cytochrome b5 isoform 1 (Arabidopsis thaliana)"|"protein Cytochrome b5, putative, expressed"	0.85939	3.69486	-0.667154	-0.855843	0.578639	4.12732	-0.738345	-1.32285
Ta.12654.1.S1_at	At5g07330 [Arabidopsis thaliana] dbj|BAC43159.1| unknown protein [Arabidopsis thaliana] emb|CAB87922.1| putative protein [Arabidopsis thalia| expressed protein|protein expressed protein	2.55897	6.9105	0.0296602	0.516176	3.90161	8.13732	0.0781192	0.759297
Ta.12656.1.S1_at	hypothetical protein [Oryza sativa (japonica cultivar-group)]||protein expressed protein	0.53217	0.603151	2.34522	3.33117	0.560677	-0.492635	1.25179	1.39885
Ta.12661.1.S1_at	Ribosomal protein L7Ae-like [Arabidopsis thaliana]|" ribosomal protein L7Ae/L30e/S12e/Gadd45 family protein, Similar to NHP2/L7Ae family proteins, see SWISSPROT:P32495 and"|"protein NHP2-like protein 1, putative, expressed"	1.35172	-0.247375	1.74607	1.91902	1.18568	-0.11552	1.7143	1.74956
Ta.12662.1.A1_x_at	||	0.305912	-1.89141	-0.744346	-0.578229	2.34869	-0.750923	1.03603	0.000183503
Ta.12664.1.S1_at	dTDP-glucose 4,6-dehydratase [Zea mays]| expressed protein|"protein NAD dependent epimerase/dehydratase family protein, expressed"	-0.457363	-0.535562	1.89237	2.00729	0.0382685	-0.716471	2.03994	2.23016
Ta.12666.1.S1_at	zinc-induced protein-like [Oryza sativa (japonica cultivar-group)]|" late embryogenesis abundant 3 family protein / LEA3 family protein, similar to several small proteins (~100 aa) that are induced by"|protein Late embryogenesis abundant protein	-3.1578	-2.53106	-3.54857	-3.52563	-4.07794	-2.02151	-2.71774	-1.93748
Ta.12668.1.A1_at	mitogen-activated protein kinase [Triticum aestivum]||"protein mitogen-activated protein kinase, putative, expressed"	-0.104602	0.474508	-1.08603	-0.817303	0.29333	0.744154	-0.618278	-0.637567
Ta.12669.1.S1_x_at	remorin-like protein [Oryza sativa (japonica cultivar-group)] dbj|BAC79688.1| remorin-like protein [Oryza sativa (japonica cultivar-group)]|" remorin family protein, contains Pfam domain, PF03763: Remorin, C-terminal region"|"protein Remorin, C-terminal region family protein, expressed"	2.09363	2.29996	2.39709	2.3389	1.46782	2.02105	1.7038	1.84112
Ta.12673.1.S1_at	Protease-1 (PRT1) protein, putative [Pneumocystis carinii]|" protein kinase family protein, contains Pfam domain PF00069: Protein kinase domain"|"protein transposon protein, putative, CACTA, En/Spm sub-class"	-2.17446	-2.09435	-4.71621	-5.51906	-2.34073	-2.7497	-5.2625	-4.43286
Ta.12678.1.S1_at	expressed protein [Oryza sativa (japonica cultivar-group)] ref|XP_470444.1| unknown protein [Oryza sativa (japonica cultivar-group)]| expressed protein|protein expressed protein	1.60999	-0.107442	1.43671	1.56234	1.49249	-0.155045	1.38195	1.4621
Ta.12681.1.S1_at	smr domain-containing protein -like [Oryza sativa (japonica cultivar-group)] dbj|BAD36644.1| smr domain-containing protein -like [Oryza sati|" smr (Small MutS Related) domain-containing protein, weak similarity to PRLI-interacting factor N (Arabidopsis thaliana)"|"protein Smr domain containing protein, expressed"	-1.34418	-1.25664	-1.8006	-1.58742	-0.873692	-0.973324	-1.058	-1.19738
Ta.12681.1.S1_s_at	smr domain-containing protein -like [Oryza sativa (japonica cultivar-group)] dbj|BAD36644.1| smr domain-containing protein -like [Oryza sati|" smr (Small MutS Related) domain-containing protein, weak similarity to PRLI-interacting factor N (Arabidopsis thaliana)"|"protein Smr domain containing protein, expressed"	-1.34538	-1.19791	-1.39475	-1.32122	-0.835166	-1.02436	-1.09303	-1.08746
Ta.12694.1.S1_at	unknown protein [Oryza sativa (japonica cultivar-group)]| expressed protein|"protein membrane associated salt-inducible protein, putative, expressed"	4.34293	0.1009	5.53729	6.29149	3.35569	-0.208781	5.42375	5.61145
Ta.12706.1.S1_at	unknown protein [Oryza sativa (japonica cultivar-group)] dbj|BAD10546.1| unknown protein [Oryza sativa (japonica cultivar-group)] dbj|BAD095|" tetratricopeptide repeat (TPR)-containing protein / U-box domain-containing protein, similar to serologically defined colon cancer"|"protein U-box domain containing protein, expressed"	2.88781	4.2088	0.771566	0.983855	2.8742	4.50152	0.257284	0.238554
Ta.12723.1.S1_at	hypothetical protein [Oryza sativa (japonica cultivar-group)] dbj|BAD19301.1| hypothetical protein [Oryza sativa (japonica cultivar-group)]| expressed protein|protein expressed protein	1.21818	-0.718712	2.17054	2.21259	0.856161	-0.352998	2.17491	2.29976
Ta.12724.3.S1_s_at	BRI1-KD interacting protein 130 [Oryza sativa (japonica cultivar-group)]| expressed protein|protein expressed protein	-0.453216	-1.71845	0.000514655	-0.263101	-0.218348	-2.312	-0.558313	-0.416489
Ta.12725.1.S1_at	||	0.87522	-0.0233514	1.43302	1.43907	0.533467	-0.14728	1.00961	1.02861
Ta.12728.1.S1_at	unknown protein [Oryza sativa (japonica cultivar-group)] gb|AAO18441.1| unknown protein [Oryza sativa (japonica cultivar-group)]| expressed protein|protein expressed protein	2.44956	2.3977	2.65957	2.41463	2.30089	2.04643	2.24556	2.11559
Ta.12728.2.S1_a_at	unknown protein [Oryza sativa (japonica cultivar-group)] gb|AAO18441.1| unknown protein [Oryza sativa (japonica cultivar-group)]| expressed protein|protein expressed protein	2.99284	2.62832	2.63352	2.20606	2.73165	2.54632	2.42068	2.11741
Ta.12728.2.S1_x_at	unknown protein [Oryza sativa (japonica cultivar-group)] gb|AAO18441.1| unknown protein [Oryza sativa (japonica cultivar-group)]| expressed protein|protein expressed protein	2.91684	2.69491	2.71922	2.35361	2.80391	2.69558	2.49074	2.17405
Ta.12728.3.S1_a_at	unknown protein [Oryza sativa (japonica cultivar-group)] gb|AAO18441.1| unknown protein [Oryza sativa (japonica cultivar-group)]| expressed protein|protein expressed protein	3.41508	3.15998	3.44232	3.30968	0.128993	0.0686905	0.106695	0.0860732
Ta.12730.1.S1_at	||protein hypothetical protein	-0.398016	1.97416	-1.2957	-1.4427	0.345267	1.9896	-1.0389	-0.824267
Ta.12739.1.S1_at	hypothetical protein [Oryza sativa (japonica cultivar-group)]||protein hypothetical protein	0.251243	-0.036144	2.46385	2.60006	0.307175	-0.30019	2.08647	1.71898
Ta.1274.1.S1_a_at	calcyclin binding protein-like [Oryza sativa (japonica cultivar-group)]|" SGS domain-containing protein, similar to calcyclin binding protein (Mus musculus) GI:3142331; contains Pfam profile PF05002: SGS"|"protein SGS domain containing protein, expressed"	5.54549	6.39032	4.11357	4.09718	5.18614	5.92552	3.27619	3.43591
Ta.1274.1.S1_x_at	calcyclin binding protein-like [Oryza sativa (japonica cultivar-group)]|" SGS domain-containing protein, similar to calcyclin binding protein (Mus musculus) GI:3142331; contains Pfam profile PF05002: SGS"|"protein SGS domain containing protein, expressed"	5.75556	6.59124	4.22095	4.30208	5.34403	6.05686	3.40135	3.60304
Ta.1274.2.S1_at	calcyclin binding protein-like [Oryza sativa (japonica cultivar-group)]|" SGS domain-containing protein, similar to calcyclin binding protein (Mus musculus) GI:3142331; contains Pfam profile PF05002: SGS"|"protein SGS domain containing protein, expressed"	5.49693	6.43055	3.70062	3.83649	5.3671	6.26825	2.96393	3.16959
Ta.1274.2.S1_x_at	calcyclin binding protein-like [Oryza sativa (japonica cultivar-group)]|" SGS domain-containing protein, similar to calcyclin binding protein (Mus musculus) GI:3142331; contains Pfam profile PF05002: SGS"|"protein SGS domain containing protein, expressed"	5.90813	6.7097	4.04409	4.14219	5.52387	6.36127	3.12582	3.34755
Ta.1274.3.S1_at	calcyclin binding protein-like [Oryza sativa (japonica cultivar-group)]|" SGS domain-containing protein, similar to calcyclin binding protein (Mus musculus) GI:3142331; contains Pfam profile PF05002: SGS"|"protein SGS domain containing protein, expressed"	4.25909	5.51985	2.21703	2.00977	4.18236	5.69647	2.05511	2.18747
Ta.1274.3.S1_x_at	calcyclin binding protein-like [Oryza sativa (japonica cultivar-group)]|" SGS domain-containing protein, similar to calcyclin binding protein (Mus musculus) GI:3142331; contains Pfam profile PF05002: SGS"|"protein SGS domain containing protein, expressed"	5.44833	6.48396	3.56828	3.55453	5.14142	6.18878	3.04582	3.08327
Ta.12746.1.S1_at	Putative plastid ribosomal protein L11 [Oryza sativa (japonica cultivar-group)] gb|AAN74828.1| Putative plastid ribosomal protein L11 [Oryza|" ribosomal protein L11 family protein, similar to chloroplast ribosomal protein L11 GI:21312 from (Spinacia oleracea)"|"protein 50S ribosomal protein L11, chloroplast precursor, putative, expressed"	-0.248283	0.0676193	1.30855	1.18283	-0.587053	-0.0440565	0.725497	0.882382
Ta.12751.1.S1_at	unknown protein [Oryza sativa (japonica cultivar-group)]|" expressed protein, contains Pfam domain, PF04884: Protein of unknown function, DUF647"|protein expressed protein	-0.536596	-0.79051	-1.10481	-1.02247	-0.626787	-0.997755	-1.00107	-1.14815
Ta.12753.1.S1_at	putative AER [Oryza sativa (japonica cultivar-group)] dbj|BAD13230.1| putative AER [Oryza sativa (japonica cultivar-group)] dbj|BAD09615.1||" transferase family protein, similar to anthranilate N-hydroxycinnamoyl/benzoyltransferase, Dianthus"|"protein Transferase family protein, expressed"	-0.404875	-0.889595	2.17369	2.67734	-1.56662	-1.60187	1.81016	2.07741
Ta.1276.1.A1_at	putative HSF-type DNA-binding protein [Oryza sativa (japonica cultivar-group)]||"protein HSF-type DNA-binding domain containing protein, expressed"	1.37574	2.80479	0.285356	0.705587	1.85744	3.2084	0.731635	0.989347
Ta.12768.1.S1_at	putative protein phosphatase [Oryza sativa (japonica cultivar-group)] dbj|BAD28714.1| putative protein phosphatase [Oryza sativa (japonica|" serine/threonine protein phosphatase PP-X isozyme 2 (PPX2), identical to SP:P48528 Serine/threonine protein phosphatase PP-X"|"protein Serine/threonine protein phosphatase PP-X isozyme 2, putative, expressed"	-0.0388018	2.00067	-0.0351698	-0.123771	0.0434156	2.52842	-0.0657732	-0.111209
Ta.1277.1.A1_at	dihydrolipoamide S-acetyltransferase, putative [Arabidopsis thaliana]|" dihydrolipoamide S-acetyltransferase, putative, similar to dihydrolipoamide S-acetyltransferase (LTA2) (Arabidopsis"|"protein dihydrolipoamide S-acetyltransferase, putative, expressed"	0.0935775	-0.0764074	1.59317	2.12935	-0.267298	-0.587575	1.59195	1.52299
Ta.12784.1.A1_at	putative Avr9/Cf-9 rapidly elicited protein [Oryza sativa (japonica cultivar-group)]|" armadillo/beta-catenin repeat family protein / U-box domain-containing protein, contains Pfam domain, PF00514:"|"protein U-box domain containing protein, expressed"	-1.31197	-0.874897	-1.20179	-1.08312	-1.10267	-0.611782	-0.800627	-0.746324
Ta.12786.1.A1_at	||	0.688012	-0.421935	1.69943	1.90565	0.782738	-0.370968	1.53738	1.53213
Ta.1279.1.S1_at	plastidic alpha 1,4-glucan phosphorylase [Triticum aestivum]|" glucan phosphorylase, putative, similar to alpha-glucan phosphorylase, L isozyme 1 precursor GB:P04045 from (Solanum tuberosum)"|"protein glycogen/starch/alpha-glucan phosphorylases family protein, expressed"	1.64177	0.123722	1.77142	1.45686	2.01458	1.38775	2.9398	2.5441
Ta.12795.1.S1_at	PE_PGRS family protein [Mycobacterium tuberculosis CDC1551] gb|AAK45763.1| PE_PGRS family protein [Mycobacterium tuberculosis CDC1551]|" leucine-rich repeat family protein / extensin family protein, similar to extensin-like protein (Lycopersicon esculentum)"|protein expressed protein	-2.27668	-2.54771	-2.11537	-2.10494	-1.08102	-1.00932	-1.08021	-1.10172
Ta.12797.1.S1_at	unnamed protein product [Arabidopsis thaliana] dbj|BAC42746.1| protein transport protein subunit - like [Arabidopsis thaliana] gb|AAO63875.1|" sec61beta family protein, similar to SP:P52870 Protein transport protein SEC61 beta 1 subunit {Saccharomyces cerevisiae};"|"protein Sec61beta family protein, expressed"	-0.919211	-1.82836	-0.725359	-0.552025	-0.739857	-1.72162	-0.55643	-0.559289
Ta.12797.1.S1_x_at	unnamed protein product [Arabidopsis thaliana] dbj|BAC42746.1| protein transport protein subunit - like [Arabidopsis thaliana] gb|AAO63875.1|" sec61beta family protein, similar to SP:P52870 Protein transport protein SEC61 beta 1 subunit {Saccharomyces cerevisiae};"|"protein Sec61beta family protein, expressed"	-1.03019	-2.19765	-0.804974	-0.618134	-1.10782	-1.84859	-0.688178	-0.698982
Ta.12801.1.S1_at	unknown protein [Oryza sativa (japonica cultivar-group)] gb|AAV43923.1| unknown protein [Oryza sativa (japonica cultivar-group)] gb|AAT93911| expressed protein|"protein macrophage erythroblast attacher, putative, expressed"	-0.867654	-1.01698	-0.654223	-0.616675	-0.513756	-1.35522	-0.554096	-0.566098
Ta.12805.1.S1_at	splicing coactivator subunit SRm300 [Homo sapiens] dbj|BAA83718.1| RNA binding protein [Homo sapiens]| glycine-rich protein|protein expressed protein	-1.19697	-1.17508	-1.9983	-1.96795	-0.913178	-1.62077	-1.92876	-1.56992
Ta.1282.1.S1_x_at	lipid transfer protein 3 [Triticum aestivum]|" lipid transfer protein 3 (LTP3), identical to lipid transfer protein 3 from Arabidopsis thaliana (gi:8571921); contains Pfam"|"protein Nonspecific lipid-transfer protein 3 precursor, putative, expressed"	0.543851	-0.163688	0.749	0.591566	0.481024	-0.114778	0.850899	1.06677
Ta.1282.4.S1_at	type 1 non-specific lipid transfer protein precursor [Triticum aestivum]|" lipid transfer protein 3 (LTP3), identical to lipid transfer protein 3 from Arabidopsis thaliana (gi:8571921); contains Pfam"|"protein Nonspecific lipid-transfer protein 3 precursor, putative, expressed"	2.52317	1.82315	3.33497	3.51509	0.372105	0.0186587	0.196355	0.498571
Ta.12822.1.A1_at	unknown protein [Oryza sativa (japonica cultivar-group)]| expressed protein|protein expressed protein	1.19149	4.47321	1.40931	1.49916	1.02003	4.94153	1.25322	1.28023
Ta.12837.1.A1_at	OSJNBa0086P08.16 [Oryza sativa (japonica cultivar-group)] dbj|BAB17206.1| unknown protein [Oryza sativa (japonica cultivar-group)]||protein expressed protein	2.10719	0.818111	2.19957	2.3104	2.01769	-0.0527656	2.08106	2.19836
Ta.12848.1.A1_at	||	-0.902743	-1.96557	-2.0097	-2.1186	-0.842305	-2.52749	-1.8137	-1.98265
Ta.12870.1.S1_at	ribosomal Pr 117 [Triticum aestivum]|" 60S ribosomal protein L23 (RPL23C), similar to ribosomal protein L17 GB:AAA34113.1 from (Nicotiana tabacum)"|"protein 60S ribosomal protein L23, putative, expressed"	1.10816	-0.0377649	1.94372	1.91865	1.20208	-0.170004	1.93582	1.90203
Ta.12871.1.S1_x_at	unknown protein [Oryza sativa (japonica cultivar-group)]| expressed protein|protein expressed protein	0.451477	-0.697872	1.44891	1.35799	0.150796	-1.59911	1.01651	1.14907
Ta.1289.1.S1_s_at	putative 40S ribosomal protein S11 [Oryza sativa (japonica cultivar-group)] dbj|BAC79661.1| putative 40S ribosomal protein S11 [Oryza sativa| 40S ribosomal protein S11 (RPS11C)|"protein 40S ribosomal protein S11, putative, expressed"	0.449198	-0.375006	1.08819	1.13111	0.25985	-0.639041	0.979139	1.11546
Ta.1289.3.S1_at	putative 40S ribosomal protein S11 [Oryza sativa (japonica cultivar-group)] dbj|BAC79661.1| putative 40S ribosomal protein S11 [Oryza sativa| 40S ribosomal protein S11 (RPS11C)|"protein 40S ribosomal protein S11, putative, expressed"	0.442826	-0.373311	0.903089	1.01853	0.240458	-0.931602	0.975723	0.993418
Ta.1289.3.S1_x_at	putative 40S ribosomal protein S11 [Oryza sativa (japonica cultivar-group)] dbj|BAC79661.1| putative 40S ribosomal protein S11 [Oryza sativa| 40S ribosomal protein S11 (RPS11C)|"protein 40S ribosomal protein S11, putative, expressed"	0.566279	-0.451581	1.23337	1.20274	0.330941	-0.741137	1.16664	1.13982
Ta.12896.1.S1_at	unknown protein [Oryza sativa (japonica cultivar-group)]||"protein transposon protein, putative, CACTA, En/Spm sub-class"	0.148619	0.437698	-1.11295	-0.789589	0.214815	-0.376957	-1.92191	-1.02563
Ta.129.1.S1_at	ABA induced plasma membrane protein PM 19 [Triticum aestivum] pir||T06978 ABA-induced plasma membrane protein PM 19 - wheat|" AWPM-19-like membrane family protein, contains Pfam PF05512: AWPM-19-like family; similar to late embryogenesis abundant protein,"|"protein plasma membrane associated protein, putative, expressed"	1.24833	3.83871	0.146971	-0.0198693	2.30061	4.85218	0.0411238	0.277526
Ta.12913.1.S1_at	P0481E12.26 [Oryza sativa (japonica cultivar-group)] dbj|BAB56041.1| unknown protein [Oryza sativa (japonica cultivar-group)]| Encodes a protein containing a domain with significant homology to the MACPF (membrane attack complex and perforin) domain of|"protein MAC/Perforin domain containing protein, expressed"	0.554117	1.78045	0.641748	0.34751	0.387796	1.92456	0.448276	0.204135
Ta.12924.1.S1_at	vacuolar sorting protein 53 long isoform-like [Oryza sativa (japonica cultivar-group)]|" membrane trafficking VPS53 family protein, contains Pfam domain PF04100: Vps53-like, N-terminal"|"protein membrane trafficking VPS53 family protein, putative, expressed"	0.426563	1.73145	0.21016	0.400545	0.504138	2.77562	0.538863	0.239537
Ta.12924.2.S1_a_at	vacuolar sorting protein 53 long isoform-like [Oryza sativa (japonica cultivar-group)]|" membrane trafficking VPS53 family protein, contains Pfam domain PF04100: Vps53-like, N-terminal"|"protein membrane trafficking VPS53 family protein, putative, expressed"	0.562726	2.48141	0.743102	0.722655	0.790241	3.69192	0.750235	0.663579
Ta.12952.1.S1_at	unknown protein [Arabidopsis thaliana] gb|AAL38271.1| unknown protein [Arabidopsis thaliana] ref|NP_849466.1| pfkB-type carbohydrate kinase|" pfkB-type carbohydrate kinase family protein, contains Pfam profile: PF00294 pfkB family carbohydrate kinase"|"protein pfkB-type carbohydrate kinase family protein, putative, expressed"	0.722908	0.157524	2.04302	2.14098	0.734962	0.628401	2.12686	2.21213
Ta.12952.2.S1_at	hypothetical protein [Oryza sativa (japonica cultivar-group)] gb|AAP54187.1| hypothetical protein [Oryza sativa (japonica cultivar-group)] g|" pfkB-type carbohydrate kinase family protein, contains Pfam profile: PF00294 pfkB family carbohydrate kinase"|"protein kinase, pfkB family protein"	0.657059	-0.308451	2.29601	2.32749	0.706953	-0.247914	2.51493	2.57483
Ta.12952.3.S1_s_at	unknown protein [Arabidopsis thaliana] gb|AAL38271.1| unknown protein [Arabidopsis thaliana] ref|NP_849466.1| pfkB-type carbohydrate kinase|" pfkB-type carbohydrate kinase family protein, contains Pfam profile: PF00294 pfkB family carbohydrate kinase"|"protein pfkB-type carbohydrate kinase family protein, putative, expressed"	0.32753	0.326239	2.05178	1.79926	0.499282	0.258676	2.26886	2.22538
Ta.12953.1.S1_at	PREDICTED P0682A06.39 gene product [Oryza sativa (japonica cultivar-group)] ref|XP_507174.1| PREDICTED P0682A06.39 gene product [Oryza sativ|" dienelactone hydrolase family protein, similar to SP:Q9ZT66 Endo-1,3;1,4-beta-D-glucanase precursor (EC 3.2.1.-)"|"protein Endo-1,3;1,4-beta-D-glucanase precursor, putative, expressed"	-1.68958	-1.33036	-1.88808	-2.06471	-1.43407	-1.13134	-1.57589	-1.51021
Ta.12953.2.S1_a_at	hypothetical protein [Oryza sativa (japonica cultivar-group)] dbj|BAD05241.1| hypothetical protein [Oryza sativa (japonica cultivar-group)]| similar to dienelactone hydrolase family protein [Arabidopsis thaliana] (TAIR:At3g23570.1); similar to 'putative|"protein Endo-1,3;1,4-beta-D-glucanase precursor, putative, expressed"	-1.02565	-0.595264	-1.77679	-2.23048	-1.27958	-0.443216	-2.07866	-2.02008
Ta.12970.1.S1_at	unknown [Arabidopsis thaliana]| expressed protein|"protein pleckstrin homology domain-containing protein, putative, expressed"	-1.02346	-1.55594	-0.515394	-0.215145	-1.11174	-1.83753	-0.774271	-0.66537
Ta.12970.1.S1_x_at	unknown [Arabidopsis thaliana]| expressed protein|"protein pleckstrin homology domain-containing protein, putative, expressed"	-1.02324	-1.21261	-0.469145	-0.270639	-1.05005	-1.71926	-0.727161	-0.765851
Ta.12992.1.S1_at	unnamed protein product [Oryza sativa (japonica cultivar-group)]|" RWP-RK domain-containing protein, similar to nodule inception protein (Lotus japonicus) GI:6448579; contains Pfam profile: PF0204"|"protein RWP-RK domain containing protein, expressed"	0.050444	0.49379	-1.2115	-0.987087	0.665471	0.730771	-0.637986	-0.745893
Ta.12996.1.S1_at	NADP-dependent isocitrate dehydrogenase [Oryza sativa (japonica cultivar-group)] dbj|BAD81495.1| putative NADP-dependent isocitrate dehydrog|" isocitrate dehydrogenase, putative / NADP+ isocitrate dehydrogenase, putative, strong similarity to isocitrate dehydrogenase SP:Q"|"protein Isocitrate dehydrogenase, putative, expressed"	-0.481229	-0.684895	-0.652842	-0.823599	-0.543022	-1.14639	-1.00216	-0.919566
Ta.130.1.S1_at	poly(A)-binding protein [Triticum aestivum] pir||T06979 polyadenylate-binding protein - wheat|" polyadenylate-binding protein, putative / PABP, putative, similar to poly(A)-binding protein GB:AAF66825 GI:7673359 from"|"protein Polyadenylate-binding protein 2, putative, expressed"	-0.167048	-0.199343	0.956084	1.08491	0.078085	-0.280014	1.12897	1.20638
Ta.13004.1.S1_at	||	-0.0502006	-0.0458883	2.76372	3.01489	0.104166	0.0864475	2.82115	3.15033
Ta.13008.1.S1_at	WSI76 protein induced by water stress [Oryza sativa (japonica cultivar-group)] ref|XP_506583.1| PREDICTED OJ1165_F02.103 gene product [Oryza|" galactinol synthase, putative, contains Pfam profile: PF01501 glycosyl transferase family 8"|"protein galactinol synthase 3, putative, expressed"	-1.34104	-0.896494	-1.57867	-1.56771	-1.53855	-0.975907	-1.22736	-1.8437
Ta.13018.1.S1_at	putative peptidyl-tRNA hydrolase [Oryza sativa (japonica cultivar-group)] dbj|BAD52792.1| putative peptidyl-tRNA hydrolase [Oryza sativa (ja|" peptidyl-tRNA hydrolase family protein, contains Pfam profile PF01195: peptidyl-tRNA hydrolase"|"protein peptidyl-tRNA hydrolase family protein, expressed"	2.65959	0.53244	2.97796	3.17378	2.63166	0.135778	2.76184	2.84857
Ta.13035.1.A1_at	'unknown protein, contains BSD domain' [Oryza sativa (japonica cultivar-group)] gb|AAT44137.1| 'unknown protein, contains BSD domain' [Oryza|" BSD domain-containing protein, contains Pfam profile PF03909: BSD domain"|"protein BSD domain containing protein, expressed"	-1.04438	-1.31864	-0.601781	-0.758607	-1.40865	-1.85836	-0.685027	-0.751934
Ta.1305.1.S1_a_at	Eukaryotic translation initiation factor 5A-3 (eIF-5A 3) gb|AAG53649.1| eukaryotic translation initiation factor 5A-3 [Lycopersicon esculent|" eukaryotic translation initiation factor 5A-1 / eIF-5A 1, identical to SP:Q9XI91 Eukaryotic translation initiation factor 5A-1"|"protein Eukaryotic translation initiation factor 5A-2, putative, expressed"	0.506874	0.665079	1.39872	1.454	0.248595	0.0594146	0.902993	1.12277
Ta.1305.1.S1_at	Eukaryotic translation initiation factor 5A-3 (eIF-5A 3) gb|AAG53649.1| eukaryotic translation initiation factor 5A-3 [Lycopersicon esculent|" eukaryotic translation initiation factor 5A-1 / eIF-5A 1, identical to SP:Q9XI91 Eukaryotic translation initiation factor 5A-1"|"protein Eukaryotic translation initiation factor 5A-2, putative, expressed"	0.174045	-0.0383413	1.51991	1.5562	0.18629	-0.500329	1.35362	1.68076
Ta.1305.1.S1_x_at	Eukaryotic translation initiation factor 5A-3 (eIF-5A 3) gb|AAG53649.1| eukaryotic translation initiation factor 5A-3 [Lycopersicon esculent|" eukaryotic translation initiation factor 5A-1 / eIF-5A 1, identical to SP:Q9XI91 Eukaryotic translation initiation factor 5A-1"|"protein Eukaryotic translation initiation factor 5A-2, putative, expressed"	0.453552	0.174166	1.46393	1.49086	0.143672	-0.251774	1.23062	1.58506
Ta.1305.2.S1_x_at	Eukaryotic translation initiation factor 5A-3 (eIF-5A 3) gb|AAG53649.1| eukaryotic translation initiation factor 5A-3 [Lycopersicon esculent|" eukaryotic translation initiation factor 5A-1 / eIF-5A 1, identical to SP:Q9XI91 Eukaryotic translation initiation factor 5A-1"|"protein Eukaryotic translation initiation factor 5A-2, putative, expressed"	-0.0224405	0.0968844	1.13987	1.01756	-0.454622	-0.453265	0.95793	1.14409
Ta.1309.1.S1_a_at	putative ribophorin II precursor [Oryza sativa (japonica cultivar-group)]|" ribophorin II (RPN2) family protein, contains Pfam domain PF05817: Ribophorin II (RPN2)"|"protein Ribophorin II family protein, expressed"	0.913419	-0.166177	1.22663	1.66815	0.901063	-0.336358	1.10947	1.09489
Ta.13144.1.A1_at	unknown protein [Oryza sativa (japonica cultivar-group)] dbj|BAC79927.1| unknown protein [Oryza sativa (japonica cultivar-group)] dbj|BAD301| expressed protein|protein expressed protein	3.68179	3.99585	2.36088	2.24909	2.01294	3.26208	1.48733	1.02998
Ta.13156.1.S1_at	COG1309: Transcriptional regulator [Kineococcus radiotolerans SRS30216]||protein hypothetical protein	-0.44615	-0.438463	-0.666711	-0.20637	-0.555791	-1.52423	-0.394275	-0.574662
Ta.13160.1.S1_at	stem-specific protein [Saccharum hybrid cultivar]| proline-rich family protein|protein expressed protein	2.23208	-0.264468	2.2818	2.73833	2.20752	-0.551655	2.35	2.75496
Ta.13161.1.S1_at	putative extensin-like cell wall protein [Oryza sativa (japonica cultivar-group)] dbj|BAD44937.1| putative extensin-like cell wall protein [| AGP19 is a lysine-rich arabinogalactan-protein (AGP) and part of a multi-gene family of glycoproteins with approx. 50 members. It|"protein transposon protein, putative, CACTA, En/Spm sub-class, expressed"	0.298051	0.149547	3.02975	3.23969	-0.279549	-0.174878	2.14142	2.42112
Ta.13161.2.A1_s_at	P0439B06.4 [Oryza sativa (japonica cultivar-group)]|" arabinogalactan-protein (AGP18), identical to gi_11935088_gb_AAG41964"|protein expressed protein	0.30587	-0.182228	2.1673	2.27857	0.0298954	-0.108812	1.72475	1.88077
Ta.13173.1.S1_at	phytochelatin synthetase [Triticum monococcum]|" phytochelatin synthetase family protein / COBRA cell expansion protein COBL2, similar to phytochelatin synthetase (Hordeum vulgar"|"protein COBRA-like protein 2 precursor, putative, expressed"	2.94417	5.23225	1.59642	1.49891	3.24182	5.32084	1.588	1.74256
Ta.1318.1.S1_at	putative activator of 90 kDa heat shock protein ATPase homolog 1 [Oryza sativa (japonica cultivar-group)] ref|XP_507261.1| PREDICTED B1111C0|" Aha1 domain-containing protein, contains Pfam PF05146: Aha1 domain; similar to Protein C14orf3 (HSPC322) (Swiss-Prot:O95433) (Homo"|"protein Aha1 domain-containing protein, putative, expressed"	2.36699	3.7471	1.41274	1.54073	2.60781	3.8783	1.07681	1.17259
Ta.1318.2.S1_x_at	putative activator of 90 kDa heat shock protein ATPase homolog 1 [Oryza sativa (japonica cultivar-group)] ref|XP_507261.1| PREDICTED B1111C0|" Aha1 domain-containing protein, contains Pfam PF05146: Aha1 domain; similar to Protein C14orf3 (HSPC322) (Swiss-Prot:O95433) (Homo"|"protein Aha1 domain-containing protein, putative, expressed"	2.552	5.19857	1.20848	0.951282	3.3195	6.08517	1.32869	1.42731
Ta.13180.2.S1_x_at	unknown protein [Oryza sativa (japonica cultivar-group)]||protein hypothetical protein	-0.389025	-0.798968	0.513683	0.381274	-0.470886	-1.08036	0.378576	0.357547
Ta.13183.1.S1_s_at	cold regulated protein [Triticum aestivum]|" phosphatidylethanolamine-binding family protein, similar to cold-regulated protein (Hordeum vulgare subsp."|protein expressed protein	-0.129686	4.83975	-0.132312	0.800555	-1.49715	3.60602	-2.02027	-1.18556
Ta.13183.1.S1_x_at	cold regulated protein [Triticum aestivum]|" phosphatidylethanolamine-binding family protein, similar to cold-regulated protein (Hordeum vulgare subsp."|protein expressed protein	-0.39406	2.87234	-0.463876	0.0779621	-1.08027	2.96218	-1.29898	-0.188607
Ta.13184.1.S1_at	putative sulfate transporter [Oryza sativa (japonica cultivar-group)]|" sulfate transporter family protein, similar to sulfate transporter (Arabidopsis thaliana) GI:3777483; contains Pfam profiles PF0091"|"protein Sulfate transporter 4.1, chloroplast precursor, putative, expressed"	-1.3288	-1.82175	-1.15641	-1.22629	-1.15913	-1.98682	-1.34557	-1.31038
Ta.13185.2.A1_at	phosphoinositide-specific phospholipase C [Oryza sativa]|" phosphoinositide-specific phospholipase C family protein, contains Pfam profile: PF00388 phosphatidylinositol-specific phospholip"|"protein phosphoinositide-specific phospholipase C, putative, expressed"	-1.52789	-0.985216	-2.00561	-1.58344	-1.28695	-0.773518	-1.61103	-1.51376
Ta.13185.2.A1_x_at	phosphoinositide-specific phospholipase C [Oryza sativa]|" phosphoinositide-specific phospholipase C family protein, contains Pfam profile: PF00388 phosphatidylinositol-specific phospholip"|"protein phosphoinositide-specific phospholipase C, putative, expressed"	-1.34524	-0.841718	-1.80923	-1.63364	-1.05115	-1.16731	-1.57018	-1.47795
Ta.13186.1.S1_x_at	putative auxin-induced protein [Oryza sativa (japonica cultivar-group)] dbj|BAC75413.1| putative auxin-induced protein [Oryza sativa (japoni|" auxin-responsive protein / auxin-induced protein (AIR12), identical (with 7 residue gap) to auxin-induced protein AIR12 GI:11357190"|"protein auxin-responsive protein, putative, expressed"	0.807457	0.149415	3.79888	4.28205	-0.566513	0.247102	3.31145	3.33213
Ta.13191.3.S1_at	tritin - wheat dbj|BAA02948.1| tritin [Triticum aestivum]||"protein Ribosome inactivating protein, expressed"	0.00961585	0.116356	0.00554253	-0.0147646	0.483098	2.52264	0.0071315	0.00316393
Ta.13194.1.S1_at	unknown protein [Oryza sativa (japonica cultivar-group)]|" expressed protein, similar to expressed protein [Arabidopsis thaliana] (TAIR:At1g56200.1); similar to unknown protein [Oryza"|protein expressed protein	0.324965	-0.348397	2.23048	2.28432	-0.592039	-0.227124	1.61479	1.78533
Ta.132.1.S1_a_at	putative class I low-molecular-weight heat shock protein [Oryza sativa (japonica cultivar-group)] gb|AAP06878.1| putative class I low-molecu|" 17.4 kDa class I heat shock protein (HSP17.4-CI), identical to 17.4 kDa class I heat shock protein SP:P19036 from (Arabidopsis"|"protein 17.4 kDa class I heat shock protein, putative, expressed"	5.78725	6.01136	4.26861	4.52783	4.83075	4.93464	2.90748	3.24313
Ta.13200.1.S1_at	||	0.52517	-0.0826172	1.32351	1.38035	0.283576	0.104793	1.57112	1.09848
Ta.13204.1.S1_at	leucine zipper factor-like [Oryza sativa (japonica cultivar-group)] dbj|BAD82426.1| leucine zipper factor-like [Oryza sativa (japonica culti|" leucine zipper factor-related, similar to charged amino acid rich leucine zipper factor-1 (GI:12061569) {Mus musculus}"|protein expressed protein	2.21636	-0.0845639	2.04961	2.09601	2.03998	-0.0141124	2.16245	2.04507
Ta.13207.1.S1_x_at	serine/arginine repetitive matrix 1 [Danio rerio] gb|AAH58068.1| Serine/arginine repetitive matrix 1 [Danio rerio]||	1.44898	0.950169	1.38293	1.23071	1.32376	0.970831	1.02281	0.886192
Ta.13209.1.S1_at	adenine phosphoribosyltransferase [Triticum aestivum]|" adenine phosphoribosyltransferase 2 (APT2), identical to SP:Q42563 Adenine phosphoribosyltransferase 2 (EC"|"protein Adenine phosphoribosyltransferase 2, putative, expressed"	0.0184907	0.0515181	1.5973	1.92082	0.0328635	0.675703	2.22997	1.70511
Ta.1321.1.S1_at	putative chaperonin 21 precursor [Oryza sativa (japonica cultivar-group)]|" 20 kDa chaperonin, chloroplast (CPN21) (CHCPN10) (CPN20), identical to chloroplast 20 kDa chaperonin, chloroplast precursor"|"protein 20 kDa chaperonin, chloroplast precursor, putative, expressed"	2.16416	1.89071	1.9703	2.00707	1.78718	1.62016	1.66077	1.59404
Ta.1321.1.S1_s_at	putative chaperonin 21 precursor [Oryza sativa (japonica cultivar-group)]|" 20 kDa chaperonin, chloroplast (CPN21) (CHCPN10) (CPN20), identical to chloroplast 20 kDa chaperonin, chloroplast precursor"|"protein 20 kDa chaperonin, chloroplast precursor, putative, expressed"	3.69569	3.22096	3.97371	3.84578	2.98637	2.68212	3.01871	3.05958
Ta.13212.1.S1_at	OSJNBa0027H06.18 [Oryza sativa (japonica cultivar-group)] emb|CAD39433.2| OSJNBa0027H06.18 [Oryza sativa (japonica cultivar-group)]|" zinc finger (Ran-binding) family protein, contains Pfam domain, PF00641: Zn-finger in Ran binding protein and others"|"protein Zn-finger in Ran binding protein and others containing protein, expressed"	0.938377	0.424339	1.45651	1.25596	0.700918	0.0936344	0.82444	1.09703
Ta.13212.2.S1_a_at	OSJNBa0027H06.18 [Oryza sativa (japonica cultivar-group)] emb|CAD39433.2| OSJNBa0027H06.18 [Oryza sativa (japonica cultivar-group)]|" zinc finger (Ran-binding) family protein, contains Pfam domain, PF00641: Zn-finger in Ran binding protein and others"|"protein Zn-finger in Ran binding protein and others containing protein, expressed"	1.17451	1.03828	1.56381	1.03378	0.597018	0.60586	0.558651	0.637789
Ta.13214.1.S1_at	||	2.00683	5.28947	-0.159235	0.566255	2.16077	5.53269	-0.883815	-0.0844175
Ta.13217.1.S1_at	putative p21 C-terminal-binding protein (alternative splicing products) [Oryza sativa (japonica cultivar-group)] ref|XP_470445.1| putative p|" p21Cip1-binding protein-related, similar to p21Cip1-binding protein TOK-1beta (GI:7339688) (Homo sapiens); similar to BRCA2"|protein expressed protein	0.653912	0.124482	1.82469	2.38643	0.55886	-0.595505	1.54028	1.34467
Ta.13228.1.S1_at	unknown protein [Oryza sativa (japonica cultivar-group)] dbj|BAD22414.1| unknown protein [Oryza sativa (japonica cultivar-group)]| expressed protein|protein expressed protein	0.404762	-0.181051	0.948075	1.21664	0.14013	-0.311645	0.810804	0.784148
Ta.13238.1.A1_at	putative protein [Zea mays]| expressed protein|protein expressed protein	0.43308	-0.894426	1.06819	0.818967	0.259294	-1.21037	0.856123	0.771291
Ta.13239.1.S1_at	putative protein [Oryza sativa]| glycine-rich protein|protein expressed protein	0.341453	-0.0145612	2.33666	2.91631	-0.847513	-0.74822	1.42072	2.28778
Ta.13241.1.S1_at	unknown protein [Oryza sativa (japonica cultivar-group)] gb|AAT44299.1| unknown protein [Oryza sativa (japonica cultivar-group)]|" ATP-dependent Clp protease proteolytic subunit (ClpR1) (nClpP5), identical to nClpP5 GB:BAA82069 GI:5360595 from (Arabidopsis"|"protein ATP-dependent Clp protease proteolytic subunit, putative, expressed"	0.684877	-0.0249539	1.76787	2.00436	0.739554	0.186212	1.813	1.81866
Ta.13241.2.S1_at	unknown protein [Oryza sativa (japonica cultivar-group)] gb|AAT44299.1| unknown protein [Oryza sativa (japonica cultivar-group)]|" ATP-dependent Clp protease proteolytic subunit (ClpR1) (nClpP5), identical to nClpP5 GB:BAA82069 GI:5360595 from (Arabidopsis"|"protein ATP-dependent Clp protease proteolytic subunit, putative, expressed"	0.238458	-0.184637	1.86495	2.05496	0.399599	-0.0487115	1.72437	1.83358
Ta.13242.2.S1_x_at	Putative nascent polypeptide associated complex alpha chain [Oryza sativa (japonica cultivar-group)] gb|AAM52321.1| Putative nascent polypep|" nascent polypeptide-associated complex (NAC) domain-containing protein, similar to alpha-NAC, non-muscle form (Mus"|"protein Nascent polypeptide-associated complex alpha subunit, putative, expressed"	1.27866	-1.09878	2.43003	2.493	0.344741	-0.813481	1.79426	1.68978
Ta.13242.3.S1_a_at	Putative nascent polypeptide associated complex alpha chain [Oryza sativa (japonica cultivar-group)] gb|AAM52321.1| Putative nascent polypep|" nascent polypeptide-associated complex (NAC) domain-containing protein, similar to alpha-NAC, non-muscle form (Mus"|"protein Nascent polypeptide-associated complex alpha subunit, putative, expressed"	1.04342	-0.603619	2.57655	2.28517	-0.0625554	-0.819484	1.87796	1.75974
Ta.13243.1.A1_s_at	hypothetical protein [Oryza sativa (japonica cultivar-group)] gb|AAP55043.1| hypothetical protein [Oryza sativa (japonica cultivar-group)] g||protein expressed protein	-1.71415	-1.703	-0.870941	-0.601575	-2.00222	-2.11838	-0.988507	-0.804629
Ta.13244.1.S1_a_at	unnamed protein product [Arabidopsis thaliana]| expressed protein|protein expressed protein	1.21974	0.411722	2.16912	2.02798	1.26102	0.16126	2.20604	2.07943
Ta.13244.1.S1_at	unnamed protein product [Arabidopsis thaliana]| expressed protein|protein expressed protein	2.35693	0.467792	3.01102	3.21152	2.05593	-0.217565	2.99984	3.04654
Ta.13244.2.S1_x_at	unnamed protein product [Arabidopsis thaliana]| expressed protein|protein expressed protein	1.67809	0.530017	2.55142	2.46512	1.48707	0.0293283	2.41366	2.20334
Ta.13246.1.S1_at	putative transcription factor [Oryza sativa (japonica cultivar-group)] gb|AAP54297.1| putative transcription factor [Oryza sativa (japonica|" transcriptional factor B3 family protein, contains Pfam profile: PF02362 B3 DNA binding domain"|"protein Auxin response factor 16, putative, expressed"	-0.983454	-1.57759	-0.767193	-0.796904	-1.19347	-1.58564	-0.995553	-1.10714
Ta.13246.1.S1_x_at	putative transcription factor [Oryza sativa (japonica cultivar-group)] gb|AAP54297.1| putative transcription factor [Oryza sativa (japonica|" transcriptional factor B3 family protein, contains Pfam profile: PF02362 B3 DNA binding domain"|"protein Auxin response factor 16, putative, expressed"	-0.998935	-2.1088	-0.452203	-0.331451	-1.0461	-2.04914	-0.451152	-0.735875
Ta.13247.1.S1_a_at	putative integral membrane protein NRAMP [Hordeum vulgare subsp. vulgare]|" NRAMP metal ion transporter 3 (NRAMP3), identical to metal transporter Nramp3 (Arabidopsis thaliana) gi:6468012:gb:AAF13278; member"|"protein Metal transporter Nramp3, putative, expressed"	0.437207	-1.65563	0.72107	0.624394	0.434132	-2.28598	0.0476852	-0.103044
Ta.13247.2.S1_a_at	putative integral membrane protein NRAMP [Hordeum vulgare subsp. vulgare]|" NRAMP metal ion transporter 3 (NRAMP3), identical to metal transporter Nramp3 (Arabidopsis thaliana) gi:6468012:gb:AAF13278; member"|"protein Metal transporter Nramp3, putative, expressed"	0.607222	-1.23899	0.641699	0.488173	0.476734	-1.51803	0.322765	-0.255372
Ta.13250.1.S1_a_at	putative chaperonin 21 precursor [Oryza sativa (japonica cultivar-group)]|" 20 kDa chaperonin, chloroplast (CPN21) (CHCPN10) (CPN20), identical to chloroplast 20 kDa chaperonin, chloroplast precursor"|"protein 20 kDa chaperonin, chloroplast precursor, putative, expressed"	1.93093	1.48998	2.62581	2.54001	1.40353	1.09849	1.61264	1.75069
Ta.13250.2.S1_x_at	putative chaperonin 21 precursor [Oryza sativa (japonica cultivar-group)]|" 20 kDa chaperonin, chloroplast (CPN21) (CHCPN10) (CPN20), identical to chloroplast 20 kDa chaperonin, chloroplast precursor"|"protein 20 kDa chaperonin, chloroplast precursor, putative, expressed"	2.05278	1.67628	2.53808	2.57558	1.49315	1.27027	1.58134	1.64958
Ta.13254.2.A1_at	L24 ribosomal protein [Hordeum vulgare subsp. vulgare] pir||T06178 ribosomal protein L24 - barley sp|P50888|RL24_HORVU 60S ribosomal protein L24| Regulated by TCP20.|"protein 60S ribosomal protein L24, putative, expressed"	0.374749	-0.115953	1.42523	1.33106	-0.0615981	-0.372546	1.14915	1.07477
Ta.13259.1.S1_at	putative 60S ribosomal protein L27 [Oryza sativa (japonica cultivar-group)] dbj|BAD22201.1| putative 60S ribosomal protein L27 [Oryza sativa| 60S ribosomal protein L27 (RPL27C)|"protein 60S ribosomal protein L27, putative, expressed"	2.49623	1.01536	2.6457	2.49314	1.8652	0.88032	2.18738	2.15335
Ta.13260.1.A1_at	unknown protein [Oryza sativa (japonica cultivar-group)] dbj|BAD68261.1| unknown protein [Oryza sativa (japonica cultivar-group)]| expressed protein|protein expressed protein	-0.567254	0.242954	-1.11543	-0.909509	-0.344499	0.235473	-1.0362	-0.861698
Ta.13260.2.S1_at	P0583G08.16 [Oryza sativa (japonica cultivar-group)]| expressed protein|protein expressed protein	-0.990098	0.308061	-2.05385	-1.74658	-0.643001	0.0235454	-1.89923	-2.15121
Ta.13262.1.S1_at	putative heat shock protein [Oryza sativa (japonica cultivar-group)] gb|AAP53794.1| putative heat shock protein [Oryza sativa (japonica|" acireductone dioxygenase (ARD/ARD') family protein, similar to iron-deficiency induced gene (Hordeum vulgare) GI:14522834, SIPL ("|"protein 1,2-dihydroxy-3-keto-5-methylthiopentene dioxygenase, putative, expressed"	0.923183	0.563894	0.748018	0.53981	1.88996	1.35988	1.63987	1.58791
Ta.13283.1.A1_s_at	BRI1-KD interacting protein 127 [Oryza sativa (japonica cultivar-group)]|" DNA-binding protein, putative, contains similarity to DNA-binding protein PcMYB1 (Petroselinum crispum) gi:2224899:gb:AAB61699"|"protein Myb-like DNA-binding domain containing protein, expressed"	-0.320258	-1.33101	-0.14675	0.0767811	-0.228973	-1.41014	0.344704	0.167466
Ta.13285.1.A1_at	protein kinase-like [Oryza sativa (japonica cultivar-group)] dbj|BAD19208.1| protein kinase-like [Oryza sativa (japonica cultivar-group)]|" protein kinase family protein, similar to protein kinase (Glycine max) GI:170047, MAP3K delta-1 protein kinase (Arabidopsis"|"protein Protein kinase domain containing protein, expressed"	-0.979489	-1.09249	-1.14345	-1.21063	-0.148456	-0.526143	-0.169533	-0.13217
Ta.13285.2.S1_s_at	unnamed protein product [Arabidopsis thaliana] ref|NP_200569.1| protein kinase family protein [Arabidopsis thaliana]|" protein kinase family protein, similar to protein kinase (Glycine max) GI:170047, MAP3K delta-1 protein kinase (Arabidopsis"|"protein Protein kinase domain containing protein, expressed"	-0.781489	-1.40682	-0.777384	-0.609572	-0.212889	-1.28278	-0.145899	-0.222475
Ta.13295.1.A1_at	OSJNBa0016I09.9 [Oryza sativa (japonica cultivar-group)] dbj|BAB92157.1| hypothetical protein [Oryza sativa (japonica cultivar-group)]|" splicing factor PWI domain-containing protein, contains Pfam profile PF01480: PWI domain"|"protein Peptide-N4-asparagine amidase A, putative, expressed"	-2.67411	-2.31131	-1.49098	-1.41307	-1.95089	-1.78239	-1.48607	-1.41942
Ta.13308.1.S1_at	putative pectin methylesterase [Oryza sativa (japonica cultivar-group)] gb|AAP53696.1| putative pectin methylesterase [Oryza sativa (japonic|" pectinesterase family protein, similar to pectinesterase precursor GB:Q43043 (Petunia integrifolia); contains Pfam profile: PF010"|"protein Pectinesterase family protein, expressed"	-1.65895	-1.03568	-0.797628	-0.747773	-2.10671	-1.65119	-1.08307	-1.1595
Ta.13312.1.S1_at	OSJNBa0089N06.22 [Oryza sativa (japonica cultivar-group)] emb|CAE04261.3| OSJNBa0089N06.22 [Oryza sativa (japonica cultivar-group)]|" dihydroflavonol 4-reductase (dihydrokaempferol 4-reductase) family (BAN), similar to dihydroflavonol 4-reductase GI:1332411"|"protein NAD dependent epimerase/dehydratase family protein, expressed"	-1.62913	-2.37139	-1.91022	-1.79366	-1.02271	-2.22391	-1.54406	-1.88622
Ta.13315.1.A1_s_at	putative protein [Arabidopsis thaliana] gb|AAF09479.1| phytoalexin-deficient 4 protein [Arabidopsis thaliana] pir||T08456 hypothetical prote|" phytoalexin-deficient 4 protein (PAD4), identical to phytoalexin-deficient 4 protein (Arabidopsis thaliana) GI:6457331; contains"|"protein Lipase family protein, expressed"	0.640201	0.26906	-0.538975	-1.80135	1.09269	1.35967	-0.0278124	-0.30216
Ta.13318.1.S1_at	GABA-A receptor epsilon-like subunit [Oryza sativa (japonica cultivar-group)] dbj|BAB64217.1| putative GABA-A receptor epsilon-like subunit|" family II extracellular lipase, putative, contains Pfam profile PF00657: GDSL-like Lipase/Acylhydrolase; similar to EXL3"|"protein transposon protein, putative, CACTA, En/Spm sub-class, expressed"	-1.10337	-0.589294	2.82997	2.76609	-0.0183083	0.0961198	-0.046089	0.0249491
Ta.13319.1.S1_x_at	putative CPRD2 [Oryza sativa (japonica cultivar-group)]|" FAD-binding domain-containing protein, similar to SP:P30986 reticuline oxidase precursor (Berberine-bridge-forming"|"protein Reticuline oxidase precursor, putative, expressed"	-0.525149	-0.871373	1.41196	1.48192	-1.05928	-1.67088	1.01459	1.13537
Ta.13326.1.S1_at	unknown protein [Oryza sativa (japonica cultivar-group)] dbj|BAD34017.1| unknown protein [Oryza sativa (japonica cultivar-group)]| expressed protein|protein expressed protein	1.1724	-1.995	-2.30515	-2.8536	1.60334	-2.71147	-2.53462	-2.83791
Ta.13326.2.S1_a_at	unknown protein [Oryza sativa (japonica cultivar-group)] dbj|BAD34017.1| unknown protein [Oryza sativa (japonica cultivar-group)]| expressed protein|protein expressed protein	1.98039	0.357316	-1.09737	-1.67745	1.98667	-0.491839	-1.78451	-1.78144
Ta.13326.2.S1_x_at	unknown protein [Oryza sativa (japonica cultivar-group)] dbj|BAD34017.1| unknown protein [Oryza sativa (japonica cultivar-group)]| expressed protein|protein expressed protein	0.949995	0.044941	-1.23422	-1.12446	1.65885	-0.150528	-1.05387	-1.04956
Ta.13337.1.S1_at	OSJNBb0015N08.5 [Oryza sativa (japonica cultivar-group)] ref|XP_473793.1| OSJNBb0015N08.5 [Oryza sativa (japonica cultivar-group)]|" xyloglucan:xyloglucosyl transferase, putative / xyloglucan endotransglycosylase, putative / endo-xyloglucan transferase, putative"|"protein Glycosyl hydrolases family 16 protein, expressed"	0.130625	2.54436	1.49291	2.65812	0.188261	0.31647	-0.218426	0.311485
Ta.13340.1.S1_at	F19P19.26 [Arabidopsis thaliana] pir||E86174 protein F19P19.26 [imported] - Arabidopsis thaliana|" meprin and TRAF homology domain-containing protein / MATH domain-containing protein, weak similarity to ubiquitin-specific protea"|"protein MATH domain containing protein, expressed"	-0.810012	-1.39351	-0.441791	-0.308846	-0.445665	-1.37852	-0.343709	-0.401534
Ta.13349.1.S1_a_at	unknown protein [Oryza sativa (japonica cultivar-group)] dbj|BAD19723.1| unknown protein [Oryza sativa (japonica cultivar-group)]| expressed protein|protein expressed protein	1.24638	0.910908	1.70998	1.64045	1.19385	1.00829	1.76805	1.73864
Ta.1335.1.S1_x_at	40S ribosomal protein S23 [Oryza sativa (japonica cultivar-group)] ref|NP_915363.1| 40S ribosomal protein S23 [Oryza sativa (japonica cultiv|" 40S ribosomal protein S23 (RPS23B), ribosomal protein S23, Fragaria x ananassa, PIR:S56673"|"protein 40S ribosomal protein S23, putative, expressed"	0.290533	-0.201448	1.06057	0.998746	0.18395	-0.515425	0.929749	1.01435
Ta.1335.2.S1_x_at	40S ribosomal protein S23 [Oryza sativa (japonica cultivar-group)] ref|NP_915363.1| 40S ribosomal protein S23 [Oryza sativa (japonica cultiv|" 40S ribosomal protein S23 (RPS23B), ribosomal protein S23, Fragaria x ananassa, PIR:S56673"|"protein ribosomal protein S23 containing protein, expressed"	0.471943	-0.199211	1.10137	1.05613	0.343906	-0.276234	1.10299	1.14599
Ta.13356.1.S1_at	OSJNBa0068L06.1 [Oryza sativa (japonica cultivar-group)]|" MRG family protein, contains Pfam domain PF05712: MRG"|"protein MRG family protein, putative, expressed"	1.01999	-0.0620163	0.917048	0.976722	0.975539	-0.213726	0.634105	0.658307
Ta.13357.1.A1_at	putative G-box binding factor [Oryza sativa (japonica cultivar-group)] gb|AAT93931.1| putative bZIP protein [Oryza sativa (japonica cultiva|" G-box binding factor 2 (GBF2), identical to G-box binding factor 2 (GBF2) SP:P42775 from (Arabidopsis thaliana);contains Pfam"|"protein G-box binding factor 1, putative, expressed"	-0.897673	0.0303495	-1.371	-1.27254	-0.638026	0.136432	-1.53632	-1.24425
Ta.1336.1.A1_at	glutamine amidotransferase/cyclase [Arabidopsis thaliana] emb|CAB36536.1| glutamine amidotransferase/cyclase [Arabidopsis thaliana] ref|NP_1|" imidazole glycerol phosphate synthase hisHF, chloroplast / IGP synthase / ImGPP synthase / IGPS, identical to SP:Q9SZ30 Imidazole"|"protein Imidazole glycerol phosphate synthase hisHF, chloroplast precursor, putative, expressed"	-0.606331	0.151032	1.41431	1.65518	-0.693054	-0.232857	0.207801	0.465477
Ta.13365.1.S1_at	similar to Plasmodium lophurae. Histidine-rich glycoprotein precursor [Dictyostelium discoideum] gb|AAM44363.1| hypothetical protein [Dictyo||protein hypothetical protein	0.433474	-0.986458	2.50227	2.42436	0.353014	-0.507018	2.42446	2.48294
Ta.13367.1.S1_x_at	||	0.300722	-0.610459	1.15917	1.04722	0.313393	-0.848357	1.20087	1.21213
Ta.13368.1.S1_a_at	hypothetical protein [Oryza sativa (japonica cultivar-group)] gb|AAK63939.1| hypothetical protein [Oryza sativa (japonica cultivar-group)]|" SWIB complex BAF60b domain-containing protein, contains Pfam profile PF02201: BAF60b domain of the SWIB complex"|"protein SWIB complex BAF60b domain-containing protein, putative, expressed"	1.77933	-1.04351	2.34288	2.2063	1.20318	0.0856766	1.98953	2.19531
Ta.13368.1.S1_x_at	hypothetical protein [Oryza sativa (japonica cultivar-group)] gb|AAK63939.1| hypothetical protein [Oryza sativa (japonica cultivar-group)]|" SWIB complex BAF60b domain-containing protein, contains Pfam profile PF02201: BAF60b domain of the SWIB complex"|"protein SWIB complex BAF60b domain-containing protein, putative, expressed"	1.94525	0.000983821	2.43419	2.51865	1.14759	-0.28627	1.8249	1.99985
Ta.1337.2.S1_x_at	type 1 non-specific lipid transfer protein precursor [Triticum turgidum subsp. durum]||	0.354147	-0.46248	2.5692	2.48711	-0.363182	-0.539778	1.04137	0.948257
Ta.13370.1.A1_at	putative vacuolar targeting receptor [Oryza sativa (japonica cultivar-group)] dbj|BAD31218.1| putative vacuolar targeting receptor [Oryza sa|" vacuolar sorting receptor, putative, nearly identical to vacuolar sorting receptor homolog (GP:1737218) (Arabidopsis thaliana)"|"protein Vacuolar sorting receptor 1 precursor, putative, expressed"	5.22443	6.70583	3.8245	4.15197	5.13294	6.82239	3.30967	3.09029
Ta.13371.1.S1_at	Chain A, Crystal Structure Of Barley Bbi|" arginine/serine-rich protein, putative (SR45), similar to arginine/serine-rich protein GI:6601502 from"|"protein Bowman-Birk type bran trypsin inhibitor precursor, putative"	1.95166	2.09133	3.25238	3.1414	1.3326	1.1297	1.79402	2.37933
Ta.13371.1.S1_x_at	Chain A, Crystal Structure Of Barley Bbi|" arginine/serine-rich protein, putative (SR45), similar to arginine/serine-rich protein GI:6601502 from"|"protein Bowman-Birk type bran trypsin inhibitor precursor, putative"	1.88069	2.06703	2.794	2.89363	0.8426	0.654089	1.43587	1.94951
Ta.13373.2.S1_a_at	mitogen-activated protein kinase 7-like [Oryza sativa (japonica cultivar-group)]|" mitogen-activated protein kinase, putative / MAPK, putative (MPK20), mitogen-activated protein kinase (MAPK)(AtMPK20),"|"protein Protein kinase domain containing protein, expressed"	-0.735949	-0.6702	1.21892	1.01147	-0.777191	-1.04105	0.36113	0.325211
Ta.13375.1.S1_at	putative DnaJ domain containing protein [Oryza sativa (japonica cultivar-group)] gb|AAP54538.1| putative DnaJ domain containing protein [Ory|" DNAJ heat shock N-terminal domain-containing protein, low similarity to SP:O54946 DnaJ homolog subfamily B member 6 (Heat shock"|"protein Chaperone protein dnaJ 13, putative, expressed"	0.523354	-0.185714	1.13479	1.29828	0.82519	-0.887754	1.35816	1.30239
Ta.13376.1.S1_at	unknown protein [Arabidopsis thaliana] ref|NP_171718.1| expressed protein [Arabidopsis thaliana] gb|AAN71906.1| unknown protein [Arabidopsis| expressed protein|"protein transposon protein, putative, CACTA, En/Spm sub-class"	1.32527	1.12119	1.53565	1.48718	1.20895	1.20269	1.35589	1.38881
Ta.13378.1.A1_at	||protein hypothetical protein	-1.0869	-0.522066	1.05281	2.24674	-1.95495	-1.04791	0.92782	1.11691
Ta.13385.1.S1_at	hypothetical protein [Oryza sativa (japonica cultivar-group)] dbj|BAD19822.1| hypothetical protein [Oryza sativa (japonica cultivar-group)]||protein expressed protein	0.0570086	3.85694	-0.000653718	0.0179849	-0.0327981	4.10538	-0.0325926	-0.0130871
Ta.13390.1.S1_at	Putative thymidine kinase [Oryza sativa (japonica cultivar-group)]|" thymidine kinase, putative, similar to thymidine kinase (Oryza sativa) SWISS-PROT:O81263"|"protein Thymidine kinase, putative, expressed"	0.862905	0.213252	1.30876	1.64162	0.926035	-0.273884	1.36396	1.47126
Ta.134.1.S1_at	amylogenin [Triticum aestivum]|" reversibly glycosylated polypeptide, putative, similar to reversibly glycosylatable polypeptide (RGP1) (Pisum sativum)"|"protein Reversibly glycosylated polypeptide family protein, expressed"	-0.936714	-1.76338	0.092768	0.0463415	-0.938068	-1.79503	-0.159761	-0.30392
Ta.13401.1.S1_a_at	OSJNBa0019D11.18 [Oryza sativa (japonica cultivar-group)] ref|XP_473221.1| OSJNBa0019D11.18 [Oryza sativa (japonica cultivar-group)]||protein expressed protein	2.99955	4.21186	2.18258	2.3474	3.91299	5.3412	2.95932	2.93163
Ta.13405.1.A1_at	unknown protein [Oryza sativa (japonica cultivar-group)]|" expressed protein, similar to unknown protein GI:9294403 from (Arabidopsis thaliana)"|protein expressed protein	1.10375	0.29412	0.415933	0.320259	1.22342	0.00553615	0.452109	0.41816
Ta.13412.1.S1_at	OSJNBa0084K01.7 [Oryza sativa (japonica cultivar-group)] ref|XP_474223.1| OSJNBa0084K01.7 [Oryza sativa (japonica cultivar-group)]|" RNA-binding S4 domain-containing protein, 40S RIBOSOMAL PROTEINs - different species"|"protein U3 small nucleolar ribonucleoprotein protein IMP3, putative, expressed"	1.20556	0.457449	1.03155	1.20956	0.758367	0.244229	1.16775	1.21052
Ta.13427.1.S1_at	unnamed protein product [Arabidopsis thaliana]|" exocyst subunit EXO70 family protein, contains Pfam domain PF03081: Exo70 exocyst complex subunit"|"protein exocyst subunit EXO70 family protein, putative, expressed"	0.986509	4.69666	1.30693	1.26525	1.31871	5.03511	1.51967	1.21783
Ta.13440.2.S1_s_at	unknown protein [Arabidopsis thaliana] gb|AAK76628.1| unknown protein [Arabidopsis thaliana] gb|AAM67289.1| DNA directed RNA polymerase II p|" DNA-directed RNA polymerases I, II, and III 7 kDa subunit, putative, similar to SP:P53803 DNA-directed RNA polymerases I, II,"|"protein DNA directed RNA polymerase, 7 kDa subunit family protein, expressed"	0.39918	-0.503273	1.16686	0.897395	0.228839	-0.675164	1.03679	1.05241
Ta.13440.2.S1_x_at	unknown protein [Arabidopsis thaliana] gb|AAK76628.1| unknown protein [Arabidopsis thaliana] gb|AAM67289.1| DNA directed RNA polymerase II p|" DNA-directed RNA polymerases I, II, and III 7 kDa subunit, putative, similar to SP:P53803 DNA-directed RNA polymerases I, II,"|"protein DNA directed RNA polymerase, 7 kDa subunit family protein, expressed"	0.335391	-0.807263	0.952571	0.82993	0.414449	-0.5381	1.19704	1.27349
Ta.13443.1.S1_at	fatty acyl coA reductase [Triticum aestivum] emb|CAD30696.1| fatty acyl coA reductase [Triticum aestivum]|" acyl CoA reductase, putative / male-sterility protein, putative, similar to acyl CoA reductase (Simmondsia chinensis) GI:5020215;"|"protein Male sterility protein, expressed"	-1.04153	-1.55342	-0.712214	-0.0741753	-1.4317	-2.63286	-1.67029	-1.72823
Ta.13459.1.S1_s_at	AT5g19150/T24G5_50 [Arabidopsis thaliana] ref|NP_568369.1| carbohydrate kinase family [Arabidopsis thaliana] ref|NP_974811.1| carbohydrate k|" carbohydrate kinase family, contains Pfam profile PF01256: Carbohydrate kinase"|"protein YjeF-related protein, C-terminus containing protein, expressed"	1.2283	1.57256	1.25007	0.872894	1.61323	1.96831	1.20384	1.30432
Ta.13461.1.S1_at	||	0.668148	-0.87369	1.01846	1.60924	0.122282	-1.44143	0.960084	0.734938
Ta.13462.2.S1_a_at	putative 6-phospho-1-fructokinase [Oryza sativa (japonica cultivar-group)] dbj|BAD72228.1| putative 6-phospho-1-fructokinase [Oryza sativa (|" phosphofructokinase family protein, similar to phosphofructokinase (Amycolatopsis methanolica) GI:17432243; contains Pfam"|"protein Phosphofructokinase family protein, expressed"	-0.453094	1.27341	-1.13092	-0.900842	0.0101825	1.73583	-0.790283	-0.655537
Ta.13464.1.S1_s_at	putative timing of CAB expression 1 [Oryza sativa (japonica cultivar-group)] dbj|BAD21456.1| putative timing of CAB expression 1 [Oryza sati|" ABI3-interacting protein 1 (AIP1), identical to pseudo-response regulator 1 GI:7576354 from (Arabidopsis thaliana); timing of CAB"|"protein Two-component response regulator-like PRR1, putative, expressed"	-2.76987	-1.9495	0.95083	2.1081	-3.24996	-1.76977	0.405242	1.0159
Ta.1347.1.S1_at	putative GTP-binding protein [Oryza sativa (japonica cultivar-group)] dbj|BAB67979.1| putative small GTP-binding protein Bsar1a [Oryza sativ|" GTP-binding protein (SAR1A), identical to SP:O04834 GTP-binding protein SAR1A. (Arabidopsis thaliana)"|"protein GTP-binding protein SAR1A, putative, expressed"	0.484652	0.977607	1.06594	1.23107	-0.229249	1.65631	0.587097	0.629947
Ta.13475.1.A1_at	putative nitrate-induced protein [Oryza sativa (japonica cultivar-group)] gb|AAO37950.1| putative nitrate-induced protein [Oryza sativa (jap|" RPM1-interacting protein 4 (RIN4), identical to SP:Q8GYN5 RPM1-interacting protein 4 {Arabidopsis thaliana}"|"protein Nitrate-induced NOI protein, expressed"	-1.25266	-1.43018	-0.98324	-0.774894	-2.33913	-1.6794	-0.824159	-1.30035
Ta.13477.1.S1_at	unknown protein [Arabidopsis thaliana] ref|NP_566383.1| protein phosphatase-related [Arabidopsis thaliana]|" protein phosphatase-related, similar to protein phosphatase PTPKIS1 protein (GI:11595504) (Arabidopsis thaliana)"|"protein Dual specificity phosphatase, catalytic domain containing protein, expressed"	1.20775	-0.0182575	2.21621	1.99232	1.49081	-0.321637	3.07408	3.01397
Ta.135.1.S1_at	reversibly glycosylated polypeptide [Triticum aestivum]|" reversibly glycosylated polypeptide-1 (RGP1), identical to reversibly glycosylated polypeptide-1 (AtRGP) (Arabidopsis"|"protein Alpha-1,4-glucan-protein synthase, putative, expressed"	-0.928569	-0.693802	0.34654	0.35611	-1.32656	-0.761362	0.239881	0.00640982
Ta.13505.1.S1_at	carboxypeptidase C cbp31 [Oryza sativa (japonica cultivar-group)] dbj|BAD31260.1| carboxypeptidase C cbp31 [Oryza sativa (japonica cultivar-|" serine carboxypeptidase III, putative, similar to serine carboxypeptidase III from Oryza sativa SP:P37891, Matricaria chamomilla"|"protein Serine carboxypeptidase-like precursor, putative, expressed"	1.32696	1.09755	1.00006	1.25181	1.16689	1.09967	0.817683	0.802647
Ta.13510.1.S1_at	P0408G07.8 [Oryza sativa (japonica cultivar-group)]||protein expressed protein	-0.239049	-0.924989	1.38293	1.64447	-0.210561	-0.617457	1.24357	1.24809
Ta.13512.1.S1_at	P0674H09.16 [Oryza sativa (japonica cultivar-group)]|" pentatricopeptide (PPR) repeat-containing protein, contains Pfam profile PF01535: PPR repeat"|"protein pentatricopeptide, putative, expressed"	0.917303	-0.367595	1.37184	1.63212	0.424855	-0.0866906	1.20734	1.20266
Ta.13525.1.S1_s_at	unknown protein [Oryza sativa (japonica cultivar-group)]| expressed protein|protein expressed protein	-0.795422	-0.447912	-1.18525	-1.40409	-0.590125	-0.168759	-0.829865	-0.787977
Ta.13525.2.S1_a_at	unknown protein [Oryza sativa (japonica cultivar-group)]| expressed protein|protein expressed protein	-0.753387	-0.532151	-1.3562	-1.44883	-0.467125	-0.15771	-0.836579	-0.766661
Ta.13527.1.S1_at	At3g47590 [Arabidopsis thaliana] emb|CAB61985.1| putative protein [Arabidopsis thaliana] pir||T45719 hypothetical protein F1P2.140 - Arabido|" esterase/lipase/thioesterase family protein, low similarity to cinnamoyl ester hydrolase CinI"|"protein Esterase, putative, expressed"	-0.0624973	-0.737006	0.752622	0.745146	0.762484	0.326934	1.07458	1.31879
Ta.1353.1.S1_at	unnamed protein product [Triticum aestivum] sp|P08823|RUBA_WHEAT RuBisCO subunit binding-protein alpha subunit, chloroplast precursor (60 kDa chaperonin alpha s|" RuBisCO subunit binding-protein alpha subunit, chloroplast / 60 kDa chaperonin alpha subunit / CPN-60 alpha, identical to"|"protein RuBisCO subunit binding-protein alpha subunit, chloroplast precursor, putative, expressed"	1.77186	0.846751	3.67626	3.94015	0.910776	0.183246	2.31737	2.44899
Ta.13532.1.S1_at	pentatricopeptide (PPR) repeat-containing protein [Arabidopsis thaliana]|" pentatricopeptide (PPR) repeat-containing protein, contains Pfam profile PF01535: PPR repeat"|	0.696277	-0.146488	2.09557	1.99103	0.69363	-0.196848	1.27061	0.90024
Ta.13545.2.S1_a_at	putative transcription factor Myb1 [Oryza sativa (japonica cultivar-group)] dbj|BAC64998.1| putative transcription factor Myb1 [Oryza sativa|" myb family transcription factor, contains Pfam profile: PF00249 myb-like DNA-binding domain"|"protein myb-like DNA-binding domain, SHAQKYF class family protein, expressed"	-0.654299	-0.583989	0.149582	-0.0733476	-0.471195	-1.4481	0.0860828	-0.268014
Ta.13554.1.S1_at	putative transcriptional regulator [Oryza sativa (japonica cultivar-group)]| similar to transcriptional regulator [Clostridium tetani E88] (GB:NP_782382.1)|"protein Uncharacterised protein family containing protein, expressed"	0.143987	-0.0649539	1.11862	1.15814	0.211291	-0.144762	1.06079	1.03726
Ta.13559.1.S1_at	||	2.25718	0.770968	2.3412	2.12362	0.190623	-0.0506458	-0.0224342	0.10746
Ta.13575.1.S1_at	unknown [Sorghum bicolor]||protein expressed protein	3.80705	7.64812	2.782	2.58553	4.29331	9.50655	3.1781	4.36869
Ta.13575.1.S1_x_at	unknown [Sorghum bicolor]||protein expressed protein	3.42749	7.36622	2.12023	2.10489	4.54002	9.89615	3.25804	4.52708
Ta.13584.1.S1_at	putative acetolactate synthase small subunit [Oryza sativa (japonica cultivar-group)] dbj|BAD20154.1| putative acetolactate synthase small s|" acetolactate synthase small subunit, putative, similar to gi:5931761 from Nicotiana plumbaginifolia"|"protein acetolactate synthase small subunit, putative, expressed"	1.07035	0.132578	1.34501	1.34301	1.0117	-0.000898715	1.25598	1.16842
Ta.13599.1.A1_at	||	-0.0188482	0.0390513	1.83333	0.891702	-0.0793465	-0.0353084	0.0299943	-0.0837366
Ta.1360.1.S1_at	putative lipid transfer protein [Oryza sativa (japonica cultivar-group)] gb|AAT85180.1| putative lipid transfer protein [Oryza sativa (japon|" protease inhibitor/seed storage/lipid transfer protein (LTP) family protein, similar to TED4 (Zinnia elegans) GI:493721; contains"|"protein nonspecific lipid-transfer protein AKCS9 precursor, putative, expressed"	0.637468	0.350728	4.55846	4.8065	0.145064	0.1423	0.0746909	0.0635065
Ta.1360.1.S1_x_at	putative lipid transfer protein [Oryza sativa (japonica cultivar-group)] gb|AAT85180.1| putative lipid transfer protein [Oryza sativa (japon|" protease inhibitor/seed storage/lipid transfer protein (LTP) family protein, similar to TED4 (Zinnia elegans) GI:493721; contains"|"protein nonspecific lipid-transfer protein AKCS9 precursor, putative, expressed"	0.805908	0.248215	4.56331	4.53849	0.0549338	0.0933313	0.0222867	-0.000778672
Ta.1363.1.A1_at	putative adiponectin receptor 1 [Oryza sativa (japonica cultivar-group)] dbj|BAD37371.1| putative adiponectin receptor 1 [Oryza sativa (japo|" expressed protein, contains Pfam domain, PF03006: Uncharacterised protein family (Hly-III / UPF0073)"|"protein Haemolysin-III related family protein, expressed"	-2.09549	-2.08861	-2.0796	-1.85342	-1.75753	-2.0042	-1.61172	-1.75188
Ta.13630.1.A1_at	||	0.00674657	-1.43203	0.73748	1.57363	0.202513	-0.141056	0.0101934	0.128689
Ta.13635.1.A1_at	unknown protein [Oryza sativa (japonica cultivar-group)] gb|AAP53716.1| unknown protein [Oryza sativa (japonica cultivar-group)]|" kelch repeat-containing F-box family protein, similar to SKP1 interacting partner 4 (Arabidopsis thaliana) GI:10716953; contains"|"protein Kelch motif family protein, expressed"	-1.8405	-1.70245	-1.47053	-1.3501	-1.31315	-2.06025	-0.931758	-0.965394
Ta.13635.2.S1_a_at	unknown protein [Oryza sativa (japonica cultivar-group)] gb|AAP53716.1| unknown protein [Oryza sativa (japonica cultivar-group)]|" kelch repeat-containing F-box family protein, similar to SKP1 interacting partner 4 (Arabidopsis thaliana) GI:10716953; contains"|"protein Kelch motif family protein, expressed"	-1.24515	-1.6708	-1.48464	-1.43657	-1.22269	-1.75467	-0.922652	-1.02137
Ta.13641.1.A1_at	putative zinc finger transcription factor ZFP38 [Oryza sativa (japonica cultivar-group)] ref|XP_507556.1| PREDICTED OSJNBb0060J21.18 gene pr|" zinc finger (AN1-like) family protein, contains Pfam domain, PF01428: AN1-like Zinc finger"|"protein AN1-like Zinc finger family protein, expressed"	-0.050022	5.40145	-0.136108	0.0169887	0.0178123	0.299113	0.00897737	0.00488269
Ta.1365.1.S1_at	FtsZ protein [Gentiana lutea] pir||T51088 plastid division protein ftsZ [imported] - Gentiana lutea|" chloroplast division protein FtsZ (FtsZ2-1), identical to chloroplast division protein AtFtsZ2-1 (Arabidopsis thaliana)"|"protein Cell division protein ftsZ, putative, expressed"	1.66539	-0.361304	3.45556	3.68798	1.80552	-0.291498	3.0157	2.75389
Ta.13671.3.S1_x_at	||protein expressed protein	-0.349987	-0.116701	-0.884098	-1.23826	-0.171217	-0.01774	-0.61371	-0.654844
Ta.1368.1.S1_at	unknown protein [Oryza sativa (japonica cultivar-group)] ref|XP_506881.1| PREDICTED OSJNBa0014E22.25 gene product [Oryza sativa (japonica cu| hydroxyproline-rich glycoprotein family protein|protein expressed protein	1.28638	-0.247674	1.08538	1.52379	1.09744	-0.122567	1.2641	1.11871
Ta.13683.1.S1_at	putative 60S ribosomal protein L31 [Oryza sativa (japonica cultivar-group)]| 60S ribosomal protein L31 (RPL31C)|"protein 60S ribosomal protein L31, putative, expressed"	0.677621	-0.154162	1.55994	1.50746	0.328237	-0.365092	1.58029	1.64272
Ta.13684.1.S1_at	||	1.98006	1.18596	2.74615	2.85278	1.95313	1.41922	2.09813	2.28061
Ta.13687.2.S1_a_at	putative endopeptidase [Oryza sativa (japonica cultivar-group)] ref|NP_921531.1| putative endopeptidase [Oryza sativa (japonica cultivar-gro| expressed protein|protein expressed protein	0.489039	-0.266148	1.08671	0.95331	0.173591	-0.226453	0.724369	0.726286
Ta.13692.3.S1_a_at	50S ribosomal protein L24 [Arabidopsis thaliana] ref|NP_680212.1| KOW domain-containing protein [Arabidopsis thaliana] gb|AAS76726.1| At5g23535 [Arabidopsis tha|" KOW domain-containing protein, simlar to SP:P12876 50S ribosomal protein L24 (BL23) (12 kDa DNA-binding protein) (HPB12) {Bacillus"|"protein ribosomal protein L24 containing protein, expressed"	0.514405	-0.318678	1.18574	1.00244	0.797625	-0.145148	1.50522	1.39429
Ta.13693.1.S1_x_at	OSJNBa0018M05.15 [Oryza sativa (japonica cultivar-group)] emb|CAE03240.2| OSJNBa0018M05.15 [Oryza sativa (japonica cultivar-group)]|" AMP-binding protein, putative, similar to AMP-binding protein GI:1903034 from (Brassica napus); contains Pfam AMP-binding domain"|"protein AMP-binding enzyme family protein, expressed"	0.341762	1.56664	0.348226	0.0414818	-0.0591718	0.632186	0.507646	0.591048
Ta.13705.2.S1_at	||	-1.00636	-1.80229	-1.24724	-1.44431	-1.08166	-1.861	-1.22799	-1.20212
Ta.13721.1.S1_s_at	putative cop-coated vesicle membrane protein [Oryza sativa (japonica cultivar-group)] gb|AAP13000.1| putative cop-coated vesicle membrane pr|" emp24/gp25L/p24 protein-related, contains weak similarity to transmembrane protein (GI:1212965) (Homo sapiens)"|"protein emp24/gp25L/p24 family protein, expressed"	0.551895	0.139193	1.04326	1.27525	0.239215	-0.0776452	0.516417	0.672891
Ta.13721.1.S1_x_at	putative cop-coated vesicle membrane protein [Oryza sativa (japonica cultivar-group)] gb|AAP13000.1| putative cop-coated vesicle membrane pr|" emp24/gp25L/p24 protein-related, contains weak similarity to transmembrane protein (GI:1212965) (Homo sapiens)"|"protein emp24/gp25L/p24 family protein, expressed"	0.441899	0.0737984	1.08186	1.18163	0.270692	0.0569146	0.678436	0.680108
Ta.13721.2.S1_x_at	putative cop-coated vesicle membrane protein [Oryza sativa (japonica cultivar-group)] gb|AAP13000.1| putative cop-coated vesicle membrane pr|" emp24/gp25L/p24 protein-related, contains weak similarity to transmembrane protein (GI:1212965) (Homo sapiens)"|"protein emp24/gp25L/p24 family protein, expressed"	0.432379	0.188976	1.10097	1.3722	0.110838	0.00902239	0.658153	0.75649
Ta.13724.1.S1_at	unknown protein [Oryza sativa (japonica cultivar-group)]|" ABA-responsive element-binding protein 3 (AREB3), identical to ABA-responsive element binding protein 3 (AREB3)"|"protein bZIP transcription factor family protein, expressed"	0.731732	-1.57036	1.29359	1.16418	1.11231	-0.610597	3.03218	2.82843
Ta.13729.1.S1_at	putative Der1-like protein [Oryza sativa (japonica cultivar-group)] gb|AAO20072.1| putative Der1-like protein [Oryza sativa (japonica cultiv|" Der1-like family protein / degradation in the ER-like family protein, contains Pfam profile: PF04511 Der1-like family"|"protein Der1-like family protein, expressed"	0.8224	1.14717	0.386722	0.44334	0.609075	0.940536	0.426719	0.311374
Ta.13731.1.S1_at	cyclophilin-like protein [Triticum aestivum]|" peptidyl-prolyl cis-trans isomerase cyclophilin-type family protein, contains Pfam domain, PF00160: peptidyl-prolyl cis-trans isome"|"protein peptidyl-prolyl cis-trans isomerase, cyclophilin-type family protein, expressed"	1.19086	0.410556	0.895116	1.00383	0.854698	0.171898	0.607804	0.735377
Ta.13751.1.S1_at	lipid transfer protein [Hordeum vulgare subsp. vulgare] sp|Q42842|NL43_HORVU NONSPECIFIC LIPID-TRANSFER PROTEIN 4.3 PRECURSOR (LTP 4.3)|" lipid transfer protein 4 (LTP4), identical to lipid transfer protein 4 from Arabidopsis thaliana (gi:8571923); contains Pfam"|"protein Nonspecific lipid-transfer protein 1 precursor, putative, expressed"	0.456892	-0.348917	1.73076	1.67342	-0.0242908	-0.341132	0.877102	0.850002
Ta.13761.1.S1_s_at	putative crooked neck protein [Oryza sativa (japonica cultivar-group)] gb|AAT01404.1| putative crooked neck protein [Oryza sativa (japonica|" crooked neck protein, putative / cell cycle protein, putative, similar to Swiss-Prot:P17886 crooked neck protein (Drosophila"|"protein Pre-mRNA splicing factor clf1, putative, expressed"	0.845983	0.126144	0.661763	1.06059	1.02367	0.153524	0.842921	0.897652
Ta.1378.1.S1_at	B1144G04.20 [Oryza sativa (japonica cultivar-group)]| similar to formin homology 2 domain-containing protein / FH2 domain-containing protein [Arabidopsis thaliana] (TAIR:At5g58160.1);|"protein ribosomal protein S20 containing protein, expressed"	-0.284655	-0.24291	0.949752	1.05976	-0.569248	-0.346096	0.5295	0.51275
Ta.13785.1.S1_at	chitinase (EC 3.2.1.14) III C10701 - rice dbj|BAA23810.1| chitinase [Oryza sativa (japonica cultivar-group)] dbj|BAA77773.1| class III chiti|" acidic endochitinase (CHIB1), identical to SP:P19172 Acidic endochitinase precursor (EC 3.2.1.14) {Arabidopsis thaliana}"|"protein Xylanase inhibitor protein 1 precursor, putative, expressed"	0.400465	2.9111	0.209393	0.0622615	1.24587	3.93146	-0.0201106	-0.0346214
Ta.1379.1.S1_at	unknown protein [Oryza sativa (japonica cultivar-group)] dbj|BAD33479.1| unknown protein [Oryza sativa (japonica cultivar-group)] dbj|BAD259|" senescence-associated protein-related, similar to senescence-associated protein SAG102 (GI:22331931) (Arabidopsis thaliana)"|protein expressed protein	0.122548	-1.18009	0.415039	0.892841	-0.20282	-1.08434	0.0229224	0.320262
Ta.1379.2.S1_at	unknown protein [Oryza sativa (japonica cultivar-group)] dbj|BAD33479.1| unknown protein [Oryza sativa (japonica cultivar-group)] dbj|BAD259|" carbonic anhydrase family protein, contains proline-rich extensin domains, INTERPRO:IPR002965; contains Pfam profile PF00194:"|protein expressed protein	-1.32435	-2.14436	-0.80196	-0.49353	-1.51423	-2.09322	-0.793889	-0.591884
Ta.1379.2.S1_x_at	unknown protein [Oryza sativa (japonica cultivar-group)] dbj|BAD33479.1| unknown protein [Oryza sativa (japonica cultivar-group)] dbj|BAD259|" carbonic anhydrase family protein, contains proline-rich extensin domains, INTERPRO:IPR002965; contains Pfam profile PF00194:"|protein expressed protein	-1.40386	-2.16305	-0.876092	-0.547363	-1.65978	-2.17944	-0.85564	-0.661386
Ta.1379.3.S1_at	unknown protein [Oryza sativa (japonica cultivar-group)] dbj|BAD33479.1| unknown protein [Oryza sativa (japonica cultivar-group)] dbj|BAD259|" senescence-associated protein-related, similar to senescence-associated protein SAG102 (GI:22331931) (Arabidopsis thaliana)"|protein expressed protein	-2.53593	-3.17985	-1.93441	-2.0288	-2.58508	-3.00886	-1.76998	-1.41725
Ta.1379.3.S1_x_at	unknown protein [Oryza sativa (japonica cultivar-group)] dbj|BAD33479.1| unknown protein [Oryza sativa (japonica cultivar-group)] dbj|BAD259|" senescence-associated protein-related, similar to senescence-associated protein SAG102 (GI:22331931) (Arabidopsis thaliana)"|protein expressed protein	-2.40237	-2.9203	-1.52725	-1.19527	-2.40629	-2.77565	-1.57578	-1.35418
Ta.1380.1.S1_at	similar to Ser/Arg-related nuclear matrix protein; plenty-of-prolines-101; serine/arginine repetitive matrix protein 1 [Rattus norvegicus]||protein expressed protein	0.359847	-0.0460437	1.65461	1.5251	0.546273	-0.392204	1.29447	1.42466
Ta.13801.1.S1_at	putative methyltransferase [Oryza sativa (japonica cultivar-group)] dbj|BAD36048.1| putative methyltransferase [Oryza sativa (japonica culti| expressed protein|"protein Methyltransferase WBSCR22, putative, expressed"	1.7706	0.628341	1.96163	1.77398	1.55374	-0.10953	1.62171	1.8314
Ta.1381.1.S1_at	unknown protein [Oryza sativa (japonica cultivar-group)]|" heavy-metal-associated domain-containing protein, Pfam profile PF00403: Heavy-metal-associated domain"|"protein heavy metal-associated domain containing protein, expressed"	-0.253988	-0.215271	1.14196	1.2505	-1.02998	-0.564476	0.327551	0.404577
Ta.1381.1.S1_x_at	unknown protein [Oryza sativa (japonica cultivar-group)]|" heavy-metal-associated domain-containing protein, Pfam profile PF00403: Heavy-metal-associated domain"|"protein heavy metal-associated domain containing protein, expressed"	-0.364224	-0.191655	1.09733	1.12868	-1.03125	-0.52953	0.205493	0.356178
Ta.1381.2.S1_at	unknown protein [Oryza sativa (japonica cultivar-group)]|" heavy-metal-associated domain-containing protein, Pfam profile PF00403: Heavy-metal-associated domain"|"protein heavy metal-associated domain containing protein, expressed"	-0.253253	-0.454389	1.11647	1.31262	-0.729333	-0.607023	0.456765	0.592711
Ta.1381.2.S1_x_at	unknown protein [Oryza sativa (japonica cultivar-group)]|" heavy-metal-associated domain-containing protein, Pfam profile PF00403: Heavy-metal-associated domain"|"protein heavy metal-associated domain containing protein, expressed"	-0.381022	-0.44317	1.0737	1.25748	-0.724462	-0.5485	0.478214	0.622255
Ta.13810.1.S1_at	unknown protein [Oryza sativa (japonica cultivar-group)] gb|AAT44312.1| unknown protein [Oryza sativa (japonica cultivar-group)]||protein expressed protein	0.363766	0.260363	1.26078	0.763635	-0.122704	-0.0738307	0.31	0.829449
Ta.13821.1.S1_at	||	0.591221	-1.83502	1.26182	1.18124	0.746192	-2.03194	1.17724	1.36009
Ta.1385.1.S1_a_at	methionine synthase protein [Sorghum bicolor]| The protein underdoes thiolation following treatment with the oxidant tert-butylhydroperoxide.|"protein 5-methyltetrahydropteroyltriglutamate-homocysteine methyltransferase, putative, expressed"	-2.88989	-1.45667	-0.709626	-0.650559	-2.42833	-0.88796	-0.467265	-0.38615
Ta.1385.1.S1_x_at	methionine synthase protein [Sorghum bicolor]| The protein underdoes thiolation following treatment with the oxidant tert-butylhydroperoxide.|"protein 5-methyltetrahydropteroyltriglutamate-homocysteine methyltransferase, putative, expressed"	-2.4776	-1.31089	-0.514038	-0.189521	-2.63786	-1.0113	-0.524695	-0.497804
Ta.1385.2.A1_x_at	methionine synthase protein [Sorghum bicolor]| The protein underdoes thiolation following treatment with the oxidant tert-butylhydroperoxide.|"protein 5-methyltetrahydropteroyltriglutamate-homocysteine methyltransferase, putative, expressed"	-3.1554	-1.62869	-1.28833	-1.18992	-2.87059	-1.07671	-1.59394	-1.10966
Ta.13860.1.S1_at	unknown protein [Oryza sativa (japonica cultivar-group)] dbj|BAD10541.1| unknown protein [Oryza sativa (japonica cultivar-group)]|" expressed protein, predicted proteins, Homo sapiens and Drosophila melanogaster"|protein expressed protein	2.61394	3.47031	1.3373	1.71084	2.56466	3.66553	0.982128	1.35149
Ta.13860.1.S1_x_at	unknown protein [Oryza sativa (japonica cultivar-group)] dbj|BAD10541.1| unknown protein [Oryza sativa (japonica cultivar-group)]|" expressed protein, predicted proteins, Homo sapiens and Drosophila melanogaster"|protein expressed protein	2.86919	3.96338	1.57769	1.9071	2.72717	4.18774	1.10186	1.42141
Ta.13860.2.A1_at	unknown protein [Oryza sativa (japonica cultivar-group)] dbj|BAD10541.1| unknown protein [Oryza sativa (japonica cultivar-group)]||protein expressed protein	0.555697	2.99342	0.138591	0.580391	1.14316	3.33538	0.326072	0.392576
Ta.13862.2.S1_a_at	P0413G02.18 [Oryza sativa (japonica cultivar-group)]|" aspartyl protease family protein, contains Pfam profile: PF00026 eukaryotic aspartyl protease"|"protein aspartyl protease family protein, putative, expressed"	-0.914499	-0.361234	-1.21227	-1.00892	-0.732173	-0.389741	-1.21793	-1.22618
Ta.13875.1.S1_at	P0423B08.25 [Oryza sativa (japonica cultivar-group)] dbj|BAC01195.1| putative harpin inducing protein [Oryza sativa (japonica cultivar-group|" harpin-induced family protein (YLS9) / HIN1 family protein / harpin-responsive family protein, similar to harpin-induced protein"|"protein Harpin-induced protein 1 containing protein, expressed"	0.833636	2.97416	0.629877	0.571991	0.478857	4.02442	-0.14527	-0.129449
Ta.13876.1.S1_at	OSJNBa0020P07.1 [Oryza sativa (japonica cultivar-group)] emb|CAE01284.1| OSJNBa0020P07.1 [Oryza sativa (japonica cultivar-group)]|" amidase family protein, similar to component of chloroplast outer membrane translocon Toc64 (Pisum sativum) GI:7453538; contains"|"protein amidase family protein, putative, expressed"	3.59853	8.53958	4.5684	5.54956	4.86155	9.94078	3.8818	4.96498
Ta.1388.1.S1_at	beta-galactosidase [Sandersonia aurantiaca]|" beta-galactosidase, putative / lactase, putative, similar to Beta-galactosidase precursor SP:P48980 from (Lycopersicon"|"protein Beta-galactosidase precursor, putative, expressed"	-1.51099	-2.52595	-1.12413	-1.22878	-1.34824	-3.10441	-0.616011	-0.584467
Ta.13886.1.S1_at	OSJNBb0021A09.13 [Oryza sativa (japonica cultivar-group)] dbj|BAB89461.1| OSJNBb0021A09.13 [Oryza sativa (japonica cultivar-group)]| expressed protein|protein expressed protein	0.874085	0.122631	2.16055	2.06994	0.289874	-0.723833	1.84176	1.74702
Ta.13895.1.S1_at	possible OmpA family member [Rhodopseudomonas palustris CGA009] emb|CAE25657.1| possible OmpA family member [Rhodopseudomonas palustris CGA0| proline-rich family protein|"protein transposon protein, putative, CACTA, En/Spm sub-class"	0.0432258	-0.486357	0.763406	0.844103	0.199636	-0.706206	0.652097	1.062
Ta.13905.1.A1_at	At3g25660/T5M7_8 [Arabidopsis thaliana] dbj|BAB03086.1| glutamyl tRNA amidotransferase, subunit A [Arabidopsis thaliana] gb|AAK74022.1| AT3g|" glutamyl-tRNA(Gln) amidotransferase, putative, similar to SP:O06491 Glutamyl-tRNA(Gln) amidotransferase subunit A (EC"|protein expressed protein	0.745951	0.0100832	1.80258	1.40174	0.131649	-0.347585	0.867222	1.13337
Ta.1392.1.S1_at	replication factor C large subunit [Triticum sp.]|" AAA-type ATPase family protein / BRCT domain-containing protein, contains Pfam profiles: PF00533 BRCA1 C Terminus (BRCT) domain, PF"|"protein BRCA1 C Terminus domain containing protein, expressed"	1.54888	0.547734	1.49058	1.2597	1.54788	0.770787	1.79438	1.79037
Ta.13936.1.S1_at	P0492F05.25 [Oryza sativa (japonica cultivar-group)] dbj|BAB32723.1| unknown protein [Oryza sativa (japonica cultivar-group)] dbj|BAB92114.1|" reticulon family protein (RTNLB1), weak similarity to Nogo-C protein (Rattus norvegicus) GI:6822251; contains Pfam profile PF0245"|"protein reticulon family protein, putative, expressed"	-1.34793	-1.62935	0.478388	0.46257	-1.8107	-1.93453	0.120929	0.194387
Ta.13936.1.S1_s_at	P0492F05.25 [Oryza sativa (japonica cultivar-group)] dbj|BAB32723.1| unknown protein [Oryza sativa (japonica cultivar-group)] dbj|BAB92114.1|" reticulon family protein (RTNLB1), weak similarity to Nogo-C protein (Rattus norvegicus) GI:6822251; contains Pfam profile PF0245"|"protein reticulon family protein, putative, expressed"	-1.09442	-1.14201	0.504837	0.696114	-1.49569	-1.57044	0.132496	0.290457
Ta.1396.1.S1_at	putative GTP-binding protein(RAB11G) [Oryza sativa (japonica cultivar-group)] dbj|BAC75417.1| putative GTP-binding protein(RAB11G) [Oryza sa|" Ras-related protein (ARA-4) / small GTP-binding protein, putative, identical to SP:P28187 Ras-related protein ARA-4 {Arabidopsis"|"protein Ras-related protein ARA-4, putative, expressed"	0.209044	-0.505306	1.24028	0.971378	-0.746334	-0.887594	1.10783	0.962607
Ta.13961.1.S1_at	putative zinc finger protein [Oryza sativa (japonica cultivar-group)]||"protein CCT motif family protein, expressed"	-1.77664	-1.20765	-2.50661	-2.17508	-1.71059	-1.22891	-1.71725	-1.62273
Ta.13966.2.S1_s_at	syntaxin [Hordeum vulgare subsp. vulgare] gb|AAP75621.1| syntaxin [Hordeum vulgare subsp. vulgare]|" syntaxin 121 (SYP121) / syntaxin-related protein (SYR1), contains Pfam profiles: PF00804 syntaxin and PF05739: SNARE domain; ident"|"protein Syntaxin 121, putative, expressed"	-0.0476459	1.15849	-0.338225	-0.828131	-1.04431	0.712433	-1.36895	-1.05234
Ta.13967.1.A1_at	'putative inositol-1, 4, 5-trisphosphate 5-phosphatase' [Oryza sativa (japonica cultivar-group)]|" endonuclease/exonuclease/phosphatase family protein, similar to inositol polyphosphate 5-phosphatase I"|"protein Endonuclease/Exonuclease/phosphatase family protein, expressed"	-1.53801	-1.04154	-1.5944	-1.53372	-1.60082	-1.43273	-1.77638	-1.48249
Ta.13973.1.S1_x_at	unknown protein [Oryza sativa (japonica cultivar-group)] dbj|BAC79927.1| unknown protein [Oryza sativa (japonica cultivar-group)] dbj|BAD301| expressed protein|protein expressed protein	2.50985	2.67116	1.19157	0.970005	2.39531	3.47788	1.6412	1.03862
Ta.13976.1.S1_a_at	At2g21195 [Arabidopsis thaliana] gb|AAM63162.1| unknown [Arabidopsis thaliana] gb|AAM15225.1| Expressed protein [Arabidopsis thaliana]| expressed protein|protein expressed protein	0.273733	-0.673212	1.04627	0.748839	0.530838	-0.70218	1.62767	1.67063
Ta.13983.1.S1_at	putative soluble inorganic pyrophosphatase [Oryza sativa (japonica cultivar-group)] gb|AAT07613.1| putative soluble inorganic pyrophosphatas|" inorganic pyrophosphatase, putative (soluble) / pyrophosphate phospho-hydrolase, putative / PPase, putative, strong"|"protein Soluble inorganic pyrophosphatase, putative, expressed"	-1.21878	1.05866	-1.37961	-1.3664	-2.06352	0.506327	-1.69324	-1.45493
Ta.13997.1.S1_at	unknown protein [Arabidopsis thaliana] gb|AAO63387.1| At1g05270 [Arabidopsis thaliana] dbj|BAD43499.1| unknown protein [Arabidopsis thaliana|" TraB family protein, contains Pfam domain PF01963: TraB family"|"protein TraB family protein, expressed"	0.408375	1.13516	0.410269	0.385902	0.681773	1.31806	0.481216	0.715363
Ta.14.1.S1_at	putative B2 protein [Oryza sativa (japonica cultivar-group)] gb|AAT93853.1| unknown protein [Oryza sativa (japonica cultivar-group)] gb|AAT4|" expressed protein, similar to gda-1 (Pisum sativum) GI:2765418"|"protein gda-1, putative, expressed"	0.0648189	1.01986	-0.406284	-0.708789	0.301691	1.13881	-0.701351	-0.550677
Ta.14005.1.S1_s_at	Unknown protein [Oryza sativa (japonica cultivar-group)]| expressed protein|protein expressed protein	1.97742	1.335	1.93203	2.06227	0.919504	1.05843	1.49568	1.27326
Ta.14005.1.S1_x_at	Unknown protein [Oryza sativa (japonica cultivar-group)]| expressed protein|protein expressed protein	1.79974	1.29942	2.44362	2.59365	1.52453	1.72268	2.45798	2.2926
Ta.14005.2.S1_x_at	unknow protein [Oryza sativa (japonica cultivar-group)]||	1.19245	0.94708	2.01628	2.09564	0.932535	0.912494	1.64101	1.53664
Ta.14018.2.S1_a_at	putative t-complex protein 1 theta chain [Oryza sativa (japonica cultivar-group)] dbj|BAD46061.1| putative t-complex protein 1 theta chain [Oryza sativa (japoni|" chaperonin, putative, similar to SWISS-PROT:P80313 T-complex protein 1, eta subunit (TCP-1-eta) (Mus musculus); contains Pfam:PF001"|"protein T-complex protein 1, eta subunit, putative, expressed"	1.77591	0.772632	2.13643	2.14775	1.80786	0.839614	1.73765	1.78866
Ta.14018.2.S1_x_at	putative t-complex protein 1 theta chain [Oryza sativa (japonica cultivar-group)] dbj|BAD46061.1| putative t-complex protein 1 theta chain [Oryza sativa (japoni|" chaperonin, putative, similar to SWISS-PROT:P80313 T-complex protein 1, eta subunit (TCP-1-eta) (Mus musculus); contains Pfam:PF001"|"protein T-complex protein 1, eta subunit, putative, expressed"	1.35413	0.674229	1.60397	1.65432	1.41934	0.788815	1.40095	1.38052
Ta.14019.1.S1_s_at	unknown [Arabidopsis thaliana] ref|NP_567684.1| expressed protein [Arabidopsis thaliana]| expressed protein|	7.75665	8.93237	5.70246	5.7411	8.39356	9.48978	5.66796	6.27258
Ta.14022.1.S1_x_at	senescence-associated protein DH [Zea mays]| similar to senescence-associated family protein [Arabidopsis thaliana] (TAIR:At4g30430.1); similar to|"protein senescence-associated protein DH, putative, expressed"	0.117042	1.70751	-0.109666	0.0333062	-0.393824	0.537866	-1.31196	-1.1708
Ta.14026.1.S1_at	unknown protein [Oryza sativa (japonica cultivar-group)] ref|XP_507547.1| PREDICTED OSJNBa0053L11.37 gene product [Oryza sativa (japonica cu| expressed protein|protein expressed protein	1.69869	5.26751	1.31299	1.10881	1.83477	5.93772	1.24506	1.57371
Ta.14029.1.S1_at	molybdenum cofactor sulfurase protein -like [Oryza sativa (japonica cultivar-group)] dbj|BAD45965.1| molybdenum cofactor sulfurase protein -|" molybdenum cofactor sulfurase family protein, weak similarity to molybdenum cofactor sulfurase (LOS5/ABA3) (Arabidopsis thaliana)"|"protein molybdenum cofactor sulfurase family protein, putative, expressed"	1.43033	0.251195	1.25976	1.2583	0.937476	-0.319536	1.22325	0.814175
Ta.1404.1.S1_at	ribulose bisphosphate carboxylase activase B [Triticum aestivum]|" ribulose bisphosphate carboxylase/oxygenase activase / RuBisCO activase, identical to SWISS-PROT:P10896 ribulose bisphosphate"|"protein Ribulose bisphosphate carboxylase/oxygenase activase, chloroplast precursor, putative, expressed"	5.27738	4.62855	5.20109	5.21603	6.2586	5.32923	6.2203	6.20689
Ta.14040.1.A1_at	OSE2-like protein [Oryza sativa (japonica cultivar-group)]|" bZIP transcription factor family protein, contains Pfam profile: PF00170 bZIP transcription factor"|"protein bZIP transcription factor family protein, expressed"	0.921255	1.10753	0.74066	0.621977	0.732352	0.850773	0.184308	0.243451
Ta.14053.1.S1_at	unknown protein [Oryza sativa (japonica cultivar-group)] ref|XP_507404.1| PREDICTED P0496C02.113 gene product [Oryza sativa (japonica cultiv|" dehydration-induced protein (ERD15), identical to dehydration-induced protein ERD15 GI:710626 from (Arabidopsis thaliana)"|protein expressed protein	-0.710943	-0.6491	0.652749	0.394218	-0.239336	-0.50511	0.606153	1.04849
Ta.14054.1.S1_at	||	3.41168	4.05819	2.34048	2.25272	2.92875	3.93643	0.606796	0.728646
Ta.14058.1.S1_at	membrane protein PTM1-like [Oryza sativa (japonica cultivar-group)]| expressed protein|"protein Lung seven transmembrane receptor family protein, expressed"	0.406825	-0.134392	1.16893	1.64645	0.770728	0.52907	1.47024	1.39106
Ta.14062.1.S1_a_at	P0413C03.15 [Oryza sativa (japonica cultivar-group)] dbj|BAB86140.1| P0413C03.15 [Oryza sativa (japonica cultivar-group)]| expressed protein|protein expressed protein	1.46864	-0.0446389	2.07652	2.3309	1.1032	-0.441113	1.82874	1.9492
Ta.14062.2.S1_a_at	P0413C03.15 [Oryza sativa (japonica cultivar-group)] dbj|BAB86140.1| P0413C03.15 [Oryza sativa (japonica cultivar-group)]| expressed protein|protein expressed protein	1.53032	0.0261365	2.05835	2.34222	1.0932	-0.339299	1.89563	1.95805
Ta.14062.2.S1_x_at	P0413C03.15 [Oryza sativa (japonica cultivar-group)] dbj|BAB86140.1| P0413C03.15 [Oryza sativa (japonica cultivar-group)]||protein expressed protein	1.23038	0.00689517	2.1141	1.99071	0.952334	-0.242146	1.8435	1.78561
Ta.14063.1.S1_at	hydroxyanthranilate hydroxycinnamoyltransferase 3 [Avena sativa]|" transferase family protein, similar to anthranilate N-hydroxycinnamoyl/benzoyltransferase from Dianthus"|"protein Transferase family protein, expressed"	-1.20555	-0.443469	-0.068491	-0.138939	-1.60211	-0.218533	-0.539437	-0.659431
Ta.14085.2.S1_a_at	acyl carrier protein, putative [Arabidopsis thaliana]|" acyl carrier family protein / ACP family protein, similar to SP:P53665 Acyl carrier protein, mitochondrial precursor (ACP)"|"protein Acyl carrier protein, mitochondrial precursor, putative, expressed"	0.643521	0.0949428	2.74331	2.58067	0.537697	0.747344	2.2818	2.26873
Ta.14086.1.S1_at	||	0.552606	-0.197973	2.39422	2.18049	0.424049	-0.207703	2.00926	1.8874
Ta.14087.1.S1_at	putative oxidoreductase [Oryza sativa (japonica cultivar-group)]|" oxidoreductase, 2OG-Fe(II) oxygenase family protein, similar to SP:P24397 Hyoscyamine 6-dioxygenase (EC 1.14.11.11) (Hyoscyamine"|"protein oxidoreductase, 2OG-Fe oxygenase family protein, expressed"	2.95581	1.03813	3.1996	3.38446	1.1792	-0.534454	1.69432	1.42138
Ta.1409.1.S1_x_at	vacuolar proton-inorganic pyrophosphatase [Triticum aestivum]|" pyrophosphate-energized vacuolar membrane proton pump / pyrophosphate-energized inorganic pyrophosphatase (AVP-3), identical to"|"protein Pyrophosphate-energized vacuolar membrane proton pump, putative, expressed"	1.10064	0.0833077	1.52625	1.71066	1.13577	-0.225765	1.58403	1.64076
Ta.14090.1.S1_at	PISTILLATA-like MADS box protein [Triticum aestivum]|" floral homeotic protein PISTILLATA (PI), contains Pfam profiles PF01486: K-box region and PF00319: SRF-type transcription factor"|"protein MADS-box transcription factor 4, putative, expressed"	-0.528125	-0.528107	-0.431958	-0.544669	-1.50014	-1.47978	-1.47856	-1.25205
Ta.14091.1.S1_at	putative anaphase promoting complex subunit 11 [Oryza sativa (japonica cultivar-group)] dbj|BAC21540.1| putative anaphase promoting complex|" zinc finger (C3HC4-type RING finger) family protein, contains Pfam profile: PF00097 zinc finger, C3HC4 type (RING finger)"|"protein Anaphase promoting complex subunit 11, putative"	1.63175	0.380409	2.12709	2.22768	1.69518	0.530792	2.14595	2.27563
Ta.14094.1.S1_at	putative transcription factor [Oryza sativa (japonica cultivar-group)] gb|AAO20058.1| putative transcription factor [Oryza sativa (japonica|" nascent polypeptide-associated complex (NAC) domain-containing protein, similar to SP:P20290 Transcription factor BTF3"|"protein NAC domain containing protein, expressed"	1.09247	-0.28324	1.79157	1.96099	1.12243	0.362489	1.77306	1.90546
Ta.14095.1.S1_at	glycine-rich protein-like [Oryza sativa (japonica cultivar-group)] dbj|BAD68450.1| glycine-rich protein-like [Oryza sativa (japonica cultivar-group)]| glycine-rich protein|protein expressed protein	2.96419	5.45275	1.69904	1.97579	3.04306	5.78479	1.03308	1.4718
Ta.14101.1.S1_at	putative yabby protein [Oryza sativa (japonica cultivar-group)] gb|AAC72848.1| unknown [Oryza sativa] pir||T51588 hypothetical protein 2 [im|" plant-specific transcription factor YABBY family protein, contains Pfam profile: PF04690 YABBY protein"|"protein YABBY protein, expressed"	-1.63859	-1.71644	-0.365268	-0.662065	-1.78666	-1.99918	-1.07871	-0.612113
Ta.14115.2.S1_at	putative urease accessory protein G [Oryza sativa (japonica cultivar-group)]| similar to urease accessory protein G [Solanum tuberosum] (GB:CAC33002.1); similar to urease accessory protein G [Solanum|"protein Urease accessory protein ureG, putative, expressed"	0.408657	0.436442	1.35331	1.37158	0.151173	-0.165921	0.721724	0.749324
Ta.14115.2.S1_x_at	putative urease accessory protein G [Oryza sativa (japonica cultivar-group)]| similar to urease accessory protein G [Solanum tuberosum] (GB:CAC33002.1); similar to urease accessory protein G [Solanum|"protein Urease accessory protein ureG, putative, expressed"	0.104098	0.263174	1.04179	0.936728	0.279045	0.0888679	0.750542	0.662499
Ta.14115.3.S1_a_at	putative urease accessory protein G [Oryza sativa (japonica cultivar-group)]| similar to urease accessory protein G [Solanum tuberosum] (GB:CAC33002.1); similar to urease accessory protein G [Solanum|"protein Urease accessory protein ureG, putative, expressed"	0.360725	-0.0930654	1.14947	1.16289	0.298237	-0.220601	1.11089	1.05619
Ta.14118.1.A1_at	plastid sigma factor SIG5 [Oryza sativa (japonica cultivar-group)] dbj|BAC76601.1| Sig5 [Oryza sativa (japonica cultivar-group)]|" RNA polymerase sigma subunit SigE (sigE) / sigma-like factor (SIG5), identical to RNA polymerase sigma subunit SigE"|"protein Sigma-70, region 4 family protein, expressed"	-1.91278	-0.48105	-2.18092	-2.24648	-1.89256	-0.524512	-1.50908	-1.36381
Ta.14129.1.S1_at	OSJNBa0008M17.8 [Oryza sativa (japonica cultivar-group)] emb|CAE04335.2| OSJNBa0008M17.8 [Oryza sativa (japonica cultivar-group)]| expressed protein|protein expressed protein	2.19174	5.59465	1.7053	1.20325	0.522853	5.63568	0.420596	0.684161
Ta.14129.2.S1_a_at	OSJNBa0008M17.8 [Oryza sativa (japonica cultivar-group)] emb|CAE04335.2| OSJNBa0008M17.8 [Oryza sativa (japonica cultivar-group)]| expressed protein|protein expressed protein	2.43129	5.87996	0.608173	0.75091	0.266696	5.50616	-0.863665	0.0955638
Ta.14129.3.S1_x_at	OSJNBa0008M17.8 [Oryza sativa (japonica cultivar-group)] emb|CAE04335.2| OSJNBa0008M17.8 [Oryza sativa (japonica cultivar-group)]| expressed protein|protein expressed protein	1.05345	4.11647	0.582847	0.469311	-0.0125798	3.23416	-0.539944	-0.394437
Ta.14130.1.A1_at	P0456A01.20 [Oryza sativa (japonica cultivar-group)] dbj|BAB63514.1| unknown protein [Oryza sativa (japonica cultivar-group)] dbj|BAB21163.1||protein expressed protein	1.11994	0.164777	1.69079	1.69543	0.689702	-0.0243257	1.17695	1.23489
Ta.14132.1.S1_x_at	quinone-oxidoreductase QR2 [Triphysaria versicolor]|" quinone reductase, putative, similar to 1,4-benzoquinone reductase (Phanerochaete chrysosporium)(GI:4454993); contains"|"protein NADPH-dependent FMN reductase family protein, expressed"	0.767406	1.45911	-0.190756	-0.336944	0.393309	0.377031	-0.134932	-0.186871
Ta.14132.2.S1_x_at	quinone-oxidoreductase QR2 [Triphysaria versicolor]|" quinone reductase, putative, similar to 1,4-benzoquinone reductase (Phanerochaete chrysosporium)(GI:4454993); contains"|"protein NADPH-dependent FMN reductase family protein, expressed"	0.833317	1.3842	0.0359049	-0.127476	0.313323	0.737264	-0.461899	-0.234252
Ta.1415.1.S1_at	putative ripening regulated protein [Oryza sativa (japonica cultivar-group)] gb|AAR96242.1| putative ripening regulated protein [Oryza sativ|" glycine-rich protein, similar to several proteins containing a tandem repeat region such as Plasmodium falciparum GGM tandem repeat"|protein expressed protein	2.78356	4.11507	1.6691	1.79011	3.00941	3.18449	1.74195	1.8779
Ta.14152.1.S1_at	PK12 protein kinase [Nicotiana tabacum] pir||T04125 protein kinase PK12 (EC 2.7.1.-), ethylene-induced - common tobacco|" protein kinase (AFC2), identical to protein kinase AFC2 (Arabidopsis thaliana) SWISS-PROT:P51567"|"protein Protein kinase AFC1, putative, expressed"	-0.823564	-0.567808	-1.10962	-1.2662	-0.671376	-0.871158	-1.14596	-1.36446
Ta.14157.1.S1_at	OSJNBa0070C17.23 [Oryza sativa (japonica cultivar-group)] ref|XP_473875.1| OSJNBa0070C17.23 [Oryza sativa (japonica cultivar-group)]| similar to potassium transporter family protein [Arabidopsis thaliana] (TAIR:At1g31120.1); similar to potassium transporter|"protein Potassium transporter 11, putative, expressed"	-1.28523	-1.79807	-1.50565	-1.48602	-0.609403	-0.635403	-1.0828	-1.26281
Ta.14160.1.S1_at	hydroxyanthranilate hydroxycinnamoyltransferase 2-like protein [Oryza sativa (japonica cultivar-group)] dbj|BAD08988.1| hydroxyanthranilate|" transferase family protein, similar to anthranilate N-hydroxycinnamoyl/benzoyltransferase from Dianthus"|"protein Transferase family protein, expressed"	-0.812667	-1.69141	-0.848267	-1.722	-1.99941	-2.9267	-2.24744	-2.20255
Ta.14172.1.S1_at	Unknown protein [Oryza sativa (japonica cultivar-group)] gb|AAO13483.1| Unknown protein [Oryza sativa (japonica cultivar-group)] gb|AAN65439| expressed protein|"protein ZIM motif family protein, expressed"	-1.28896	1.51361	-1.40937	-1.27196	-1.88661	1.89157	-1.76651	-1.76471
Ta.14175.1.S1_at	auxin-binding protein - oat dbj|BAA25433.1| auxin-binding protein [Avena sativa]|" auxin-binding protein 1 (ABP1), identical to Auxin-binding protein 1 precursor (ABP) (Swiss-Prot:P33487) (Arabidopsis thaliana)"|"protein Auxin-binding protein 4 precursor, putative, expressed"	1.50619	1.14296	1.82815	1.96332	1.72228	1.97488	1.48497	1.50389
Ta.14176.1.S1_at	Wiskott-Aldrich syndrome-like [Danio rerio] gb|AAH66424.1| Wiskott-Aldrich syndrome-like [Danio rerio]|" hydroxyproline-rich glycoprotein family protein, contains proline-rich extensin domains, INTERPRO:IPR002965; related to"|"protein transposon protein, putative, CACTA, En/Spm sub-class"	-0.896973	-1.25947	-0.949492	-0.833925	-0.868974	-1.68237	-0.136943	-0.0906881
Ta.14188.1.S1_at	putative SPO11 protein [Oryza sativa (japonica cultivar-group)] dbj|BAC99507.1| putative SPO11 protein [Oryza sativa (japonica cultivar-grou|" DNA topoisomerase VIA, putative (SPO11-2), similar to topoisomerase 6 subunit A (spo11) (Arabidopsis thaliana) GI:12331186; conta"|"protein Type IIB DNA topoisomerase family protein, expressed"	-0.055017	0.0914213	1.34387	1.55318	-0.155924	-0.276219	0.4482	0.536314
Ta.14197.1.S1_at	putative RNA binding protein [Oryza sativa (japonica cultivar-group)] ref|XP_507581.1| PREDICTED OSJNBa0007M04.13 gene product [Oryza sativa|" RNA recognition motif (RRM)-containing protein, contains InterPro entry IPR000504: RNA-binding region RNP-1 (RNA recognition"|"protein RNA recognition motif family protein, expressed"	0.537623	-0.352582	0.955383	1.07845	0.455049	-0.469634	1.50535	1.4023
Ta.14203.1.S1_at	cytoplasmatic ribosomal protein S13 [Triticum aestivum]|" 40S ribosomal protein S13 (RPS13A), similar to ribosomal protein S13; PF00312 (View Sanger Pfam): ribosomal protein S15; identical to"|"protein 40S ribosomal protein S13, putative, expressed"	1.05265	0.0661733	2.10125	2.08976	0.307093	-0.717144	1.39403	1.44537
Ta.14214.1.A1_s_at	putative beta-expansin [Oryza sativa (japonica cultivar-group)] dbj|BAD25736.1| putative beta-expansin [Oryza sativa (japonica cultivar-grou|" beta-expansin, putative (EXPB3), similar to soybean pollen allergen (cim1) protein - soybean, PIR2:S48032; beta-expansin gene"|"protein Beta-expansin 4 precursor, putative, expressed"	-0.191396	-0.217593	2.23231	1.41013	-0.172813	0.0176742	1.95563	1.87385
Ta.14219.1.S1_at	putative disease resistance protein [Oryza sativa (japonica cultivar-group)] dbj|BAB89656.1| putative disease resistance protein [Oryza sati|" disease resistance protein (CC-NBS-LRR class), putative, domain signature CC-NBS-LRR exists, suggestive of a disease resistance p"|"protein NB-ARC domain containing protein, expressed"	-0.101299	-0.0941186	-0.209385	-0.186952	-0.951453	-0.975414	-0.846381	-1.02283
Ta.14224.1.S1_at	PREDICTED: hypothetical protein XP_498906 [Homo sapiens]||protein hypothetical protein	1.16933	3.26543	1.42858	1.16911	0.733347	3.76198	1.2288	2.33627
Ta.14239.1.S1_at	putative gag/pol polyprotein [Oryza sativa (japonica cultivar-group)] dbj|BAB89929.1| putative gag/pol polyprotein [Oryza sativa (japonica c||"protein retrotransposon protein, putative, unclassified"	1.9278	1.37385	0.897929	1.19384	0.0265263	0.08506	-0.0259705	-0.0415659
Ta.14242.1.S1_at	hypothetical protein [Oryza sativa (japonica cultivar-group)] gb|AAP54340.1| hypothetical protein [Oryza sativa (japonica cultivar-group)] g||protein expressed protein	1.46053	-0.603631	1.06571	1.3754	1.03306	-0.753705	0.915696	0.863475
Ta.14245.1.S1_a_at	putative oligouridylate binding protein [Oryza sativa (japonica cultivar-group)] dbj|BAC16506.1| putative oligouridylate binding protein [Or|" oligouridylate-binding protein, putative, similar to oligouridylate binding protein (Nicotiana plumbaginifolia) GI:6996560; contain"|"protein RNA recognition motif family protein, expressed"	1.69995	1.36467	1.25334	1.4308	1.90954	1.07209	1.12091	1.17163
Ta.14245.1.S1_x_at	putative oligouridylate binding protein [Oryza sativa (japonica cultivar-group)] dbj|BAC16506.1| putative oligouridylate binding protein [Or|" oligouridylate-binding protein, putative, similar to oligouridylate binding protein (Nicotiana plumbaginifolia) GI:6996560; contain"|"protein RNA recognition motif family protein, expressed"	1.504	1.12654	0.987599	1.17948	1.89429	1.11372	1.13921	1.13307
Ta.14245.2.A1_x_at	|" oligouridylate-binding protein, putative, similar to GB:CAB75429 (GI:6996560) from (Nicotiana plumbaginifolia), contains Pfam"|"protein RNA recognition motif family protein, expressed"	1.51302	1.18332	1.21708	1.27499	1.84242	1.18307	1.20683	1.15466
Ta.1425.1.S1_a_at	unknown protein [Oryza sativa (japonica cultivar-group)] gb|AAP06881.1| unknown protein [Oryza sativa (japonica cultivar-group)]|" SH3 domain-containing protein 2 (SH3P2), nearly identical to SH3 domain-containing protein 2 (Arabidopsis thaliana)"|"protein Variant SH3 domain containing protein, expressed"	0.830697	2.08708	-0.144631	0.0105282	1.36136	2.75411	0.0189426	0.0769902
Ta.14253.1.S1_at	||	0.803993	0.611738	3.24581	2.21797	0.437543	0.874141	2.26248	2.72151
Ta.14254.1.S1_at	putative shoot gravitropism 2 [Oryza sativa (japonica cultivar-group)] ref|XP_507094.1| PREDICTED P0007D08.37 gene product [Oryza sativa (ja|" shoot gravitropism 2 (SGR2), Plant Cell 2002 Jan;14:33-46 PMID:11826297; similar to phospholipase (Homo sapiens) GI:4760647;"|"protein shoot gravitropism 2, putative, expressed"	0.877937	1.78914	0.371541	0.579066	1.69888	2.56589	0.50512	0.594627
Ta.14255.1.S1_at	protein phosphatase [Oryza sativa (japonica cultivar-group)] gb|AAK64283.1| protein phosphatase [Oryza sativa] dbj|BAD23102.1| protein phosp| similar to serine/threonine protein phosphatase PP1 isozyme 5 (TOPP5) / phosphoprotein phosphatase 1 [Arabidopsis|"protein Serine/threonine protein phosphatase PP1, putative, expressed"	-1.0246	-1.58428	-0.455616	-0.42494	-1.02499	-1.50202	-0.827949	-0.881714
Ta.14259.1.S1_at	plasma membrane associated protein [Hordeum vulgare]|" AWPM-19-like membrane family protein, contains Pfam PF05512: AWPM-19-like family; similar to late embryogenesis abundant protein,"|"protein plasma membrane associated protein, putative, expressed"	6.04562	7.61911	3.13234	4.13562	5.27615	7.23233	0.894774	2.90241
Ta.1426.1.S1_at	putative Oxygen-evolving enhancer protein 3-2, chloroplast precursor (OEE3) [Oryza sativa (japonica cultivar-group)]|" oxygen evolving enhancer 3 (PsbQ) family protein, extrinsic pII protein; contains Pfam profile PF05757: Oxygen evolving enhancer pr"|"protein Oxygen evolving enhancer protein 3, putative, expressed"	-0.962805	-1.54576	-1.11093	-0.878285	-0.146128	-0.921469	-0.12512	0.280205
Ta.14262.1.S1_at	|" diphthine synthase, putative (DPH5), similar to Diphthine synthase (Diphtamide biosynthesis methyltransferase) (DPH5)"|"protein diphthine synthase, putative, expressed"	-0.0950595	-0.286487	1.52141	1.31742	0.0466892	0.00862424	1.79095	1.71126
Ta.14268.1.S1_at	U1 snRNP [Zea mays] gb|AAT64945.1| U1 snRNP [Zea mays]||"protein transposon protein, putative, CACTA, En/Spm sub-class, expressed"	0.858505	0.288346	1.75574	1.81076	0.0319453	-0.532461	0.955216	0.36834
Ta.14269.1.A1_at	OSJNBa0091C12.3 [Oryza sativa (japonica cultivar-group)] ref|XP_471278.1| OSJNBa0091C12.3 [Oryza sativa (japonica cultivar-group)]| similar to heavy-metal-associated domain-containing protein / copper chaperone (CCH)-related [Arabidopsis thaliana]|"protein farnesylated protein 1, putative, expressed"	0.671989	5.11343	0.717229	0.978659	1.52518	6.62988	1.36572	1.92897
Ta.14297.1.A1_at	B1066G12.15 [Oryza sativa (japonica cultivar-group)]|" integral membrane transporter family protein, contains 10 transmembrane domains; contains Pfam PF03092: BT1 family; contains"|"protein folate/biopterin transporter family protein, expressed"	1.81583	3.94212	2.2791	2.40073	1.54626	4.03871	1.76624	1.994
Ta.14309.1.S1_at	putative UDP-glucose 4-epimerase [Oryza sativa (japonica cultivar-group)]| Encodes a UDP-glucose epimerase that catalyzes the interconversion of the sugar nucleotides UDP-glucose UDP-galactose via a|"protein UDP-glucose 4-epimerase GEPI48, putative, expressed"	5.01052	5.10915	2.11503	2.09525	5.15347	5.0722	2.00624	1.58673
Ta.14313.1.S1_x_at	putative Ca2+-dependent lipid-binding protein [Oryza sativa (japonica cultivar-group)]|" C2 domain-containing protein, similar to Ca2+-dependent lipid-binding protein (CLB1) GI:2789434 from (Lycopersicon esculentum)"|"protein CLB1, putative, expressed"	-0.859811	-0.510673	-1.06652	-1.1157	-0.317224	-0.151691	-0.821245	-0.759287
Ta.1432.1.A1_at	phosphoglycerate mutase [Ricinus communis] pir||S49647 phosphoglycerate mutase (EC 5.4.2.1), 2, 3-bisphosphoglycerate-independent - castor b|" 2,3-biphosphoglycerate-independent phosphoglycerate mutase, putative / phosphoglyceromutase, putative,"|"protein 2,3-bisphosphoglycerate-independent phosphoglycerate mutase, putative"	3.43624	3.58126	1.8562	2.23956	3.89829	3.83888	1.56887	2.04563
Ta.1432.2.S1_at	phosphoglycerate mutase [Ricinus communis] pir||S49647 phosphoglycerate mutase (EC 5.4.2.1), 2, 3-bisphosphoglycerate-independent - castor b|" 2,3-biphosphoglycerate-independent phosphoglycerate mutase, putative / phosphoglyceromutase, putative,"|"protein 2,3-bisphosphoglycerate-independent phosphoglycerate mutase, putative"	3.61036	4.48278	1.23138	0.999212	4.56824	5.15189	0.76277	1.24342
Ta.14334.1.S1_at	putative phosphatidylinositolglycan class N short form [Arabidopsis thaliana] ref|NP_186787.1| phosphatidylinositolglycan class N (PIG-N) fa|" phosphatidylinositolglycan class N (PIG-N) family protein, similar to phosphatidylinositolglycan class N short form"|"protein Phosphatidylinositolglycan class N family protein, expressed"	1.6421	-0.355416	1.8071	2.04546	1.62433	0.0882238	0.960823	0.928052
Ta.14337.1.S1_at	unnamed protein product [Oryza sativa (japonica cultivar-group)] dbj|BAA85215.1| unnamed protein product [Oryza sativa (japonica cultivar-gr|" dynein light chain, putative, similar to dynein light chain 2 (Mus musculus) GI:15545995; contains Pfam profile PF01221: Dynein lig"|"protein Dynein light chain 1, cytoplasmic, putative, expressed"	0.938167	1.6145	0.157452	0.30697	1.48929	1.73258	0.512089	0.615476
Ta.1434.1.A1_at	Putative DEAD/DEAH box RNA helicase protein [Oryza sativa (japonica cultivar-group)] gb|AAN62787.1| Putative DEAD/DEAH box RNA helicase prot|" DEAD/DEAH box helicase, putative, contains Pfam profile: PF00270 DEAD/DEAH box helicase"|"protein DEAD/DEAH box helicase, putative, expressed"	2.00835	0.375063	2.23384	2.38592	1.37912	0.0813057	1.88293	1.78342
Ta.14341.1.S1_at	very-long-chain fatty acid condensing enzyme CUT1 [validated] - Arabidopsis thaliana gb|AAG52390.1| very-long-chain fatty acid condensing en|" very-long-chain fatty acid condensing enzyme (CUT1), identical to very-long-chain fatty acid condensing enzyme (CUT1)"|"protein very-long-chain fatty acid condensing enzyme, putative, expressed"	-2.02668	-2.93906	-0.946905	-0.964363	-2.40861	-2.78915	-1.07491	-1.14598
Ta.14347.1.A1_at	putative alpha-mannosidase [Oryza sativa (japonica cultivar-group)] gb|AAT01383.1| putative alpha-mannosidase [Oryza sativa (japonica cultiv|" glycoside hydrolase family 47 protein, similar to GI:5579331 from (Homo sapiens); contains Pfam profile PF01532: Glycosyl hydrola"|"protein glycoside hydrolase family 47 protein, putative, expressed"	-1.92045	-2.15367	-0.877749	-0.626076	-1.63613	-2.49588	-0.804571	-0.784409
Ta.14348.1.S1_at	putative adenylate kinase, chloroplast precursor (ATP-AMP transphosphorylase) [Oryza sativa (japonica cultivar-group)]|" adenylate kinase family protein, contains Pfam profile: PF00406 adenylate kinase"|"protein Adenylate kinase family protein, expressed"	1.54501	2.10634	1.03604	0.912316	1.50765	2.76381	0.953431	1.25908
Ta.14369.1.S1_at	putative ribosomal protein L10a [Oryza sativa (japonica cultivar-group)]|" 60S ribosomal protein L10A (RPL10aA), similar to 60S ribosomal protein L10A GB:AAC73045 GI:3860277 from (Arabidopsis thaliana)"|"protein 60S ribosomal protein L10a-1, putative, expressed"	1.28397	-0.0886764	2.91722	2.69906	0.630121	-0.613408	2.73122	2.7971
Ta.14391.1.S1_at	prohibitin [Zea mays]|" prohibitin, putative, strong similarity to prohibitin (Arabidopsis thaliana) GI:1946331; contains Pfam profile PF01145: SPFH doma"|"protein SPFH domain/Band 7 family protein, expressed"	1.14472	-0.829852	2.09693	2.44693	0.960295	-0.62231	2.29927	2.37119
Ta.144.1.S1_at	||	1.98682	0.0904027	1.47471	0.521459	2.3558	0.952871	1.93266	1.23817
Ta.14408.1.S1_at	putative TGF(transfoming growth factor) beta inducible nuclear protein TINP1 [Oryza sativa (japonica cultivar-group)] ref|XP_507411.1| PREDI|" ribosomal protein S8e family protein, contains Pfam profile PF01201: Ribosomal protein S8e"|"protein TGF beta-inducible nuclear protein 1, putative, expressed"	0.703108	0.15555	2.50028	2.26798	0.590928	-0.104488	2.22349	2.25229
Ta.14416.2.A1_a_at	putative aspartate-tRNA ligase [Oryza sativa (japonica cultivar-group)] ref|XP_507519.1| PREDICTED OJ1717_A09.34 gene product [Oryza sativa|" aspartyl-tRNA synthetase, putative / aspartate--tRNA ligase, putative, similar to Aspartyl-tRNA synthetase (Aspartate--tRNA"|"protein Aspartyl-tRNA synthetase, putative, expressed"	0.715864	-0.554137	1.16566	1.54366	0.83953	-0.871573	1.10399	1.16174
Ta.14418.1.S1_at	prefoldin-like protein [Arabidopsis thaliana] gb|AAM44968.1| putative prefoldin protein [Arabidopsis thaliana] gb|AAK59427.1| putative prefo|" prefoldin-related KE2 family protein, similar to Swiss-Prot:Q9UHV9 prefoldin subunit 2 (Protein HSPC231) (Homo sapiens); contains"|"protein KE2 family protein, expressed"	0.694055	-0.12349	1.14176	0.949842	0.464817	-0.409354	1.03046	1.00581
Ta.14419.1.S1_at	putative cytoplasmic ribosomal protein S15a [Arabidopsis thaliana] gb|AAM65874.1| cytoplasmic ribosomal protein S15a-like [Arabidopsis thaliana] gb|AAM65118.1||" 40S ribosomal protein S15A (RPS15aF), cytoplasmic ribosomal protein S15a, Arabidopsis thaliana, EMBL:ATAF1412"|"protein 40S ribosomal protein S15a, putative, expressed"	0.739935	0.110768	1.80706	1.76795	0.280594	-0.133397	1.64833	1.58715
Ta.14421.1.S1_at	NADP malic enzyme [Oryza sativa (japonica cultivar-group)] gb|AAV31249.1| NADP malic enzyme [Oryza sativa (japonica cultivar-group)]| The malic enzyme (EC 1.1.1.40) encoded by AtNADP-ME2 is presumably a cytosolic enzyme involved in malate metabolism and|"protein NADP-dependent malic enzyme, chloroplast precursor, putative, expressed"	-1.25773	-0.222894	-1.51369	-1.63561	-1.41593	-0.680274	-1.71822	-1.78843
Ta.14432.2.S1_at	VIP3 protein [Avena fatua] sp|Q9M4C4|PFD4_AVEFA Probable prefoldin subunit 4 (VIP3 protein)|" prefoldin, putative, similar to Swiss-Prot:Q9NQP4 prefoldin subunit 4 (Protein C-1) (Homo sapiens)"|"protein prefoldin subunit 4, putative, expressed"	0.680832	0.3226	1.91365	1.80023	0.609928	-0.219388	1.52146	1.62028
Ta.14432.2.S1_x_at	VIP3 protein [Avena fatua] sp|Q9M4C4|PFD4_AVEFA Probable prefoldin subunit 4 (VIP3 protein)|" prefoldin, putative, similar to Swiss-Prot:Q9NQP4 prefoldin subunit 4 (Protein C-1) (Homo sapiens)"|"protein prefoldin subunit 4, putative, expressed"	0.65498	0.0933573	1.66356	1.76252	0.390038	-0.312591	1.41909	1.5181
Ta.14437.1.S1_at	xylose isomerase [Hordeum vulgare subsp. vulgare] sp|Q40082|XYLA_HORVU Xylose isomerase|" xylose isomerase family protein, contains similarity to Xylose isomerase (EC 5.3.1.5) (Swiss-Prot:P22842) (Thermoanaerobacter"|"protein Xylose isomerase, putative, expressed"	0.198955	-0.272134	1.3577	1.4139	0.34562	-0.528433	1.01511	1.15208
Ta.14443.1.S1_at	putative PHD-finger protein [Oryza sativa (japonica cultivar-group)] dbj|BAC78580.1| hypothetical protein [Oryza sativa (japonica cultivar-g|" PHD finger family protein, contains Pfam profile: PF00628 PHD-finger"|"protein PHD-finger family protein, expressed"	1.63888	0.0642833	1.29221	1.20653	2.18754	0.251709	2.02939	1.86649
Ta.14445.1.A1_x_at	putative 60S ribosomal protein L6 (RPL6C) [Oryza sativa (japonica cultivar-group)] dbj|BAD34078.1| putative 60S ribosomal protein L6 (RPL6C)|" 60S ribosomal protein L6 (RPL6B), similar to 60S ribosomal protein L6 (YL 16 like) GB:CAB57309 from (Cyanophora paradoxa)"|"protein 60S ribosomal protein L6, putative, expressed"	0.847973	-0.0601339	1.73854	1.72132	0.715473	-0.200007	1.58004	1.56271
Ta.14453.1.S1_at	small nuclear ribonucleoprotein-like [Oryza sativa (japonica cultivar-group)]|" small nuclear ribonucleoprotein, putative / snRNP, putative / Sm protein, putative, similar to SWISS-PROT:Q9Y4Z1 U6"|"protein U6 snRNA-associated Sm-like protein LSm3, putative, expressed"	1.13757	-0.321861	1.1428	1.1131	0.78115	-0.519616	0.971825	0.975204
Ta.14456.1.S1_at	expansin EXPB2 [Triticum aestivum]|" similar to beta-expansin, putative (EXPB4) [Arabidopsis thaliana] (TAIR:At2g45110.1); similar to cim1 protein - soybean"|"protein Beta-expansin 1a precursor, putative, expressed"	0.122504	-0.094491	4.75042	3.99416	-0.165486	-1.45109	5.0871	4.80453
Ta.14457.1.A1_at	unknown protein [Arabidopsis thaliana] ref|NP_564283.1| expressed protein [Arabidopsis thaliana] gb|AAK62382.1| Unknown protein [Arabidopsis| expressed protein|	0.997258	-1.01521	3.01579	2.97517	1.2091	-0.22342	3.63284	3.70342
Ta.14464.1.S1_at	unknown protein [Oryza sativa (japonica cultivar-group)] gb|AAP55179.1| unknown protein [Oryza sativa (japonica cultivar-group)] gb|AAG46165| expressed protein|"protein ribosomal protein L35 containing protein, expressed"	0.293025	-0.383795	0.730877	0.790246	0.555927	-0.167919	1.13157	1.02787
Ta.14467.2.S1_a_at	bZIP transcription factor-like [Oryza sativa (japonica cultivar-group)]| AtbZIP60 consists of a bZIP DNA binding domain followed by a putative transmembrane domain. GFP fusions containing the first|"protein bZIP transcription factor family protein, expressed"	0.522865	1.84377	0.368887	0.38476	0.0367836	1.81405	0.190746	0.155243
Ta.14467.2.S1_at	bZIP transcription factor-like [Oryza sativa (japonica cultivar-group)]||"protein bZIP transcription factor family protein, expressed"	1.02042	3.41753	1.1084	1.44538	0.909706	4.34799	1.23125	1.31696
Ta.14467.3.S1_a_at	bZIP transcription factor-like [Oryza sativa (japonica cultivar-group)]| AtbZIP60 consists of a bZIP DNA binding domain followed by a putative transmembrane domain. GFP fusions containing the first|"protein bZIP transcription factor family protein, expressed"	0.774164	2.54604	0.685097	0.398336	0.150066	2.55137	0.39679	0.327915
Ta.14471.1.S1_a_at	putative ABA-induced protein [Cynodon dactylon]|" caleosin-related family protein, similar to Ca+2-binding EF hand protein GB:AAB71227 (Glycine max); contains Pfam profilePF05042:"|"protein ABA-induced protein, putative, expressed"	-0.615234	0.545614	-1.12663	-1.33447	-0.931746	0.785413	-1.23526	-1.0425
Ta.14471.2.S1_a_at	putative ABA-induced protein [Cynodon dactylon]|" caleosin-related family protein, similar to Ca+2-binding EF hand protein GB:AAB71227 (Glycine max); contains Pfam profilePF05042:"|"protein ABA-induced protein, putative, expressed"	-0.650256	0.671867	-1.19304	-1.24937	-0.983596	0.779828	-1.3618	-1.17446
Ta.14471.3.S1_a_at	putative ABA-induced protein [Cynodon dactylon]|" caleosin-related family protein, similar to Ca+2-binding EF hand protein GB:AAB71227 (Glycine max); contains Pfam profilePF05042:"|"protein ABA-induced protein, putative, expressed"	-0.650006	0.826058	-1.23479	-1.46941	-0.81185	0.882885	-1.46107	-1.07014
Ta.14476.1.S1_x_at	unknown protein [Oryza sativa (japonica cultivar-group)] ref|XP_469901.1| unknown protein [Oryza sativa (japonica cultivar-group)]|" expressed protein, similar to seven transmembrane domain protein GI:3550427 from (Homo sapiens)"|protein expressed protein	0.303924	-0.0892312	1.26928	0.927649	0.492118	-0.501638	1.18778	1.24619
Ta.14476.3.A1_a_at	unknown protein [Oryza sativa (japonica cultivar-group)] ref|XP_469901.1| unknown protein [Oryza sativa (japonica cultivar-group)]|" expressed protein, similar to seven transmembrane domain protein GI:3550427 from (Homo sapiens)"|protein expressed protein	0.265121	-0.297467	1.06621	0.901795	0.562817	-0.257478	1.05418	1.08047
Ta.14478.1.A1_at	OSJNBa0069D17.1 [Oryza sativa (japonica cultivar-group)] ref|XP_472171.1| OSJNBa0069D17.1 [Oryza sativa (japonica cultivar-group)]|" oxidoreductase, zinc-binding dehydrogenase family protein, low similarity to probable NADP-dependent oxidoreductase (zeta-crystalli"|"protein Chloroplastic quinone-oxidoreductase homolog, putative, expressed"	0.307691	1.78826	-0.390096	-0.581002	0.450715	2.2292	-0.0556493	-0.0578208
Ta.14478.1.A1_x_at	OSJNBa0069D17.1 [Oryza sativa (japonica cultivar-group)] ref|XP_472171.1| OSJNBa0069D17.1 [Oryza sativa (japonica cultivar-group)]|" oxidoreductase, zinc-binding dehydrogenase family protein, low similarity to probable NADP-dependent oxidoreductase (zeta-crystalli"|"protein Chloroplastic quinone-oxidoreductase homolog, putative, expressed"	0.337448	2.0676	-0.384464	-0.469751	0.617036	2.78911	0.211832	0.0958106
Ta.14478.2.S1_x_at	OSJNBa0069D17.1 [Oryza sativa (japonica cultivar-group)] ref|XP_472171.1| OSJNBa0069D17.1 [Oryza sativa (japonica cultivar-group)]|" oxidoreductase, zinc-binding dehydrogenase family protein, low similarity to probable NADP-dependent oxidoreductase (zeta-crystalli"|"protein Chloroplastic quinone-oxidoreductase homolog, putative, expressed"	0.511671	2.80761	-0.195307	-0.143805	0.46665	3.3612	0.130456	0.0211394
Ta.14478.3.S1_at	OSJNBa0069D17.1 [Oryza sativa (japonica cultivar-group)] ref|XP_472171.1| OSJNBa0069D17.1 [Oryza sativa (japonica cultivar-group)]|" oxidoreductase, zinc-binding dehydrogenase family protein, low similarity to probable NADP-dependent oxidoreductase (zeta-crystalli"|"protein Chloroplastic quinone-oxidoreductase homolog, putative, expressed"	0.945405	3.37644	0.125908	0.335366	0.823945	3.66307	0.406662	0.57274
Ta.14483.1.S1_x_at	putative glutathione S-transferase [Oryza sativa (japonica cultivar-group)] gb|AAM12304.1| putative glutathione S-transferase [Oryza sativa|" glutathione S-transferase, putative, similar to glutathione S-transferase GB: AAF22517 GI:6652870 from (Papaver somniferum)"|"protein glutathione S-transferase GSTU6, putative, expressed"	2.77189	3.59832	2.07012	1.89383	2.46479	2.94094	1.53194	1.64342
Ta.14496.2.A1_a_at	asparaginyl endopeptidase REP-2 [Oryza sativa (japonica cultivar-group)] dbj|BAC41387.1| asparaginyl endopeptidase REP-2 [Oryza sativa (japo|" vacuolar processing enzyme beta / beta-VPE, identical to SP:Q39044 Vacuolar processing enzyme, beta-isozyme precursor (EC 3.4.22."|"protein Vacuolar processing enzyme, beta-isozyme precursor, putative, expressed"	-1.01751	-0.420064	0.626054	0.655516	-0.663968	-0.308009	0.270025	0.271217
Ta.14496.2.A1_at	asparaginyl endopeptidase REP-2 [Oryza sativa (japonica cultivar-group)] dbj|BAC41387.1| asparaginyl endopeptidase REP-2 [Oryza sativa (japo|" vacuolar processing enzyme beta / beta-VPE, identical to SP:Q39044 Vacuolar processing enzyme, beta-isozyme precursor (EC 3.4.22."|"protein Vacuolar processing enzyme, beta-isozyme precursor, putative, expressed"	-1.34045	-1.26316	0.290336	0.440189	-1.15837	-0.563452	-0.399547	-0.0917628
Ta.1450.1.S1_at	UDP-glucose 4-epimerase [Oryza sativa (japonica cultivar-group)] ref|XP_476032.1| UDP-glucose 4-epimerase [Oryza sativa (japonica cultivar-g|" UDP-glucose 4-epimerase, putative / UDP-galactose 4-epimerase, putative / Galactowaldenase, putative, similar to UDP-galactose"|"protein UDP-glucose 4-epimerase GEPI48, putative, expressed"	1.9657	2.42758	0.664339	0.504392	2.15211	3.31367	0.378399	0.318558
Ta.1450.1.S1_x_at	UDP-glucose 4-epimerase [Oryza sativa (japonica cultivar-group)] ref|XP_476032.1| UDP-glucose 4-epimerase [Oryza sativa (japonica cultivar-g|" UDP-glucose 4-epimerase, putative / UDP-galactose 4-epimerase, putative / Galactowaldenase, putative, similar to UDP-galactose"|"protein UDP-glucose 4-epimerase GEPI48, putative, expressed"	1.916	2.46538	0.471238	0.510978	2.25405	3.19881	0.459227	0.325378
Ta.1450.2.S1_x_at	||	1.73733	2.53787	0.342239	0.405201	1.78143	2.77344	0.186695	0.0909261
Ta.14504.1.S1_at	possible apospory-associated protein|" ankyrin repeat family protein / AFT protein (AFT), contains ankyrin repeats, Pfam:PF00023; identical to cDNA AFT protein (AFT)"|"protein Ankyrin repeat domain protein 2, putative, expressed"	-0.735789	-1.18311	-0.852058	-0.630763	-0.56737	-1.00979	-0.701328	-0.573965
Ta.14505.1.S1_at	putative ribosomal protein [Oryza sativa (japonica cultivar-group)] ref|XP_463024.1| putative ribosomal protein [Oryza sativa (japonica cult| 40S ribosomal protein S3 (RPS3C)|"protein 40S ribosomal protein S3-A, putative, expressed"	1.1562	-0.42852	1.4	1.49129	0.80049	-0.770048	1.17789	1.08586
Ta.14507.1.S1_at	putative nucleotide binding protein [Oryza sativa (japonica cultivar-group)] dbj|BAD22155.1| putative nucleotide binding protein [Oryza sati|" nucleotide-binding family protein, similar to Nucleotide-binding protein 1 (NBP 1) (SP:Q9R060) (Mus musculus); contains Pfam"|"protein Nucleotide-binding protein 1, putative, expressed"	0.538699	1.35413	0.445955	0.301608	0.518968	1.08831	0.236333	0.233247
Ta.14507.2.S1_at	OJ000223_09.9 [Oryza sativa (japonica cultivar-group)] emb|CAE03157.2| OSJNBa0081L15.19 [Oryza sativa (japonica cultivar-group)] ref|XP_4729|" nucleotide-binding family protein, similar to Nucleotide-binding protein 1 (NBP 1) (SP:Q9R060) (Mus musculus); contains Pfam"|"protein Nucleotide-binding protein 1, putative, expressed"	0.462578	1.06478	-0.0910957	-0.0749278	0.572478	1.24995	0.0744463	0.171019
Ta.14507.3.S1_a_at	putative nucleotide binding protein [Oryza sativa (japonica cultivar-group)] dbj|BAD22155.1| putative nucleotide binding protein [Oryza sati|" nucleotide-binding family protein, similar to Nucleotide-binding protein 1 (NBP 1) (SP:Q9R060) (Mus musculus); contains Pfam"|"protein Nucleotide-binding protein 1, putative, expressed"	0.561168	1.28955	0.369461	0.218696	0.612858	1.37382	0.387471	0.341131
Ta.14507.3.S1_at	putative nucleotide binding protein [Oryza sativa (japonica cultivar-group)] dbj|BAD22155.1| putative nucleotide binding protein [Oryza sati|" nucleotide-binding family protein, similar to Nucleotide-binding protein 1 (NBP 1) (SP:Q9R060) (Mus musculus); contains Pfam"|"protein Nucleotide-binding protein 1, putative, expressed"	0.252593	0.893742	-0.215607	-0.327512	0.609892	1.03133	-0.234521	-0.0934192
Ta.14511.1.S1_at	MtN3-like protein [Arabidopsis thaliana] gb|AAL47411.1| AT3g14770/T21E2_2 [Arabidopsis thaliana] gb|AAL06889.1| AT3g14770/T21E2_2 [Arabidops|" nodulin MtN3 family protein, similar to MtN3 GI:1619602 (root nodule development) from (Medicago truncatula)"|"protein MtN3/saliva family protein, expressed"	-0.080787	3.33597	0.11769	0.0529089	-0.322791	4.08679	0.122059	0.223013
Ta.14513.1.S1_a_at	unknown protein [Oryza sativa (japonica cultivar-group)] gb|AAP54682.1| unknown protein [Oryza sativa (japonica cultivar-group)] gb|AAM92303|" F-box family protein / lectin-related, low similarity to PP2 lectin polypeptide (Cucurbita maxima) GI:410437; contains Pfam profi"|"protein F-box family protein, putative, expressed"	2.26672	3.4582	1.61243	1.52665	1.98515	3.75084	1.34284	1.52849
Ta.14513.1.S1_at	unknown protein [Oryza sativa (japonica cultivar-group)] gb|AAP54682.1| unknown protein [Oryza sativa (japonica cultivar-group)] gb|AAM92303|" F-box family protein / lectin-related, low similarity to PP2 lectin polypeptide (Cucurbita maxima) GI:410437; contains Pfam profi"|"protein F-box family protein, putative, expressed"	1.9392	3.07453	1.15496	1.16841	1.71284	3.31977	1.06419	1.22776
Ta.14517.1.S1_at	putative RNA helicase [Oryza sativa (japonica cultivar-group)]|" DEAD box RNA helicase (PRH75), nearly identical to RNA helicase (Arabidopsis thaliana) GI:1488521; contains Pfam profiles PF00270"|"protein DEAD/DEAH box helicase family protein, expressed"	1.68488	0.631683	4.09869	3.8426	1.23718	-0.0214737	3.51521	3.57235
Ta.14519.1.S1_x_at	putative UVB-resistance protein UVR8 [Oryza sativa (japonica cultivar-group)] ref|XP_507237.1| PREDICTED OJ1124_B05.9 gene product [Oryza sa|" regulator of chromosome condensation (RCC1) family protein, similar to UVB-resistance protein UVR8 (Arabidopsis thaliana)"|"protein Regulator of chromosome condensation family protein, expressed"	0.367579	0.0337543	1.63297	1.66456	0.0310953	-0.407243	1.23004	1.30799
Ta.14526.1.S1_s_at	OSJNBa0043L24.15 [Oryza sativa (japonica cultivar-group)] ref|XP_473116.1| OSJNBa0043L24.15 [Oryza sativa (japonica cultivar-group)]| expressed protein|protein hypothetical protein	1.78439	1.72516	1.2583	0.856963	2.01203	1.75489	1.478	1.49416
Ta.14528.1.S1_at	unknown protein [Oryza sativa (japonica cultivar-group)] gb|AAU10714.1| putative histone deacetylase HD2 [Oryza sativa (japonica cultivar-gr|" zinc finger (C2H2 type) family protein, contains Pfam domain, PF00096: Zinc finger, C2H2 type"|"protein Histone deacetylase 2b, putative, expressed"	0.78504	-0.12355	1.51379	1.42493	0.759908	-0.238759	1.50446	1.47303
Ta.14534.1.S1_at	ribosomal protein L3 [Triticum aestivum] gb|AAQ21396.1| ribosomal protein L3 [Triticum aestivum]| similar to 60S ribosomal protein L3 (RPL3B) [Arabidopsis thaliana] (TAIR:At1g61580.1); similar to ribosomal protein L3|"protein 60S ribosomal protein L3, putative, expressed"	0.705686	-0.16319	1.65886	1.44393	0.548979	-0.343447	1.40055	1.39612
Ta.14538.1.S1_at	putative von Hippel-Lindau binding protein [Arabidopsis thaliana] gb|AAK44169.1| putative von Hippel-Lindau binding protein [Arabidopsis tha| similar to unnamed protein product [Mus musculus] (GB:BAC37066.1); similar to PREDICTED: similar to von Hippel-Lindau binding|"protein prefoldin subunit 3, putative, expressed"	0.181657	-0.0321745	1.407	1.02249	0.146567	-0.179393	0.948203	0.963108
Ta.14539.1.S1_at	putative inorganic pyrophosphatase [Oryza sativa (japonica cultivar-group)] gb|AAS75249.1| putative inorganic pyrophosphatase [Oryza sativa|" inorganic pyrophosphatase, putative (soluble) / pyrophosphate phospho-hydrolase, putative / PPase, putative, similar"|"protein Soluble inorganic pyrophosphatase, putative, expressed"	-2.08017	-0.415397	0.451178	0.188964	-3.92205	-0.621382	-0.283323	-0.487756
Ta.14539.2.S1_a_at	putative inorganic pyrophosphatase [Oryza sativa (japonica cultivar-group)] gb|AAS75249.1| putative inorganic pyrophosphatase [Oryza sativa|" inorganic pyrophosphatase, putative (soluble) / pyrophosphate phospho-hydrolase, putative / PPase, putative, similar"|"protein Soluble inorganic pyrophosphatase, putative, expressed"	-1.49171	-0.208585	-0.0746065	-0.146689	-2.47095	-0.58472	-0.528055	-0.924729
Ta.14543.1.S1_x_at	putative ribophorin I [Arabidopsis thaliana] ref|NP_178281.1| ribophorin I family protein [Arabidopsis thaliana] pir||C84428 probable riboph|" ribophorin I family protein, similar to SP:P04843 Dolichyl-diphosphooligosaccharide--protein"|"protein Ribophorin I family protein, expressed"	0.681939	0.542675	1.29649	1.61134	0.966084	0.844377	1.0615	1.06428
Ta.14543.2.A1_at	putative ribophorin I [Arabidopsis thaliana] ref|NP_178281.1| ribophorin I family protein [Arabidopsis thaliana] pir||C84428 probable riboph|" ribophorin I family protein, similar to SP:P04843 Dolichyl-diphosphooligosaccharide--protein"|"protein Ribophorin I family protein, expressed"	0.498966	-0.191373	1.42136	1.83166	0.712132	-0.131745	1.48134	1.50187
Ta.14543.2.A1_x_at	putative ribophorin I [Arabidopsis thaliana] ref|NP_178281.1| ribophorin I family protein [Arabidopsis thaliana] pir||C84428 probable riboph|" ribophorin I family protein, similar to SP:P04843 Dolichyl-diphosphooligosaccharide--protein"|"protein Ribophorin I family protein, expressed"	0.634113	-0.0354836	1.48969	1.50515	0.93257	0.185872	1.37919	1.43464
Ta.14545.1.S1_at	flavonoid 7-O-methyltransferase-like [Oryza sativa (japonica cultivar-group)] dbj|BAD29092.1| flavonoid 7-O-methyltransferase-like [Oryza sa|" O-methyltransferase family 2 protein, similar to caffeic acid O-methyltransferase, Pinus taeda, gb:U39301"|protein O-methyltransferase family protein	0.381419	5.41738	-0.119659	-0.121268	0.0271224	0.0631434	0.0471609	-0.00122758
Ta.14546.1.S1_x_at	putative CGI-94 protein [Oryza sativa (japonica cultivar-group)] dbj|BAD68234.1| putative CGI-94 protein [Oryza sativa (japonica cultivar-gr| expressed protein|"protein U3 small nucleolar RNA-associated protein 11, putative, expressed"	1.75225	-0.173911	1.71374	1.88319	1.52636	-0.333838	1.81344	1.63083
Ta.14549.1.S1_at	putative 60S ribosomal protein L24 [Oryza sativa (japonica cultivar-group)] dbj|BAC06922.1| putative 60S ribosomal protein L24 [Oryza sativa| 60S ribosomal protein L24 (RPL24A)|"protein 60S ribosomal protein L24, putative, expressed"	1.45435	0.513164	2.94689	2.51546	1.04747	-0.220801	2.45986	2.57451
Ta.14550.1.S1_at	putative MLA6 protein [Oryza sativa (japonica cultivar-group)] gb|AAP51948.1| putative MLA6 protein [Oryza sativa (japonica cultivar-group)]||protein NB-ARC domain containing protein	0.424862	1.11775	0.780279	0.745	-1.1663	1.08617	-0.689593	-0.186042
Ta.14555.1.S1_at	unknown protein [Oryza sativa (japonica cultivar-group)] ref|XP_476030.1| unknown protein [Oryza sativa (japonica cultivar-group)]|" similar to small nuclear ribonucleoprotein, putative / snRNP, putative / Sm protein, putative [Arabidopsis thaliana]"|"protein U6 snRNA-associated Sm-like protein LSm8, putative, expressed"	0.24551	-0.36498	1.19906	1.11293	0.0467772	-0.785319	1.18781	1.23442
Ta.14560.1.S1_at	adenylate kinase-a [Oryza sativa] sp|Q08479|KADA_ORYSA Adenylate kinase A (ATP-AMP transphosphorylase)|" adenylate kinase, identical to adenylate kinase (ATP-AMP transphosphorylase) (Arabidopsis thaliana)"|"protein Adenylate kinase B, putative, expressed"	0.361704	-0.418009	1.01531	1.00856	0.0649816	-0.416284	0.540055	0.553404
Ta.14564.1.S1_at	ribosomal protein S7 [Secale cereale] sp|Q9XET4|RS7_SECCE 40S ribosomal protein S7|" 40S ribosomal protein S7 (RPS7B), similar to ribosomal protein S7 GB:AAD26256 from (Secale cereale)"|"protein 40S ribosomal protein S7, putative, expressed"	0.213432	-0.684667	1.79116	1.85293	0.0362271	-0.758768	1.64616	1.61199
Ta.14565.1.S1_at	hydroxyproline-rich glycoprotein DZ-HRGP [Volvox carteri f. nagariensis]|" leucine-rich repeat family protein / extensin family protein, similar to extensin-like protein (Lycsimilar to extensin-like"|"protein transposon protein, putative, CACTA, En/Spm sub-class"	0.917249	-0.214872	1.24701	1.30928	0.835368	-1.8603	2.04221	1.91791
Ta.1457.1.S1_s_at	glutathione transferase [Triticum aestivum]|" glutathione S-transferase, putative, similar to glutathione transferase GI:2853219 from (Carica papaya)"|"protein glutathione S-transferase GSTU1, putative, expressed"	1.13593	1.06354	0.505634	0.613013	1.91923	2.02699	0.790192	1.04308
Ta.1457.1.S1_x_at	glutathione transferase [Triticum aestivum]|" glutathione S-transferase, putative, similar to glutathione transferase GI:2853219 from (Carica papaya)"|"protein glutathione S-transferase GSTU1, putative, expressed"	1.01927	0.929983	0.478541	0.403818	1.45692	1.57448	0.694144	0.876913
Ta.1457.2.S1_at	glutathione transferase [Triticum aestivum]|" glutathione S-transferase, putative, similar to glutathione transferase GI:2853219 from (Carica papaya)"|"protein glutathione S-transferase GSTU1, putative, expressed"	1.07913	1.2745	0.434917	0.619068	1.39192	1.50949	0.592577	0.769557
Ta.14572.1.S1_at	putative isopentenyl pyrophosphate:dimethyllallyl pyrophosphate isomerase [Oryza sativa (japonica cultivar-group)] ref|XP_506401.1| PREDICTE| similar to MutT/nudix family protein [Arabidopsis thaliana] (TAIR:At1g79690.1); similar to isopentenyl|"protein Isopentenyl-diphosphate delta-isomerase I, putative, expressed"	2.3313	1.16881	2.1376	1.8959	2.26605	1.35592	2.21813	2.0551
Ta.14573.1.S1_at	Chain D, Crystal Structure And Assembly Of An Eukaryotic Small Heat Shock Protein pdb|1GME|C Chain C, Crystal Structure And Assembly Of An E|" 18.1 kDa class I heat shock protein (HSP18.1-CI), identical to 18.2 kDa class I heat shock protein (HSP 18.2) (SP:P19037)(Arabido"|"protein 16.9 kDa class I heat shock protein, putative, expressed"	8.51371	8.73087	7.15951	7.46895	7.13645	7.72891	3.12531	3.87258
Ta.14578.1.S1_at	||	-1.25047	-1.93346	-0.697024	-0.603001	-1.26396	-2.11333	-0.605558	-0.838569
Ta.14590.1.S1_a_at	putative annexin [Oryza sativa (japonica cultivar-group)]|" annexin 1 (ANN1), identical to annexin (AnnAt1) (Arabidopsis thaliana) GI:4959106"|"protein Annexin-like protein RJ4, putative, expressed"	1.3948	0.543537	3.14267	2.91637	0.521088	0.305198	2.13961	2.11278
Ta.14590.1.S1_at	putative annexin [Oryza sativa (japonica cultivar-group)]|" annexin 1 (ANN1), identical to annexin (AnnAt1) (Arabidopsis thaliana) GI:4959106"|"protein Annexin-like protein RJ4, putative, expressed"	1.89166	0.561581	3.46207	3.80126	-0.0842549	0.0366389	0.658667	0.802017
Ta.14590.1.S1_x_at	putative annexin [Oryza sativa (japonica cultivar-group)]|" annexin 1 (ANN1), identical to annexin (AnnAt1) (Arabidopsis thaliana) GI:4959106"|"protein Annexin-like protein RJ4, putative, expressed"	1.40398	0.458596	3.54154	3.60949	0.106282	-0.0744723	1.52072	1.15251
Ta.14590.2.S1_at	annexin p33 [Zea mays]|" annexin 7 (ANN7), nearly identical to calcium-binding protein annexin 7 (Arabidopsis thaliana) GI:12667522"|"protein Annexin-like protein RJ4, putative, expressed"	0.717957	-0.351862	2.4956	2.67706	0.417895	0.242372	2.2408	2.31074
Ta.14590.3.S1_at	putative annexin [Oryza sativa (japonica cultivar-group)]|" annexin 6 (ANN6), nearly identical to calcium-binding protein annexin 6 (Arabidopsis thaliana) GI:12667518"|"protein Annexin-like protein RJ4, putative, expressed"	0.199573	-0.118586	1.90059	1.42612	0.271078	-0.135555	1.94192	2.33819
Ta.14595.1.S1_a_at	ATPase 3 [Hordeum vulgare subsp. vulgare]|" AAA-type ATPase family protein, contains Pfam profile: PF00004 ATPase family"|"protein ATPase 3, putative, expressed"	2.93569	0.203639	2.74615	2.62895	2.31738	0.0467629	2.08862	1.77934
Ta.14595.1.S1_x_at	ATPase 3 [Hordeum vulgare subsp. vulgare]|" AAA-type ATPase family protein, contains Pfam profile: PF00004 ATPase family"|"protein Cell Division Protein AAA ATPase family, putative, expressed"	2.05026	-0.295239	2.17267	2.09791	1.72922	-0.373963	1.78331	1.39045
Ta.14595.2.A1_at	ATPase 3 [Hordeum vulgare subsp. vulgare]|" AAA-type ATPase family protein, contains Pfam profile: PF00004 ATPase family"|"protein ATPase 3, putative, expressed"	2.80162	-0.0592746	2.40103	2.43952	2.31816	-0.141045	1.92025	1.60549
Ta.14595.2.A1_x_at	ATPase 3 [Hordeum vulgare subsp. vulgare]|" AAA-type ATPase family protein, contains Pfam profile: PF00004 ATPase family"|"protein ATPase 3, putative, expressed"	2.75572	0.168015	2.38303	2.40438	2.42688	-0.171183	2.00641	1.62824
Ta.14604.1.S1_at	AP2-containing protein [Triticum aestivum]| similar to DRE-binding protein (DREB2B) [Arabidopsis thaliana] (TAIR:At3g11020.1); similar to AP2-domain DNA-binding|"protein AP2 domain containing protein, expressed"	0.695971	-0.165512	1.69439	1.68338	0.489017	-0.411352	1.57999	1.4752
Ta.14617.1.S1_at	hypothetical protein [Oryza sativa (japonica cultivar-group)] ref|XP_469580.1| hypothetical protein [Oryza sativa (japonica cultivar-group)]| expressed protein|protein expressed protein	7.05767	8.25289	7.89607	8.38925	5.85094	7.81182	4.95471	6.45777
Ta.1463.1.A1_at	resistance protein LR10 [Triticum aestivum]||protein hypothetical protein	-0.700425	-1.08833	0.128555	0.112517	-0.693842	-0.681313	0.423602	0.137524
Ta.14632.1.S1_at	glutathione transferase F3 [Triticum aestivum]|" glutathione S-transferase, putative, Glutathione transferase III(b) - Zea mays, EMBL:AJ010296"|"protein Glutathione S-transferase IV, putative, expressed"	0.345862	-1.38401	1.11723	0.99375	-0.484231	-2.60715	2.60816	2.62457
Ta.14632.1.S1_x_at	glutathione transferase F3 [Triticum aestivum]|" glutathione S-transferase, putative, Glutathione transferase III(b) - Zea mays, EMBL:AJ010296"|"protein Glutathione S-transferase IV, putative, expressed"	0.224618	-1.16735	1.03759	1.07652	-0.891802	-2.69154	2.12807	2.13153
Ta.14635.1.S1_a_at	ribosomal Pr 117 [Triticum aestivum]|" 60S ribosomal protein L23 (RPL23C), similar to ribosomal protein L17 GB:AAA34113.1 from (Nicotiana tabacum)"|"protein 60S ribosomal protein L23, putative, expressed"	0.864531	0.308392	2.59947	2.34346	0.718367	-0.140882	1.79307	1.90834
Ta.14635.2.S1_a_at	ribosomal Pr 117 [Triticum aestivum]|" 60S ribosomal protein L23 (RPL23C), similar to ribosomal protein L17 GB:AAA34113.1 from (Nicotiana tabacum)"|"protein 60S ribosomal protein L23, putative, expressed"	0.842079	0.217463	2.36128	2.36269	0.768505	0.00151271	1.82387	1.89978
Ta.14635.3.S1_x_at	ribosomal Pr 117 [Triticum aestivum]|" 60S ribosomal protein L23 (RPL23C), similar to ribosomal protein L17 GB:AAA34113.1 from (Nicotiana tabacum)"|"protein 60S ribosomal protein L23, putative, expressed"	0.877631	0.176696	2.48526	2.37208	0.908548	-0.0322244	1.89801	1.96676
Ta.14645.1.S1_at	||	0.15755	-1.63457	-0.48955	-0.841189	-0.611511	-2.99578	0.123937	0.176838
Ta.14681.1.S1_at	At2g29210/F16P2.41 [Arabidopsis thaliana] gb|AAM78093.1| At2g29210/F16P2.41 [Arabidopsis thaliana] ref|NP_180484.2| splicing factor PWI doma|" splicing factor PWI domain-containing protein, contains Pfam profile PF01480: PWI domain"|"protein retrotransposon protein, putative, Ty3-gypsy subclass, expressed"	-1.11876	-1.09895	-1.92989	-1.96155	-1.04256	-0.751264	-1.80516	-1.77477
Ta.14700.1.S1_at	putative RCH2 protein [Oryza sativa (japonica cultivar-group)] dbj|BAD27632.1| putative RCH2 protein [Oryza sativa (japonica cultivar-group)|" nitrate transporter (NTP3), nearly identical to nitrate transporter (Arabidopsis thaliana) GI:4490323; contains Pfam profile: PF008"|"protein POT family protein, expressed"	-3.35259	-2.98001	-2.99932	-2.73417	-3.22274	-3.77041	-2.70844	-2.11271
Ta.14727.1.S1_x_at	putative phosphodiesterase family [Oryza sativa (japonica cultivar-group)]|" glycerophosphoryl diester phosphodiesterase family protein, low similarity to glycerophosphodiester phosphodiesterase (Borrelia"|"protein Glycerophosphoryl diester phosphodiesterase family protein, expressed"	-2.1299	-1.4057	-2.66999	-2.84458	-2.60326	-1.74865	-1.81423	-2.05771
Ta.14739.1.S1_s_at	P0462H08.5 [Oryza sativa (japonica cultivar-group)] gb|AAT94064.1| RAA1 [Oryza sativa (japonica cultivar-group)] dbj|BAB07982.1| FPF1 protei| expressed protein|"protein FPF1 protein, putative, expressed"	-2.97793	-1.74524	-3.20806	-3.66155	0.00459036	0.0154225	0.00624584	-0.00163997
Ta.14739.1.S1_x_at	P0462H08.5 [Oryza sativa (japonica cultivar-group)] gb|AAT94064.1| RAA1 [Oryza sativa (japonica cultivar-group)] dbj|BAB07982.1| FPF1 protei| similar to expressed protein [Arabidopsis thaliana] (TAIR:At5g10625.1); similar to gravity and root development protein [Oryza|"protein FPF1 protein, putative, expressed"	-1.90988	-1.07338	-3.0371	-3.00433	-0.378533	-0.267406	-0.368382	-0.442745
Ta.14740.1.S1_at	zinc-induced protein-like [Oryza sativa (japonica cultivar-group)]|" late embryogenesis abundant 3 family protein / LEA3 family protein, similar to several small proteins (~100 aa) that are induced by"|protein Late embryogenesis abundant protein	-2.93942	-2.37027	-3.3173	-3.56808	-3.58647	-2.57584	-3.20725	-2.88789
Ta.14764.1.S1_at	hypothetical protein [Oryza sativa (japonica cultivar-group)] gb|AAP54676.1| hypothetical protein [Oryza sativa (japonica cultivar-group)] g||"protein methyltransferase family protein, expressed"	-1.26342	-1.64832	-1.31428	-1.22821	-1.77178	-1.96145	-1.18067	-1.40737
Ta.14771.1.S1_at	sugar transporter protein [Arabidopsis thaliana] ref|NP_188513.1| mannitol transporter, putative [Arabidopsis thaliana]| This gene encodes a plasma membrane-localized polyol/cyclitol/monosaccharide-H+-symporter. The AtPLT5|"protein Sugar transporter family protein, expressed"	-0.863256	-2.61347	-0.420956	-0.511074	-1.46476	-3.69064	-0.652071	-0.882807
Ta.14771.2.S1_at	||	-0.391136	-2.39005	0.123892	0.0579142	-0.829267	-3.16293	-0.12328	-0.374927
Ta.14771.2.S1_x_at	||	-0.653045	-2.7157	-0.0487281	-0.177076	-0.971458	-3.78493	-0.379453	-0.611344
Ta.14782.1.S1_at	P0446G04.14 [Oryza sativa (japonica cultivar-group)] dbj|BAB89591.1| lustrin A-like [Oryza sativa (japonica cultivar-group)]|" expressed protein, contains Pfam profile PF03005: Arabidopsis proteins of unknown function"|protein expressed protein	0.986093	2.02908	0.875635	0.294499	0.862258	1.93691	0.322462	0.439031
Ta.14790.1.S1_at	||	-0.890701	-1.21137	0.223592	0.519998	-0.1022	-2.28476	0.582356	0.245177
Ta.14802.1.S1_at	||	-0.454273	-0.282129	-1.0243	-1.05352	-0.926127	-0.78407	-4.14358	-4.25628
Ta.14818.1.S1_at	||	-1.0641	-2.34053	-0.277775	-0.00493342	-1.27056	-2.3656	-0.42	-0.483293
Ta.14826.1.S1_at	||"protein SSXT protein containing protein, expressed"	-0.515244	-0.740295	-0.11231	0.120065	-0.8459	-1.9354	-0.308952	-0.295758
Ta.14844.1.A1_at	hypothetical protein [Oryza sativa (japonica cultivar-group)] gb|AAP54841.1| hypothetical protein [Oryza sativa (japonica cultivar-group)] g||protein expressed protein	-1.36248	-1.22536	-1.95781	-1.99418	-1.61342	-1.61147	-1.8084	-1.82518
Ta.14847.1.A1_at	putative protein [Oryza sativa (japonica cultivar-group)] gb|AAP53535.1| putative protein [Oryza sativa (japonica cultivar-group)] gb|AAK131|" kelch repeat-containing F-box family protein, contains Pfam profiles PF01344: Kelch motif, PF00646: F-box domain"|"protein Kelch motif family protein, expressed"	-1.27201	-2.11159	-1.18305	-1.02106	-1.21302	-2.97554	-1.44768	-1.22942
Ta.1487.1.S1_at	unknown protein [Oryza sativa (japonica cultivar-group)] gb|AAP55199.1| unknown protein [Oryza sativa (japonica cultivar-group)] gb|AAG46152| expressed protein|protein expressed protein	0.399212	1.78164	0.447916	0.22528	-0.176254	1.43573	0.00869545	-0.0881483
Ta.14884.1.S1_at	putative LepA protein [Oryza sativa (japonica cultivar-group)] dbj|BAD28023.1| putative LepA protein [Oryza sativa (japonica cultivar-group)|" GTP-binding protein LepA, putative"|"protein GTP-binding protein LepA containing protein, expressed"	-0.685805	0.00435716	-1.27676	-1.26827	-0.345459	0.200639	-0.835934	-0.669169
Ta.14886.1.S1_at	||	-1.08387	-1.37457	-1.09973	-1.33777	-1.94177	-1.82988	-2.32947	-2.06881
Ta.14892.1.S1_at	expressed protein [Arabidopsis thaliana]| expressed protein|protein expressed protein	1.79929	0.956853	2.29476	2.37507	1.71873	-0.0385942	2.06797	2.32418
Ta.14899.1.S1_s_at	||	-1.03327	0.128778	-2.38374	-2.43339	-2.03776	-1.02365	-2.6725	-2.77962
Ta.14903.1.S1_at	||	-3.65018	-3.34578	-3.6879	-3.67536	-1.99966	-2.02825	-1.96838	-2.05806
Ta.1492.1.A1_at	unknown protein [Oryza sativa (japonica cultivar-group)]|" expressed protein, hypothetical protein - Synechocystis sp. (strain PCC 6803),PIR2:S76076"|"protein FAD dependent oxidoreductase family protein, expressed"	0.0375406	-0.00183392	0.433781	1.23614	0.0647298	0.0810319	0.153646	0.0788616
Ta.14934.1.S1_at	hypothetical protein [Brassica napus]||	0.877695	0.897019	3.92283	3.62046	0.721347	1.11232	3.34665	3.2276
Ta.14939.1.S1_s_at	unknown protein [Oryza sativa (japonica cultivar-group)] dbj|BAD36645.1| unknown protein [Oryza sativa (japonica cultivar-group)]||protein expressed protein	-1.39022	-2.18735	-0.870364	-0.955005	-1.26922	-1.82768	-0.86976	-0.933371
Ta.14981.1.S1_at	||protein hypothetical protein	3.752	-0.367841	4.82478	4.52256	1.94739	0.530976	4.55197	4.45983
Ta.14993.1.S1_at	||	0.984383	1.8545	0.439391	0.515608	0.791039	1.51898	0.249997	0.343186
Ta.15000.2.S1_s_at	OSJNBa0084A10.5 [Oryza sativa (japonica cultivar-group)] ref|XP_472544.1| OSJNBa0084A10.5 [Oryza sativa (japonica cultivar-group)]||protein expressed protein	-0.798545	0.0595429	-1.12126	-1.01322	-0.161945	0.148133	-0.946805	-0.717312
Ta.1501.1.S1_at	putative dual specificity kinase 1 [Oryza sativa (japonica cultivar-group)]|" casein kinase, putative, similar to similar to casein kinase I, delta isoform (Arabidopsis thaliana) SWISS-PROT:P42158; contains"|"protein Casein kinase I homolog hhp1, putative, expressed"	-1.74041	-2.22934	-2.4068	-2.07388	-1.41008	-2.65988	-1.52846	-1.39252
Ta.15016.1.S1_at	putative glutathione S-transferase OsGSTZ1 [Oryza sativa (japonica cultivar-group)]|" glutathione S-transferase, putative, similar to gi:167970 gb:AAA72320 gb:AY052332"|"protein Glutathione S-transferase, putative, expressed"	0.388577	0.323121	1.96182	1.91116	0.198779	-0.0998891	1.51302	1.94856
Ta.15044.1.S1_at	putative protein kinase ADK1 [Oryza sativa (japonica cultivar-group)] gb|AAT44307.1| putative protein kinase ADK1 [Oryza sativa (japonica| Encodes a member of the casein kinase 1 protein family that is localized to the cytoplasm and nucleus.|"protein Casein kinase I, delta isoform, putative, expressed"	-0.79717	-1.35893	-0.552009	-0.696268	-0.785324	-1.35465	-0.603861	-0.77446
Ta.15044.1.S1_x_at	putative protein kinase ADK1 [Oryza sativa (japonica cultivar-group)] gb|AAT44307.1| putative protein kinase ADK1 [Oryza sativa (japonica| Encodes a member of the casein kinase 1 protein family that is localized to the cytoplasm and nucleus.|"protein Casein kinase I, delta isoform, putative, expressed"	-0.966559	-1.07059	-0.588425	-0.843496	-0.683632	-0.928589	-0.588521	-0.575781
Ta.15067.1.S1_at	||"protein retrotransposon protein, putative, Ty1-copia subclass, expressed"	2.96608	0.581408	2.77654	2.97628	2.24892	0.806447	1.59646	1.92831
Ta.15067.1.S1_x_at	||"protein retrotransposon protein, putative, Ty1-copia subclass, expressed"	3.17559	0.825082	2.88609	3.13435	2.26396	0.955113	1.57064	1.93651
Ta.15094.1.S1_x_at	unknown protein [Oryza sativa (japonica cultivar-group)] gb|AAP54682.1| unknown protein [Oryza sativa (japonica cultivar-group)] gb|AAM92303|" F-box family protein / lectin-related, low similarity to PP2 lectin polypeptide (Cucurbita maxima) GI:410437; contains Pfam profi"|"protein F-box family protein, putative, expressed"	1.3331	1.92024	0.533761	0.55862	0.559854	1.71536	0.0610669	0.122139
Ta.15099.2.S1_x_at	unknown protein [Oryza sativa (japonica cultivar-group)]|" expressed protein, contains Pfam profile PF04398: Protein of unknown function, DUF538"|protein expressed protein	0.832925	0.0796469	1.53434	1.67534	0.414617	-0.834595	0.905393	0.77859
Ta.15099.3.S1_a_at	protein of unknown function [Oryza sativa (japonica cultivar-group)]|" arginine/serine-rich protein, putative (SR45), similar to arginine/serine-rich protein GI:6601502 from"|protein expressed protein	0.936703	0.252587	1.69981	2.00302	0.389629	-0.527882	0.81424	0.995186
Ta.151.1.S1_at	Dihydrodipicolinate synthase 1, chloroplast precursor (DHDPS 1) pir||WZWTH7 dihydrodipicolinate synthase (EC 4.2.1.52) precursor (clone pDA1|" dihydrodipicolinate synthase 2 (DHDPS2), identical to dihydrodipicolinate synthase 2 (DHDPS2) (Arabidopsis thaliana) GI:11066382"|"protein Dihydrodipicolinate synthase 1, chloroplast precursor, putative"	0.906332	-0.260706	1.24975	1.40202	1.31961	0.306054	1.22643	1.44457
Ta.15101.1.S1_s_at	GABA-A receptor epsilon-like subunit [Oryza sativa (japonica cultivar-group)] dbj|BAB64217.1| putative GABA-A receptor epsilon-like subunit|" family II extracellular lipase, putative, contains Pfam profile PF00657: GDSL-like Lipase/Acylhydrolase; similar to EXL3"|"protein transposon protein, putative, CACTA, En/Spm sub-class, expressed"	-3.44925	-3.65583	-3.44022	-3.5837	-2.89481	-2.79512	-2.38712	-1.7641
Ta.15109.1.S1_at	DC13 protein [Danio rerio] gb|AAH75976.1| Zgc:92271 [Danio rerio]||	-0.22968	-1.38089	0.926346	0.975539	-0.0802699	-1.22008	0.989202	0.850047
Ta.1514.1.S1_x_at	harpin-induced protein-like [Oryza sativa (japonica cultivar-group)] dbj|BAD28833.1| harpin-induced protein-like [Oryza sativa (japonica|" harpin-induced family protein / HIN1 family protein / harpin-responsive family protein, similar to harpin-induced protein hin1 ("|"protein Harpin-induced protein 1 containing protein, expressed"	-1.63129	-2.06258	-0.974014	-1.14035	-1.63618	-1.95877	-0.743735	-0.948935
Ta.15156.1.A1_at	unknown protein [Oryza sativa (japonica cultivar-group)] gb|AAK63928.1| unknown protein [Oryza sativa (japonica cultivar-group)]|" TIP41-like family protein, contains Pfam PF04176: TIP41-like family; identical to cDNA putative cytoskeletal protein mRNA,"|"protein TIP41-like family protein, expressed"	-0.0185342	-1.05258	0.560195	0.599121	0.127708	-0.800779	0.510099	0.315907
Ta.15160.1.S1_at	unknown protein [Oryza sativa (japonica cultivar-group)] dbj|BAD20109.1| unknown protein [Oryza sativa (japonica cultivar-group)] dbj|BAD200|" expressed protein, predicted protein, Arabidopsis thaliana"|protein expressed protein	1.80033	2.25227	0.656679	0.148591	2.04896	3.03683	1.0118	1.188
Ta.1517.1.S1_at	porphobilinogen deaminase [Triticum aestivum]|" hydroxymethylbilane synthase / porphobilinogen deaminase, chloroplast / pre-uroporphyrinogen synthase, identical to SP:Q43316"|"protein Porphobilinogen deaminase, chloroplast precursor, putative, expressed"	0.529391	0.457618	1.24276	1.22997	0.327587	0.120245	0.860198	1.04687
Ta.15177.1.S1_x_at	unknown protein [Oryza sativa]||	-1.29342	-2.03416	-0.906292	-0.951195	-1.05079	-1.96905	-0.56999	-0.419253
Ta.1518.1.S1_x_at	ribosomal protein L35A [Zea mays]|" 60S ribosomal protein L35a (RPL35aA), similar to ribosomal protein L35a GI:57118 from (Rattus norvegicus)"|"protein 60S ribosomal protein L33-B, putative, expressed"	1.09204	-0.13936	1.74621	1.87654	1.04941	-0.358893	2.03312	1.91134
Ta.1518.2.S1_x_at	ribosomal protein L35A [Zea mays]|" 60S ribosomal protein L35a (RPL35aA), similar to ribosomal protein L35a GI:57118 from (Rattus norvegicus)"|"protein 60S ribosomal protein L33-B, putative, expressed"	1.17035	-0.0351375	1.78318	1.91272	1.02126	-0.105049	1.9001	1.81546
Ta.1519.2.S1_at	putative 60S ribosomal protein L44 [Oryza sativa (japonica cultivar-group)] dbj|BAC15877.1| putative 60S ribosomal protein L44 [Oryza sativa| 60S ribosomal protein L36a/L44 (RPL36aB)|"protein 60S ribosomal protein L44, putative, expressed"	0.815515	-0.429979	1.57327	1.48763	0.489503	-0.942349	1.49874	1.40061
Ta.1519.2.S1_x_at	putative 60S ribosomal protein L44 [Oryza sativa (japonica cultivar-group)] dbj|BAC15877.1| putative 60S ribosomal protein L44 [Oryza sativa| 60S ribosomal protein L36a/L44 (RPL36aB)|"protein 60S ribosomal protein L44, putative, expressed"	0.771147	-0.425716	1.58183	1.48657	0.481451	-0.88219	1.44203	1.3083
Ta.15199.1.S1_at	hypothetical protein [Oryza sativa (japonica cultivar-group)] dbj|BAC22552.1| hypothetical protein [Oryza sativa (japonica cultivar-group)]||	2.22088	5.1405	0.943489	0.603225	-0.0813718	5.07425	-0.122776	0.324576
Ta.15217.1.S1_at	||	-0.809387	-1.62909	0.248383	0.0737407	-0.475677	-1.95417	-1.32775	-1.587
Ta.1522.1.S1_at	putative prolyl 4-hydroxylase, alpha subunit [Arabidopsis thaliana]|" oxidoreductase, 2OG-Fe(II) oxygenase family protein, similar to prolyl 4-hydroxylase, alpha subunit, from Gallus gallus"|"protein prolyl 4-hydroxylase alpha subunit, putative, expressed"	0.607045	0.709505	1.20973	1.23118	0.431655	0.578179	1.02614	1.12924
Ta.1529.1.S1_at	putative phenylalanyl-tRNA synthetase alpha chain [Oryza sativa (japonica cultivar-group)] gb|AAP53651.1| putative phenylalanyl-tRNA synthet|" phenylalanyl-tRNA synthetase, putative / phenylalanine--tRNA ligase, putative, similar to SP:Q9Y285 Phenylalanyl-tRNA"|"protein phenylalanyl-tRNA synthetase alpha chain, putative, expressed"	1.27669	0.254212	1.4271	1.33284	1.47093	0.0977039	1.29667	1.36097
Ta.15299.1.S1_at	putative disease resistance protein Hcr2-5D [Oryza sativa (japonica cultivar-group)] dbj|BAD23050.1| putative disease resistance protein Hcr|" leucine-rich repeat family protein, contains leucine rich-repeat (LRR) domains Pfam:PF00560, INTERPRO:IPR001611; contains similarit"|"protein leucine-rich repeat protein, putative, expressed"	0.287405	-0.124695	2.34943	2.34925	0.403623	-0.0322209	2.43957	2.194
Ta.15299.2.S1_a_at	putative disease resistance protein Hcr2-5D [Oryza sativa (japonica cultivar-group)] dbj|BAD23050.1| putative disease resistance protein Hcr|" leucine-rich repeat family protein, contains leucine rich-repeat (LRR) domains Pfam:PF00560, INTERPRO:IPR001611; contains similarit"|"protein leucine-rich repeat protein, putative, expressed"	0.218058	-0.0596076	2.32983	2.04301	0.596188	0.112508	2.62392	2.25627
Ta.1544.1.S1_at	beta-tubulin 2 [Triticum aestivum] sp|Q9ZRB1|TBB2_WHEAT Tubulin beta-2 chain (Beta-2 tubulin)|" tubulin beta-6 chain (TUB6), nearly identical to SP:P29514 Tubulin beta-6 chain {Arabidopsis thaliana}"|"protein Tubulin beta-6 chain, putative, expressed"	-0.321618	0.00472439	2.33378	2.41111	0.137733	-0.0943736	2.09765	2.0137
Ta.1548.1.S1_s_at	putative elongation factor 1 beta [Hordeum vulgare subsp. vulgare]|" elongation factor 1-beta / EF-1-beta, identical to SP:P48006 Elongation factor 1-beta (EF-1-beta) {Arabidopsis thaliana}"|"protein Elongation factor 1-beta, putative, expressed"	0.227929	-0.0887902	1.77217	1.5785	0.331545	-0.025023	1.7525	1.7086
Ta.1548.2.S1_x_at	putative elongation factor 1 beta [Hordeum vulgare subsp. vulgare]|" elongation factor 1-beta / EF-1-beta, identical to SP:P48006 Elongation factor 1-beta (EF-1-beta) {Arabidopsis thaliana}"|"protein Elongation factor 1-beta, putative, expressed"	0.453003	0.149039	1.81435	1.68691	0.218591	-0.22978	1.5024	1.52253
Ta.1551.1.S1_s_at	putative 60S ribosomal protein L22 [Oryza sativa (japonica cultivar-group)] dbj|BAC84770.1| putative 60S ribosomal protein L22 [Oryza sativa|" 60S ribosomal protein L22-2 (RPL22B), identical to 60S ribosomal protein L22-2 SP:Q9M9W1 from (Arabidopsis thaliana)"|"protein 60S ribosomal protein L22-2, putative, expressed"	0.164524	-0.484387	1.14355	1.02436	0.0573185	-0.507008	1.23956	1.18544
Ta.15546.1.S1_at	putative geranylgeranyl diphosphate synthase [Oryza sativa (japonica cultivar-group)]|" geranylgeranyl pyrophosphate synthase, putative / GGPP synthetase, putative / farnesyltranstransferase, putative, 65%"|"protein Polyprenyl synthetase family protein, expressed"	0.306277	-0.0520332	1.70279	1.82898	0.30552	-0.14538	1.68762	1.66696
Ta.1561.1.S1_at	putative small nuclear ribonucleoprotein D1 polypeptide 16kDa; snRNP core protein D1; Sm-D autoantigen [Oryza sativa (japonica cultivar-grou|" small nuclear ribonucleoprotein D1, putative / snRNP core protein D1, putative / Sm protein D1, putative, similar to"|"protein Small nuclear ribonucleoprotein Sm D1, putative, expressed"	0.518133	-0.484763	2.72942	2.46711	0.0508112	-0.6029	2.50679	2.52748
Ta.1561.3.S1_x_at	putative small nuclear ribonucleoprotein D1 polypeptide 16kDa; snRNP core protein D1; Sm-D autoantigen [Oryza sativa (japonica cultivar-grou|" small nuclear ribonucleoprotein D1, putative / snRNP core protein D1, putative / Sm protein D1, putative, similar to small"|"protein Small nuclear ribonucleoprotein Sm D1, putative, expressed"	0.247868	0.240714	1.29435	1.19532	-0.415745	-0.205717	1.57157	0.960847
Ta.1569.1.S1_at	Unknown protein [Oryza sativa (japonica cultivar-group)] gb|AAM19112.1| Unknown protein [Oryza sativa (japonica cultivar-group)]| expressed protein|protein hypothetical protein	0.141263	-0.963631	1.06976	0.787931	-0.433559	-1.54552	0.520501	0.440906
Ta.15725.1.S1_at	||	1.91187	-0.615662	1.77856	2.24515	1.75507	-0.785409	1.97388	2.11655
Ta.15725.1.S1_s_at	unknown protein [Oryza sativa (japonica cultivar-group)] dbj|BAD46002.1| unknown protein [Oryza sativa (japonica cultivar-group)]|" toprim domain-containing protein, contains Pfam profile: PF01751 toprim domain"|"protein toprim domain-containing protein, putative, expressed"	0.948304	-0.594927	1.58589	1.73802	1.22086	-0.369058	1.40087	1.53748
Ta.1573.1.S1_at	adenylate kinase-a [Oryza sativa] sp|Q08479|KADA_ORYSA Adenylate kinase A (ATP-AMP transphosphorylase)|" similar to adenylate kinase, putative [Arabidopsis thaliana] (TAIR:At5g50370.1); similar to adenylate kinase-a [Oryza"|"protein Adenylate kinase A, putative, expressed"	1.74396	2.35604	2.26762	2.06692	1.67748	2.63994	1.78234	1.80578
Ta.1573.2.S1_x_at	adenylate kinase-a [Oryza sativa] sp|Q08479|KADA_ORYSA Adenylate kinase A (ATP-AMP transphosphorylase)|" adenylate kinase, identical to adenylate kinase (ATP-AMP transphosphorylase) (Arabidopsis thaliana)"|"protein Adenylate kinase A, putative, expressed"	1.75236	2.47328	2.291	2.17378	1.57989	2.82041	1.81201	1.72729
Ta.15800.1.S1_at	s-locus protein 5 [Triticum aestivum]|" DNAJ heat shock N-terminal domain-containing protein / S-locus protein, putative, similar to S-locus protein 5 GI:6069485 from (Bra"|"protein DNAJ heat shock N-terminal domain-containing protein, putative, expressed"	-1.16734	-1.80531	-0.730398	-0.592846	-0.473857	-1.29338	-0.427708	-0.418583
Ta.1581.1.A1_at	unnamed protein product [Oryza sativa (japonica cultivar-group)] dbj|BAA90362.1| putative MAWD binding protein [Oryza sativa (japonica culti||"protein phenazine biosynthesis protein PhzF family protein, expressed"	0.949013	1.77195	0.594573	0.576374	1.20722	2.19069	0.658331	0.580965
Ta.1582.1.S1_at	putative transmembrane 9 superfamily protein member 2 precursor [Oryza sativa (japonica cultivar-group)] dbj|BAD10135.1| putative transmembr|" endomembrane protein 70, putative, TM4 family;"|"protein Endomembrane protein 70 containing protein, expressed"	-0.153113	2.55396	0.930476	1.32243	0.94938	3.6261	1.07628	1.37227
Ta.1582.2.S1_at	putative transmembrane 9 superfamily protein member 2 precursor [Oryza sativa (japonica cultivar-group)] dbj|BAD10135.1| putative transmembr|" endomembrane protein 70, putative, TM4 family;"|"protein Endomembrane protein 70 containing protein, expressed"	0.331462	2.77295	0.472287	1.01286	0.840352	3.521	0.644311	0.858458
Ta.15822.1.S1_at	putative chromosome condensation regulator [Oryza sativa (japonica cultivar-group)] gb|AAN08220.1| putative chromosome condensation regulato|" regulator of chromosome condensation (RCC1) family protein, weak similarity to UVB-resistance protein UVR8 (Arabidopsis thaliana)"|"protein regulator of chromosome condensation, putative, expressed"	3.01179	3.04821	1.81109	1.63759	2.918	3.20507	1.46862	1.35162
Ta.15831.1.A1_at	contains similarity to ABC transporter, ATP-binding protein [Arabidopsis thaliana] gb|AAP04039.1| putative ABC transporter family protein [A|" ABC transporter family protein, contains similarity to ABC transporter, ATP-binding protein"|"protein ABC transporter family protein, expressed"	-1.51988	-2.7048	-0.960825	-0.821723	-1.13677	-1.59331	-0.394084	-0.486032
Ta.15857.1.S1_at	putative mitochondrial carrier protein [Oryza sativa (japonica cultivar-group)] gb|AAV43843.1| putative mitochondrial carrier protein [Oryza|" mitochondrial substrate carrier family protein, contains Pfam profile: PF00153 mitochondrial carrier protein"|"protein Mitochondrial carrier protein, expressed"	-1.58507	-1.56826	-2.07801	-2.22913	-1.3575	-1.43617	-1.7936	-1.76324
Ta.15879.1.S1_at	||protein hypothetical protein	1.72694	-0.03604	1.68173	1.83605	2.14517	0.10098	1.88168	1.94473
Ta.15904.1.S1_at	putative SET-domain transcriptional regulator [Oryza sativa (japonica cultivar-group)] dbj|BAC80108.1| putative SET-domain transcriptional r| similar to SET domain-containing protein (SUVH2) [Arabidopsis thaliana] (TAIR:At2g33290.1); similar to putative SET1 [Oryza|"protein histone-lysine N-methyltransferase, H3 lysine-9 specific 2, putative, expressed"	-0.151024	-1.19993	0.637187	1.06293	-0.218569	-1.51794	0.509668	0.437008
Ta.15908.1.S1_at	putative lyase [Oryza sativa] gb|AAK82450.1| putative lyase [Oryza sativa]|" argininosuccinate lyase, putative / arginosuccinase, putative, similar to argininosuccinate lyase (Nostoc punctiforme) GI:7672743;"|"protein Argininosuccinate lyase, putative, expressed"	-1.38707	-0.727368	-2.2963	-1.9287	0.0334673	0.172374	0.00907725	-0.0281943
Ta.15916.1.S1_at	csAtPR5 [Aegilops tauschii]||protein hypothetical protein	1.10797	-0.626837	1.13414	1.34014	1.6284	-0.467895	1.50941	1.59791
Ta.15927.1.S1_at	||	-0.806432	-2.00401	-1.86008	-1.90446	-0.74041	-2.57354	-1.68568	-1.92984
Ta.1593.1.S1_x_at	putative ethylene-responsive protein [Oryza sativa (japonica cultivar-group)] dbj|BAD19406.1| putative ethylene-responsive protein [Oryza sa|" ethylene-responsive protein, putative, similar to ER6 protein (Lycopersicon esculentum) GI:5669654; contains Pfam profile PF00582:"|"protein ER6 protein, putative, expressed"	-0.234311	0.000822467	-1.09317	-0.770998	0.135426	0.674571	-1.13348	-1.11192
Ta.1593.2.S1_at	putative ethylene-responsive protein [Oryza sativa (japonica cultivar-group)] dbj|BAD19406.1| putative ethylene-responsive protein [Oryza sa|" ethylene-responsive protein, putative, similar to ER6 protein (Lycopersicon esculentum) GI:5669654; contains Pfam profile PF00582:"|"protein ER6 protein, putative, expressed"	0.558976	1.56911	-0.371078	-0.32722	1.05639	2.25549	-0.431885	-0.283005
Ta.15933.1.S1_at	putative far-red impaired response protein [Oryza sativa (japonica cultivar-group)] dbj|BAD22200.1| putative far-red impaired response prote|" similar to far-red impaired responsive protein, putative [Arabidopsis thaliana] (TAIR:At4g38180.1); similar to putative FAR1"|"protein transposon protein, putative, unclassified, expressed"	0.463224	1.37199	0.820812	1.05682	1.16334	1.6555	1.02061	1.22067
Ta.15938.1.S1_at	unknow protein [Oryza sativa (japonica cultivar-group)]|" MutT/nudix family protein, similar to head organizer protein P17F11 GI:17976973 from (Xenopus laevis); contains a NUDIX"|"protein hydrolase, NUDIX family protein, expressed"	0.498251	-0.151107	1.44734	1.36314	0.747246	-0.181832	1.34211	1.32844
Ta.1594.1.S1_at	putative protein kinase (ADK1) [Oryza sativa (japonica cultivar-group)] dbj|BAD21551.1| putative protein kinase (ADK1) [Oryza sativa (japoni|" casein kinase I (CKI1), identical to casein kinase I (Arabidopsis thaliana) gi:1103318:emb:CAA55395"|"protein Casein kinase I, epsilon isoform, putative, expressed"	-0.659533	-0.912562	-0.203213	-0.266036	-0.562873	-1.37329	-0.431753	-0.37377
Ta.15947.1.S1_at	||protein hypothetical protein	0.872777	-0.429112	1.81049	1.93597	0.0799337	-0.767607	1.29288	1.28623
Ta.15956.1.S1_at	hypothetical protein [Oryza sativa (japonica cultivar-group)] gb|AAP06848.1| hypothetical protein [Oryza sativa (japonica cultivar-group)]||"protein AT hook motif family protein, expressed"	-0.159166	3.52274	0.124866	0.285031	0.331454	4.69911	0.0567869	0.144728
Ta.15958.1.A1_at	hypothetical protein Haso02002287 [Haemophilus somnus 2336]||	-2.62668	-0.719936	-2.97027	-2.92755	-2.83951	-0.797076	-3.01694	-3.21395
Ta.15958.2.A1_a_at	putative PITSLRE alpha 2-1 [Oryza sativa (japonica cultivar-group)] dbj|BAD22167.1| putative PITSLRE alpha 2-1 [Oryza sativa (japonica culti|" protein kinase family protein, contains protein kinase domain, Pfam:PF00069"|"protein PITSLRE serine/threonine-protein kinase CDC2L2, putative, expressed"	-2.50226	-0.307535	-2.38209	-2.72108	-2.67804	-0.559612	-2.60928	-2.76981
Ta.15958.2.A1_at	putative PITSLRE alpha 2-1 [Oryza sativa (japonica cultivar-group)] dbj|BAD22167.1| putative PITSLRE alpha 2-1 [Oryza sativa (japonica culti|" protein kinase family protein, contains protein kinase domain, Pfam:PF00069"|"protein PITSLRE serine/threonine-protein kinase CDC2L2, putative, expressed"	-2.54479	-0.560897	-2.5859	-2.68816	-2.47684	-0.405975	-2.46813	-2.64513
Ta.15987.1.S1_at	||	0.0264415	-0.605756	1.74509	1.98986	0.471477	0.163012	0.291552	0.48348
Ta.15988.1.S1_at	||	2.01907	0.0356918	2.33245	2.55875	2.26197	0.666541	2.57591	2.70507
Ta.15995.1.A1_at	unnamed protein product [Oryza sativa (japonica cultivar-group)] dbj|BAA94776.1| unknown protein [Oryza sativa (japonica cultivar-group)]|" thioesterase family protein, contains Pfam profile PF03061: thioesterase family protein"|"protein thioesterase family protein, expressed"	0.621754	0.333296	1.58211	1.56922	-0.219935	-0.207151	0.544554	0.576909
Ta.16016.1.S1_at	||	0.754698	0.0518701	3.04648	3.39923	-0.679798	-1.2524	1.24522	1.49945
Ta.16026.1.A1_at	||	1.17633	3.7414	0.543862	0.693879	1.54706	2.53749	0.841185	0.697005
Ta.16034.1.S1_at	||	-3.07372	-1.33702	-3.18895	-3.06054	-0.14263	-0.329138	-0.294655	-0.339354
Ta.1604.1.S1_at	glucosidase II alpha subunit [Arabidopsis thaliana] ref|NP_201189.1| alpha-glucosidase, putative [Arabidopsis thaliana]|" alpha-glucosidase, putative, similar to alpha-glucosidase GI:2648032 from (Solanum tuberosum)"|"protein Neutral alpha-glucosidase AB precursor, putative, expressed"	0.478325	-0.367513	1.57373	1.8126	0.491596	-0.325691	1.4543	1.38524
Ta.16040.1.A1_at	putative GTP-binding protein [Oryza sativa (japonica cultivar-group)] dbj|BAC83597.1| putative GTP-binding protein [Oryza sativa (japonica|" GTP1/OBG family protein, similar to SP:P20964 Spo0B-associated GTP-binding protein {Bacillus subtilis}; contains Pfam profile"|"protein GTP1/OBG family protein, putative, expressed"	1.9385	0.911121	1.90105	2.29822	2.08957	-0.511855	1.89202	2.0679
Ta.16040.1.A1_x_at	putative GTP-binding protein [Oryza sativa (japonica cultivar-group)] dbj|BAC83597.1| putative GTP-binding protein [Oryza sativa (japonica|" GTP1/OBG family protein, similar to SP:P20964 Spo0B-associated GTP-binding protein {Bacillus subtilis}; contains Pfam profile"|"protein GTP1/OBG family protein, putative, expressed"	2.10142	1.20277	1.98543	2.33624	2.01398	-0.364712	1.78939	1.89753
Ta.16042.1.S1_at	unknown protein [Oryza sativa (japonica cultivar-group)] dbj|BAD07622.1| unknown protein [Oryza sativa (japonica cultivar-group)] dbj|BAD081| expressed protein|protein expressed protein	0.152682	0.792048	-1.55709	-1.34279	0.12831	0.1546	-0.934929	-0.761421
Ta.16062.1.S1_at	||	1.24424	0.276731	-0.220554	-0.489277	1.41973	0.177478	-0.148857	0.0527437
Ta.16064.1.S1_at	unknown protein [Oryza sativa (japonica cultivar-group)]| expressed protein|protein hypothetical protein	0.239302	-0.879725	0.847665	1.08264	0.0130647	-1.84263	0.528459	0.562147
Ta.16064.1.S1_x_at	unknown protein [Oryza sativa (japonica cultivar-group)]| expressed protein|protein hypothetical protein	0.213049	-0.791421	0.868183	1.00992	-0.167636	-1.34917	0.255025	0.188786
Ta.16072.1.S1_at	ClpB [Phaseolus lunatus]|" heat shock protein 100, putative / HSP100, putative / heat shock protein clpB, putative / HSP100/ClpB, putative, similar to HSP10"|"protein Chaperone clpB 1, putative, expressed"	3.24401	6.21645	1.07592	1.27109	5.22942	7.36517	1.71444	2.01563
Ta.16073.1.S1_at	||	1.52308	3.88101	0.709208	0.753786	1.42229	3.41474	0.621247	1.01882
Ta.16098.1.A1_at	||	0.550193	0.251695	2.26871	2.69673	0.188302	-0.759508	1.86108	1.65347
Ta.16134.1.S1_at	||	0.343851	-0.526489	2.01036	2.44442	0.0033291	0.0369262	2.00421	1.79717
Ta.16162.1.S1_at	unknown protein [Oryza sativa (japonica cultivar-group)] dbj|BAD81866.1| unknown protein [Oryza sativa (japonica cultivar-group)]||protein expressed protein	0.432761	0.280987	0.555163	0.762422	1.27987	0.171591	1.52263	1.88206
Ta.16163.1.S1_at	||	1.02524	2.62685	1.15585	1.05814	0.893167	2.48485	1.13056	1.21354
Ta.16166.1.S1_at	OSJNBb0012E24.6 [Oryza sativa (japonica cultivar-group)] ref|XP_473456.1| OSJNBb0012E24.6 [Oryza sativa (japonica cultivar-group)]||"protein Actin depolymerizing factor, putative, expressed"	1.05358	-0.105972	2.01097	2.1614	0.661056	-0.402438	1.14536	1.30736
Ta.16175.1.A1_at	||	0.868726	0.470314	1.51272	1.86977	0.941967	0.279865	1.35151	1.43102
Ta.16175.1.A1_x_at	||	1.04744	0.627919	1.58769	2.0074	1.03965	0.370162	1.43569	1.45026
Ta.16176.1.S1_at	P0707D10.17 [Oryza sativa (japonica cultivar-group)]||"protein retrotransposon protein, putative, unclassified, expressed"	0.9892	-1.41103	1.28657	1.31584	0.497111	-1.28402	1.03679	1.10616
Ta.16181.1.S1_at	||	0.356144	3.69527	0.42505	0.40611	0.607827	3.56677	0.671888	0.293109
Ta.16199.1.S1_at	unknow protein [Oryza sativa (japonica cultivar-group)] gb|AAV25454.1| unknown protein [Oryza sativa (japonica cultivar-group)] gb|AAU44326.|" expressed protein, contains Pfam profile PF03267: Arabidopsis protein of unknown function, DUF266"|protein expressed protein	-0.112388	0.00650419	2.06448	1.84821	-0.228063	-0.180431	0.920671	1.24318
Ta.1620.1.S1_at	putative cytochrome b561 [Oryza sativa (japonica cultivar-group)] ref|XP_507416.1| PREDICTED B1147B12.18 gene product [Oryza sativa (japonic|" cytochrome B561 family protein, contains Pfam domain, PF03188: Cytochrome b561"|"protein Cytochrome b561 family protein, expressed"	-1.7344	-2.83726	-3.18374	-3.25983	-1.2788	-2.7741	-2.09118	-2.47457
Ta.1620.2.S1_x_at	putative cytochrome b561 [Oryza sativa (japonica cultivar-group)] ref|XP_507416.1| PREDICTED B1147B12.18 gene product [Oryza sativa (japonic|" cytochrome B561 family protein, contains Pfam domain, PF03188: Cytochrome b561"|"protein Cytochrome b561 family protein, expressed"	-1.12338	-1.46017	-1.78853	-2.23839	-1.1477	-1.6317	-1.68243	-1.73844
Ta.16204.1.S1_x_at	||	-1.6998	0.746863	-2.86914	-3.19196	-1.98796	1.44138	-2.16443	-2.01063
Ta.16204.3.S1_at	||	-0.263202	0.417239	-1.19977	-0.616362	0.205829	1.85828	-0.448352	-0.118826
Ta.16218.1.A1_x_at	putative auxin-induced protein [Oryza sativa (japonica cultivar-group)] dbj|BAD11564.1| putative auxin-induced protein [Oryza sativa (japoni|" auxin-responsive protein, putative, similar to auxin-induced protein AIR12 (GI:11357190) (Arabidopsis thaliana); similar to strom"|"protein auxin-responsive family protein, putative, expressed"	-0.46806	0.311578	0.884883	0.838743	-1.11714	0.28386	0.426627	0.316027
Ta.16227.1.S1_at	putative glycoprotein 3-alpha-L-fucosyltransferase [Triticum aestivum]|" fucosyltransferase-like protein, putative / FucT2, putative / FucTB, putative (FUT12), identical to Putative fucosyltransferase-l"|"protein Glycoprotein 3-alpha-L-fucosyltransferase A, putative, expressed"	0.342746	-0.156821	0.90978	1.03535	0.554411	-0.341479	1.0506	0.987849
Ta.1623.1.S1_at	putative histidine-rich protein [Oryza sativa (japonica cultivar-group)] dbj|BAD29701.1| putative histidine-rich protein [Oryza sativa (japo| expressed protein|protein expressed protein	0.454456	0.136539	1.47763	2.28308	0.146802	0.373217	0.380786	0.496183
Ta.1623.2.S1_x_at	histidine-rich protein [Oryza sativa (japonica cultivar-group)]| similar to formin homology 2 domain-containing protein / FH2 domain-containing protein [Arabidopsis thaliana] (TAIR:At5g58160.1);|protein expressed protein	1.99975	-0.276195	1.01095	0.935472	1.38255	-0.595887	0.390595	0.164016
Ta.16230.1.S1_x_at	metallothioneine type2 [Hordeum vulgare subsp. vulgare]||"protein Metallothionein family protein, expressed"	-0.333799	-0.357514	-0.783769	-1.06653	-0.204704	-0.254909	-0.223094	-0.39759
Ta.16241.1.S1_at	||	-0.965167	-0.979397	-0.399605	-0.446244	-1.45166	-1.86254	-0.978241	-1.08687
Ta.16248.1.S1_at	Unknown protein [Oryza sativa (japonica cultivar-group)] gb|AAN64143.1| Unknown protein [Oryza sativa (japonica cultivar-group)]|" PAZ domain-containing protein / piwi domain-containing protein, contains Pfam profiles PF02170: PAZ domain, PF02171: Piwi domain"|protein hypothetical protein	2.19345	5.35782	1.83441	2.04878	1.30364	6.22773	1.46562	2.07216
Ta.16298.1.S1_at	||	0.0942071	0.12288	-0.0700044	0.122885	-0.0316314	-1.82083	0.060367	0.221206
Ta.16303.1.S1_at	unknown protein [Arabidopsis thaliana] gb|AAM14073.1| unknown protein [Arabidopsis thaliana] dbj|BAC42926.1| unknown protein [Arabidopsis th| ribosomal protein L1 family protein|"protein ribosomal protein L1 containing protein, expressed"	1.27791	-0.069066	2.08765	2.20211	0.766126	-0.47624	1.64809	1.67618
Ta.1632.1.S1_s_at	OSJNBa0084K01.12 [Oryza sativa (japonica cultivar-group)] emb|CAE04840.2| OSJNBa0084K01.12 [Oryza sativa (japonica cultivar-group)]|" regulator of chromosome condensation (RCC1) family protein, low similarity to UVB-resistance protein UVR8 (Arabidopsis thaliana)"|"protein Regulator of chromosome condensation family protein, expressed"	-0.682558	-0.0877976	0.507122	1.04933	-0.547866	-0.451921	0.400921	0.812576
Ta.16363.1.S1_at	putative equilibrative nucleoside transporter ENT8 splice variant [Oryza sativa (japonica cultivar-group)] dbj|BAD05331.1| putative equilibr|" equilibrative nucleoside transporter family protein, contains similarity to SWISS-PROT:Q14542 equilibrative nucleoside transporte"|"protein equilibratiave nucleoside transporter 1, putative, expressed"	-1.0916	-1.46169	-0.829535	-0.600026	-1.10329	-2.09176	-0.793363	-0.675105
Ta.16414.1.S1_at	||	0.124918	0.0149716	1.54442	1.38815	0.198035	0.246255	1.21115	1.13119
Ta.16423.1.S1_at	putative NAC domain protein NAC1 [Oryza sativa (japonica cultivar-group)] dbj|BAD03222.1| putative NAC domain protein NAC1 [Oryza sativa (ja||"protein NAC-domain containing protein 21/22, putative, expressed"	-1.28816	-4.60016	-3.91122	-4.49169	-1.13261	-4.9981	-5.20746	-5.02791
Ta.16450.2.S1_at	putative tonoplast membrane integral protein [Oryza sativa (japonica cultivar-group)] gb|AAS98488.1| putative tonoplast membrane integral pr|" tonoplast intrinsic protein, putative, similar to tonoplast intrinsic protein GI:4584429 from (Nicotiana tabacum)"|"protein Aquaporin TIP3.1, putative, expressed"	2.0659	-0.53975	1.29628	2.0402	1.59868	-0.467597	1.1791	1.13336
Ta.16462.1.S1_at	||	0.164664	0.21214	1.38162	1.16941	0.256775	-0.0471736	1.16262	1.38201
Ta.16494.1.S1_at	||	0.110206	-0.528804	1.99801	2.00512	0.401442	-0.0382027	2.14569	2.21138
Ta.16494.1.S1_x_at	||	0.275662	-0.0372671	2.09693	2.0653	0.496103	-0.327379	2.28893	2.23532
Ta.1650.1.S1_at	||	0.242301	0.141746	0.940339	0.945544	0.465071	0.796728	1.83154	2.30088
Ta.16504.1.S1_at	GABA-A receptor epsilon-like subunit [Oryza sativa (japonica cultivar-group)] dbj|BAB64217.1| putative GABA-A receptor epsilon-like subunit|" family II extracellular lipase, putative, contains Pfam profile PF00657: GDSL-like Lipase/Acylhydrolase; similar to EXL3"|"protein transposon protein, putative, CACTA, En/Spm sub-class, expressed"	-1.22019	-0.935984	0.503625	-0.0588956	-1.33831	-1.58619	-0.110399	-0.0188286
Ta.1654.1.S1_at	MCB1 protein [Hordeum vulgare subsp. vulgare]|" DNA-binding family protein, contains Pfam domains, PF00249: Myb-like DNA-binding domain and PF00098: Zinc knuckle"|"protein MCB1 protein, putative, expressed"	-1.21663	-2.38406	-1.86514	-1.73088	-1.23806	-2.79396	-1.49804	-1.83146
Ta.1654.1.S1_x_at	MCB1 protein [Hordeum vulgare subsp. vulgare]|" DNA-binding family protein, contains Pfam domains, PF00249: Myb-like DNA-binding domain and PF00098: Zinc knuckle"|"protein MCB1 protein, putative, expressed"	-1.15505	-2.17409	-1.61796	-1.49366	-1.1167	-2.38808	-1.43466	-1.58
Ta.1654.2.A1_x_at	MCB1 protein [Hordeum vulgare subsp. vulgare]|" myb family transcription factor, contains Pfam profile: PF00249 myb-like DNA-binding domain"|"protein MCB1 protein, putative, expressed"	-1.1136	-1.69563	-1.41858	-1.25072	-1.01823	-2.11934	-1.62822	-1.70081
Ta.1654.3.A1_a_at	||	-1.05001	-1.60029	-1.39411	-1.33338	-0.72346	-2.06178	-1.27359	-1.37803
Ta.1654.3.A1_x_at	MCB1 protein [Hordeum vulgare subsp. vulgare]||"protein MCB1 protein, putative, expressed"	-0.957124	-1.8289	-1.0675	-1.09902	-0.840361	-2.06049	-1.28211	-1.53417
Ta.16552.1.A1_at	|" similar to stress-inducible protein, putative [Arabidopsis thaliana] (TAIR:At4g12400.1); similar to"|"protein TPR Domain containing protein, expressed"	0.668354	-0.70478	1.41405	1.77572	0.676891	-0.931046	1.1379	1.27761
Ta.16556.1.S1_at	||	2.08573	0.570911	4.02168	4.3756	1.6699	0.732542	1.80732	2.23172
Ta.16559.1.S1_x_at	hypothetical protein [Oryza sativa (japonica cultivar-group)] gb|AAM94547.1| putative exostosin family protein [Oryza sativa (japonica culti|" exostosin family protein, contains Pfam profile: PF03016 Exostosin family"|protein Exostosin family protein	0.352634	1.01855	1.99906	2.80099	0.251507	0.580678	0.884206	1.02522
Ta.1659.2.A1_a_at	hypothetical protein [Oryza sativa (japonica cultivar-group)] dbj|BAD37944.1| hypothetical protein [Oryza sativa (japonica cultivar-group)]|" F-box family protein, contains F-box domain Pfam:PF00646"|"protein retrotransposon protein, putative, Ty1-copia subclass"	-0.301898	-0.961968	0.0859548	0.0757939	-0.314403	-1.11502	0.19634	0.193757
Ta.16603.1.A1_at	||protein hypothetical protein	0.10607	-0.692961	1.37236	2.13225	-0.0759476	0.129123	1.5751	1.79582
Ta.16659.1.S1_at	MFP1 attachment factor 1 [Zea mays]|" MFP1 attachment factor, putative, contains similarity to MFP1 attachment factor 1 GI:7546725 from (Lycopersicon esculentum) simil"|"protein MFP1 attachment factor 1, putative, expressed"	1.37457	0.943214	2.34069	2.52454	0.154411	0.0102114	1.27366	1.55539
Ta.16668.1.S1_a_at	zinc finger-like [Oryza sativa (japonica cultivar-group)] ref|XP_507054.1| PREDICTED OJ1202_E07.24 gene product [Oryza sativa (japonica cult|" expressed protein, similar to conserved hypothetical protein [Plasmodium chabaudi] (GB:CAH75003.1); contains InterPro domain DNL"|"protein zinc finger protein, putative, expressed"	1.5325	1.61136	1.43167	1.36445	1.3669	1.56386	1.36884	1.11552
Ta.16668.1.S1_x_at	zinc finger-like [Oryza sativa (japonica cultivar-group)] ref|XP_507054.1| PREDICTED OJ1202_E07.24 gene product [Oryza sativa (japonica cult|" expressed protein, similar to conserved hypothetical protein [Plasmodium chabaudi] (GB:CAH75003.1); contains InterPro domain DNL"|"protein zinc finger protein, putative, expressed"	1.61872	1.5044	1.13728	1.07083	1.43698	1.41177	0.926012	0.833394
Ta.1669.1.S1_at	putative organic solute transporter [Oryza sativa] gb|AAL79756.1| putative organic solute transporter [Oryza sativa]|" expressed protein, contains Pfam profile PF03619: Domain of unknown function"|"protein MAP kinase-activating protein C22orf5 homolog, putative, expressed"	0.322842	0.654725	1.25994	1.4331	0.292148	-0.0230313	1.12456	1.04572
Ta.16733.1.S1_at	Chain A, Crystal Structure Of Barley Beta-D-Glucan Glucohydrolase Isoenzyme Exo1 In Complex With Gluco-Phenylimidazole|" glycosyl hydrolase family 3 protein, beta-glucosidase, common nasturtium, PIR:T10521"|"protein Glycosyl hydrolase family 3 N terminal domain containing protein, expressed"	-1.3693	-0.207222	-2.56958	-2.10029	-1.98184	-0.86306	-3.64608	-3.12262
Ta.16754.1.S1_at	putative sphingosine kinase [Oryza sativa (japonica cultivar-group)] dbj|BAD30563.1| putative sphingosine kinase [Oryza sativa (japonica| similar to ceramide kinase-related [Arabidopsis thaliana] (TAIR:At5g51290.1); similar to putative sphingosine|"protein Diacylglycerol kinase catalytic domain family protein, expressed"	-0.765374	-0.806582	-1.25904	-1.02624	-0.598148	-0.750958	-0.608934	-0.654247
Ta.16755.1.S1_a_at	||	-1.14098	-0.349289	-1.25075	-0.974782	-1.34926	-0.493442	-1.67283	-1.79671
Ta.16758.1.A1_at	putative WD repeat protein [Oryza sativa (japonica cultivar-group)] gb|AAK71552.1| putative WD repeat protein [Oryza sativa (japonica cultiv||	0.932961	-1.04243	2.16049	1.57995	0.224342	-1.28764	1.33128	1.40351
Ta.16760.1.S1_at	putative pyruvate kinase [Oryza sativa (japonica cultivar-group)]|" pyruvate kinase, putative, similar to pyruvate kinase isozyme G, chloroplast precursor (Nicotiana tabacum)"|"protein Pyruvate kinase isozyme G, chloroplast precursor, putative, expressed"	-0.464116	-0.213598	2.9473	3.10727	-0.373465	-0.253013	2.0154	2.09576
Ta.16789.1.S1_at	thioredoxin family-like protein [Oryza sativa (japonica cultivar-group)]|" Encodes a protein disulfide isomerase-like (PDIL) protein, a member of a multigene family within the thioredoxin (TRX)"|"protein protein disulfide isomerase, putative, expressed"	-0.0755395	-0.341263	1.20314	1.18088	0.361446	-0.266133	1.08866	1.0871
Ta.16812.1.A1_at	putative JD1 [Oryza sativa (japonica cultivar-group)]|" calcineurin B subunit-related, contains Pfam PF00036: EF hand domain and Prosite PS00018: EF-hand calcium-binding domain;"|"protein JD1, putative, expressed"	-1.54026	-0.459373	-1.54401	-1.79471	-1.14607	-0.520022	-1.14269	-1.01694
Ta.1682.1.S1_at	unknown protein [Oryza sativa (japonica cultivar-group)] dbj|BAD10444.1| unknown protein [Oryza sativa (japonica cultivar-group)]|" expressed protein, contains Pfam profile PF04654: Protein of unknown function, DUF599"|protein expressed protein	-0.584292	-2.11427	-1.91059	-2.27337	0.101797	0.0510319	-0.122725	-0.520224
Ta.1683.1.S1_at	putative phosphogluconate dehydrogenase [Oryza sativa (japonica cultivar-group)] dbj|BAA93024.1| putative phosphogluconate dehydrogenase [Or|" 6-phosphogluconate dehydrogenase family protein, contains Pfam profiles: PF00393 6-phosphogluconate dehydrogenase C-terminal"|"protein 6-phosphogluconate dehydrogenase, decarboxylating, putative, expressed"	-1.0511	-0.783095	-0.530056	-0.542991	-1.24019	-0.479905	-0.926417	-0.945354
Ta.1683.1.S1_x_at	putative phosphogluconate dehydrogenase [Oryza sativa (japonica cultivar-group)] dbj|BAA93024.1| putative phosphogluconate dehydrogenase [Or|" 6-phosphogluconate dehydrogenase family protein, contains Pfam profiles: PF00393 6-phosphogluconate dehydrogenase C-terminal"|"protein 6-phosphogluconate dehydrogenase, decarboxylating, putative, expressed"	-1.06489	-0.692486	-0.641375	-0.592872	-1.14078	-0.342346	-0.820043	-0.93177
Ta.16832.1.S1_at	hypothetical protein [Oryza sativa (japonica cultivar-group)]| Expressed protein|protein expressed protein	0.556364	-0.665241	1.83466	1.19413	0.548863	-0.494731	1.57879	1.42887
Ta.16834.1.S1_at	transmembrane protein-like [Oryza sativa (japonica cultivar-group)] dbj|BAD19727.1| transmembrane protein-like [Oryza sativa (japonica culti|" transporter-related, low similarity to glucose-6-phosphate/phosphate-translocator precursor (Solanum tuberosum) GI:2997593"|"protein transporter, putative, expressed"	-1.04774	-1.14038	-0.783483	-0.929279	-1.12879	-1.2695	-0.942372	-0.846417
Ta.16854.1.A1_at	hypothetical protein [Oryza sativa (japonica cultivar-group)] dbj|BAD22870.1| hypothetical protein [Oryza sativa (japonica cultivar-group)]||protein hypothetical protein	0.54846	-0.132725	1.07122	1.10211	1.1585	0.180688	1.47565	1.56044
Ta.16855.1.S1_at	At5g22040 [Arabidopsis thaliana] emb|CAC34497.1| putative protein [Arabidopsis thaliana] ref|NP_680191.1| expressed protein [Arabidopsis tha| expressed protein|protein expressed protein	-0.00297625	-0.544714	0.745024	0.833303	0.688835	-0.467452	0.953431	1.1262
Ta.16879.1.S1_at	putative serine/threonine protein kinase [Oryza sativa (japonica cultivar-group)] dbj|BAB93194.1| putative serine/threonine protein kinase [|" CBL-interacting protein kinase 10 (CIPK10), identical to CBL-interacting protein kinase 10 (Arabidopsis thaliana)"|"protein CBL-interacting serine/threonine-protein kinase 15, putative, expressed"	-1.12123	0.0524425	-1.29373	-1.37405	-1.0146	-0.456381	-1.37331	-1.45645
Ta.16968.1.A1_at	Putative AMP-binding protein [Oryza sativa (japonica cultivar-group)] gb|AAM22700.1| Putative AMP-binding protein [Oryza sativa (japonica|" 4-coumarate--CoA ligase family protein / 4-coumaroyl-CoA synthase family protein, similar to SP:P14912 and SP:P14913 from Petroseli"|"protein AMP-binding enzyme family protein, expressed"	-2.41484	-1.14434	-2.09698	-1.55228	-2.63207	-0.647616	-1.88459	-2.00498
Ta.1698.1.S1_at	ribosomal protein l34 [Triticum aestivum]|" 60S ribosomal protein L34 (RPL34A), identical to GB:Q42351, location of EST 105E2T7, gb:T22624"|"protein 60S ribosomal protein L34, putative, expressed"	0.513231	-0.13911	1.9845	1.44766	0.352584	-0.280942	1.72723	1.77895
Ta.16984.1.A1_at	'contains similar to RNA recognition motif. (a.k.a. RRM, RBD, or RNP domain), PF00076' [Oryza sativa (japonica cultivar-group)]|" RNA recognition motif (RRM)-containing protein, low similarity to nucleolar phosphoprotein (Nopp52), Tetrahymena thermophila,"|"protein RNA recognition motif family protein, expressed"	0.670068	-0.25122	0.724131	1.34202	0.166338	-0.174377	0.388215	0.231272
Ta.16986.1.A1_a_at	spermatid-specific protein T2 precursor - longfin squid|" heavy-metal-associated domain-containing protein, similar to farnesylated protein ATFP3 (GI:4097547); contains Pfam profile"|"protein heavy metal-associated domain containing protein, expressed"	-2.05422	-2.37975	-2.18969	-2.17465	-1.57572	-1.71472	-1.71461	-1.70747
Ta.17009.2.S1_x_at	oxygen evolving complex protein-like [Oryza sativa (japonica cultivar-group)] dbj|BAD03159.1| oxygen evolving complex protein-like [Oryza sa|" photosystem II reaction center PsbP family protein, contains Pfam profile PF01789: PsbP"|"protein PsbP family protein, expressed"	-0.737056	-0.280363	-1.19724	-1.31637	-0.780338	0.0582303	-0.971927	-0.977209
Ta.1702.1.A1_at	OSJNBa0013K16.8 [Oryza sativa (japonica cultivar-group)] emb|CAE03759.1| OSJNBa0013K16.8 [Oryza sativa (japonica cultivar-group)]||"protein Glutamate receptor 3.3 precursor, putative, expressed"	-0.598461	-0.385515	-1.37303	-1.19744	-0.431588	-0.198644	-0.837552	-0.792337
Ta.17028.1.A1_s_at	putative HGA1 [Oryza sativa (japonica cultivar-group)] dbj|BAD15800.1| putative HGA1 [Oryza sativa (japonica cultivar-group)]|" expressed protein, contains Pfam domain, PF04577: Protein of unknown function (DUF563)"|"protein glycosyltransferase, putative, expressed"	-1.96448	-2.0836	-0.81308	-0.416373	-1.85886	-1.22	-0.167355	-0.071982
Ta.17036.1.S1_at	unknown protein [Oryza sativa (japonica cultivar-group)] dbj|BAC99608.1| unknown protein [Oryza sativa (japonica cultivar-group)]||protein expressed protein	-2.97378	-3.02562	-3.2034	-3.54101	-2.69497	-2.96755	-2.27489	-1.88836
Ta.1704.1.S1_at	||	2.12655	2.93807	1.81273	1.56731	1.70957	2.59674	0.832783	0.94143
Ta.17059.1.S1_at	putative protein [Arabidopsis thaliana]| expressed protein|protein expressed protein	1.38409	0.109541	1.49226	1.16173	1.97787	0.661224	2.09713	1.82524
Ta.1707.1.S1_at	OSJNBa0013K16.15 [Oryza sativa (japonica cultivar-group)] emb|CAE03766.2| OSJNBa0013K16.15 [Oryza sativa (japonica cultivar-group)]|" senescence-associated protein-related, similar to senescence-associated protein SAG102 (GI:22331931) (Arabidopsis thaliana);"|protein expressed protein	-0.696613	-2.29343	0.88683	0.852701	-0.989578	-2.3212	0.702389	0.263862
Ta.1709.2.S1_a_at	AAA-ATPase-like protein [Oryza sativa (japonica cultivar-group)]|" AAA-type ATPase family protein / vacuolar sorting protein-related, similar to SP:P46467 SKD1 protein (Vacuolar sorting protein 4b"|"protein Vacuolar protein sorting-associated protein VPS4, putative, expressed"	-1.18005	-0.760914	-0.702839	-0.691543	-0.921797	-0.62776	-0.537173	-0.591066
Ta.17111.1.S1_at	||	0.340117	2.69089	0.583879	0.507507	0.77514	3.13834	0.155323	0.141422
Ta.1712.1.S1_a_at	||	-0.234883	-1.44386	-0.719134	-0.584989	-0.650706	-1.56797	-0.569763	-0.654109
Ta.17123.1.S1_s_at	unknown protein [Oryza sativa (japonica cultivar-group)] dbj|BAD09837.1| unknown protein [Oryza sativa (japonica cultivar-group)]|" expressed protein, similar to YGL010w-like protein GB:AAC32136 (Picea mariana)"|protein expressed protein	0.158098	-0.197557	1.07574	1.00843	-0.255156	-1.07794	0.331665	0.429111
Ta.17127.1.A1_at	||	-4.29249	-2.73232	-5.13824	-5.18124	-0.509514	-0.438991	-0.520216	-0.56567
Ta.1715.1.A1_at	mitogen-activated protein kinase kinase [Suaeda maritima subsp. salsa]|" mitogen-activated protein kinase kinase (MAPKK), putative (MKK3), similar to NPK2 (Nicotiana tabacum) gi:862342:dbj:BAA06731;"|"protein NPK2, putative, expressed"	-1.04652	-0.915824	-1.38913	-1.41543	-0.297959	-0.466826	-0.653087	-0.611856
Ta.17201.1.S1_at	tetratricopeptide repeat-containing protein-like [Oryza sativa (japonica cultivar-group)] dbj|BAC83787.2| tetratricopeptide repeat-containin|" tetratricopeptide repeat (TPR)-containing protein, low similarity to SP:Q02508 Protein HGV2 Halocynthia roretzi; contains Pfam pr"|"protein TPR Domain containing protein, expressed"	1.28772	0.230989	1.32559	1.54877	0.955871	-0.10502	0.897271	0.950094
Ta.17201.2.S1_a_at	tetratricopeptide repeat-containing protein-like [Oryza sativa (japonica cultivar-group)] dbj|BAC83787.2| tetratricopeptide repeat-containin|" tetratricopeptide repeat (TPR)-containing protein, low similarity to SP:Q02508 Protein HGV2 Halocynthia roretzi; contains Pfam pr"|"protein TPR Domain containing protein, expressed"	1.24623	0.391464	1.55426	1.45829	0.98755	-0.172524	0.863312	0.825795
Ta.17214.1.S1_at	||	-1.22336	-0.997994	-0.528482	-0.292035	-1.84369	-0.856212	-0.768643	-0.567558
Ta.17243.1.S1_at	Putative hydroxymethylglutaryl coenzyme A synthase [Oryza sativa (japonica cultivar-group)] gb|AAO15287.1| Putative hydroxymethylglutaryl co|" hydroxymethylglutaryl-CoA synthase / HMG-CoA synthase / 3-hydroxy-3-methylglutaryl coenzyme A synthase, identical to"|"protein Hydroxymethylglutaryl-CoA synthase, putative, expressed"	-0.592075	-0.953037	0.723943	1.2951	-0.0553559	-0.402011	0.844855	0.917675
Ta.17293.1.S1_s_at	unnamed protein product [Arabidopsis thaliana] ref|NP_568764.1| expressed protein [Arabidopsis thaliana] gb|AAL15346.1| AT5g51720/MIO24_14 [| expressed protein|protein expressed protein	0.717655	1.04661	0.1715	0.0727612	0.717672	1.03314	0.661402	0.792484
Ta.17293.3.S1_at	||protein expressed protein	1.21097	1.81446	0.392002	0.414457	1.06005	1.54122	0.936725	0.95529
Ta.1730.1.A1_at	unknown protein [Oryza sativa (japonica cultivar-group)] dbj|BAD81621.1| unknown protein [Oryza sativa (japonica cultivar-group)]|" glutaredoxin family protein, contains INTERPRO Domain IPR002109, Glutaredoxin (thioltransferase)"|"protein Glutaredoxin-like family protein, expressed"	1.20387	1.75984	-0.0858543	-0.0534772	0.396252	1.54035	-0.515376	-0.209785
Ta.17325.1.S1_x_at	putative peroxidase [Oryza sativa (japonica cultivar-group)]| similar to peroxidase 64 (PER64) (P64) (PRXR4) [Arabidopsis thaliana] (TAIR:At5g42180.1); similar to cationic peroxidase|"protein Peroxidase family protein, expressed"	-0.293663	-0.145367	2.00296	1.92838	-0.0134634	0.526053	0.882504	0.720928
Ta.17342.1.S1_at	hypothetical protein [Oryza sativa (japonica cultivar-group)] ref|NP_921459.1| hypothetical protein [Oryza sativa (japonica cultivar-group)]| Encodes a protein with glycerol-3-phosphate acyltransferase activity.|"protein Acyltransferase family protein, expressed"	-2.48427	-2.48489	-2.52929	-2.551	-3.19691	-2.95034	-3.09095	-3.07403
Ta.1736.1.S1_a_at	putative U3 snoRNP protein IMP4 [Oryza sativa (japonica cultivar-group)] dbj|BAC99390.1| putative U3 snoRNP protein IMP4 [Oryza sativa (japo|" brix domain-containing protein, contains Pfam domain, PF04427: Brix domain"|"protein U3 small nucleolar ribonucleoprotein protein IMP4, putative, expressed"	1.88182	-1.37044	2.69168	2.80736	1.84386	-1.08594	2.49126	2.58615
Ta.1738.1.S1_at	hypothetical protein [Phaseolus vulgaris]|" expressed protein, similar to EST gb:AA650671 and gb:T20610"|"protein Ribosome associated membrane protein RAMP4 containing protein, expressed"	0.36459	0.330886	1.08148	1.00664	0.473384	0.284199	1.18305	1.13122
Ta.17381.1.S1_at	zinc finger protein-like [Oryza sativa (japonica cultivar-group)] dbj|BAD17612.1| zinc finger protein-like [Oryza sativa (japonica cultivar-||"protein GATA zinc finger family protein, expressed"	1.06869	0.421798	-0.082531	-0.0846082	0.832216	-1.38216	-1.16131	-1.38267
Ta.1739.2.S1_a_at	putative senescence-associated protein 5 [Oryza sativa (japonica cultivar-group)]| similar to senescence-associated family protein [Arabidopsis thaliana] (TAIR:At4g30430.1); similar to|"protein senescence-associated protein 5, putative, expressed"	0.69797	-0.196511	2.04445	2.27873	0.410091	-0.27276	1.06602	1.1086
Ta.1739.2.S1_at	putative senescence-associated protein 5 [Oryza sativa (japonica cultivar-group)]| similar to senescence-associated family protein [Arabidopsis thaliana] (TAIR:At4g30430.1); similar to|"protein senescence-associated protein 5, putative, expressed"	0.234924	-0.63594	1.92267	2.19771	0.0851748	-0.640702	0.642573	0.785656
Ta.17391.1.S1_at	unknown protein [Oryza sativa (japonica cultivar-group)] gb|AAS79766.1| unknown protein [Oryza sativa (japonica cultivar-group)]|" ethylene-responsive family protein, similar to Ethylene-regulated ER33 protein (GI:5669656) (Lycopersicon esculentum); PMID: 126795"|protein expressed protein	-2.02053	-1.78106	-1.06934	-1.16774	-2.21647	-2.39901	-1.31902	-1.42947
Ta.174.1.S1_at	cytochrome P450 [Triticum aestivum]|" cytochrome P450 family protein, identical to gb:D78605 cytochrome P450 monooxygenase from Arabidopsis thaliana and is a member"|"protein Cytochrome P450 family protein, expressed"	1.8211	4.42073	1.97133	2.18769	-0.0988048	3.13655	-0.123879	0.534881
Ta.1740.1.S1_at	reversibly glycosylated polypeptide [Triticum aestivum]|" reversibly glycosylated polypeptide-1 (RGP1), identical to reversibly glycosylated polypeptide-1 (AtRGP) (Arabidopsis"|"protein Alpha-1,4-glucan-protein synthase, putative, expressed"	0.886523	0.0459797	2.6237	2.48834	0.193337	0.110554	2.12031	2.09608
Ta.1742.2.S1_at	putative ferredoxin [Oryza sativa (japonica cultivar-group)] gb|AAR88570.1| putative ferredoxin [Oryza sativa (japonica cultivar-group)]|" ferredoxin, putative, similar to non-photosynthetic ferredoxin from Citrus sinensis (GI:1360725), Ferredoxin, root R-B2 from"|"protein Ferredoxin-3, chloroplast precursor, putative, expressed"	1.5172	1.74855	1.10315	1.15176	1.03559	1.59252	0.821575	0.826582
Ta.1744.1.S1_at	putative alcohol dehydrogenase [Oryza sativa (japonica cultivar-group)] dbj|BAD25888.1| putative alcohol dehydrogenase [Oryza sativa (japoni|" alcohol dehydrogenase, putative, similar to alcohol dehydrogenase from Solanum tuberosum (SP:p14673); contains Pfam zinc-binding"|"protein oxidoreductase, zinc-binding dehydrogenase family protein, expressed"	-2.30348	-2.05997	-0.670373	-0.621011	-2.10233	-1.31815	-1.1567	-1.37858
Ta.17450.1.S1_at	putative rp3 protein [Zea mays]|" leucine-rich repeat family protein, contains Pfam PF00560: Leucine Rich Repeat domains; similar to disease resistance protein RPP"|"protein Leucine Rich Repeat family protein, expressed"	-0.00437695	0.0466702	-0.0413109	-0.0877372	-1.76271	-1.86445	-1.73494	-1.60438
Ta.1746.1.S1_at	||	-1.76535	-2.14478	0.29235	0.16184	-2.46738	-1.69871	-0.269891	-0.607989
Ta.17492.1.S1_at	unknown protein [Oryza sativa (japonica cultivar-group)]|" peptidoglycan-binding LysM domain-containing protein, contains Pfam profile PF01476: LysM domain"|"protein LysM domain containing protein, expressed"	-1.90829	0.59787	-1.46555	-1.49309	-1.79769	1.08271	-1.38827	-1.44593
Ta.17503.1.A1_at	unknown protein [Oryza sativa (japonica cultivar-group)]|" phytochrome A supressor spa1 (SPA1), identical to phytochrome A supressor spa1 (GI:4809171) (Arabidopsis thaliana); contains 8 WD"|"protein phytochrome A supressor spa1, putative, expressed"	-1.35616	-1.40527	-1.61825	-1.66059	-1.00932	-1.5414	-1.36187	-1.23793
Ta.17508.1.S1_at	hypothetical protein [Oryza sativa] dbj|BAA90512.1| hypothetical protein [Oryza sativa]||protein expressed protein	0.515752	2.2456	-0.0766066	-0.000294095	0.397035	1.07741	0.126909	0.0850493
Ta.17622.1.S1_at	OJ1117_G01.16 [Oryza sativa (japonica cultivar-group)] dbj|BAB93332.1| unknown protein [Oryza sativa (japonica cultivar-group)]| expressed protein|protein expressed protein	1.07123	0.107511	1.09715	1.17357	1.25844	0.569987	1.72066	1.84219
Ta.17651.1.S1_at	||	-1.17983	-1.81845	-0.896833	-0.658921	-1.34148	-1.3742	-0.353724	-0.384774
Ta.1768.1.S1_x_at	unknown protein [Oryza sativa (japonica cultivar-group)]|" expressed protein, predicted proteins, Arabidopsis thaliana"|protein expressed protein	-0.885828	0.796326	-1.29033	-1.34534	-1.02114	1.1805	-1.10356	-1.16955
Ta.17682.1.A1_at	putative alpha subunit of F-actin capping protein [Oryza sativa (japonica cultivar-group)] dbj|BAC20863.1| putative alpha subunit of F-actin|" F-actin capping protein alpha subunit family protein, contains Pfam profile: PF01267 F-actin capping protein alpha subunit"|"protein F-actin capping protein alpha subunit, putative, expressed"	-1.17952	-1.27026	-0.423079	-0.429255	-0.715178	-0.967958	0.00578131	0.145994
Ta.17695.1.A1_at	||	-0.824124	-1.2132	-1.15736	-1.2214	-0.62251	-0.979186	-1.02055	-0.990918
Ta.177.1.S1_at	cystatin 4 - wheat dbj|BAB18767.1| cysteine proteinase inhibitor [Triticum aestivum]|" cysteine protease inhibitor, putative / cystatin, putative, similar to PRLI-interacting factor M (Arabidopsis thaliana)"|"protein Cysteine proteinase inhibitor-I, putative, expressed"	-0.586382	-1.08451	1.30822	1.62292	0.17452	-0.800777	1.77682	1.98574
Ta.17702.1.S1_at	putative pentatricopeptide (PPR) repeat-containing protein [Oryza sativa (japonica cultivar-group)] ref|XP_506690.1| PREDICTED OSJNBb0088N06||"protein pentatricopeptide, putative, expressed"	-0.642112	-1.51066	0.654762	0.317341	-0.993237	-1.71301	0.764332	0.885345
Ta.1776.2.A1_a_at	unknown protein [Oryza sativa (japonica cultivar-group)]|" expressed protein, similar to unknown protein (ref:NP_011731.1)"|protein expressed protein	0.502399	-0.871191	1.53616	1.68111	0.394563	-1.12981	1.55929	1.6719
Ta.1776.3.S1_at	||	0.38988	-0.899022	1.80306	1.85489	0.133812	-0.112892	0.193761	0.151852
Ta.17766.1.S1_x_at	unknown protein [Oryza sativa (japonica cultivar-group)] dbj|BAD07676.1| unknown protein [Oryza sativa (japonica cultivar-group)]|" 50S ribosomal protein L18 family, similar to ribosomal protein L18 (GI:29342325) (Enterococcus faecalis V583); similar to 50S ribos"|"protein ribosomal protein L18 family protein, putative, expressed"	0.0408436	-0.778343	0.517248	0.899229	0.351251	-0.289056	1.21203	1.31769
Ta.1780.1.S1_at	cytosolic 6-phosphogluconate dehydrogenase [Oryza sativa (japonica cultivar-group)]|" 6-phosphogluconate dehydrogenase family protein, contains Pfam profiles: PF00393 6-phosphogluconate dehydrogenase C-terminal"|"protein 6-phosphogluconate dehydrogenase, decarboxylating, putative, expressed"	-0.191124	-0.945409	1.54724	2.29376	0.23659	-0.297725	2.23378	2.38044
Ta.1780.3.S1_x_at	cytosolic 6-phosphogluconate dehydrogenase [Oryza sativa (japonica cultivar-group)]|" 6-phosphogluconate dehydrogenase family protein, contains Pfam profiles: PF00393 6-phosphogluconate dehydrogenase C-terminal"|"protein 6-phosphogluconate dehydrogenase, decarboxylating, putative, expressed"	-0.645633	-1.17875	0.709197	0.627144	0.174617	-0.668324	1.10367	1.2919
Ta.17860.1.A1_at	||	-1.39231	-0.722803	-2.70455	-2.54708	-1.17572	-0.124064	-2.37025	-2.29426
Ta.17918.1.S1_at	||	0.0944302	-0.926303	0.704363	1.05859	-0.307067	-0.70708	0.502409	0.805416
Ta.1794.1.S1_at	PREDICTED OJ1124_D06.11-2 gene product [Oryza sativa (japonica cultivar-group)] ref|XP_468525.1| metallo-beta-lactamase-like [Oryza sativa (| metallo-beta-lactamase family protein|"protein metallo-beta-lactamase family protein, putative, expressed"	4.22362	1.64166	3.91877	4.13881	2.79629	0.17652	3.20749	3.43236
Ta.1798.1.S1_at	unknown protein [Oryza sativa (japonica cultivar-group)] ref|XP_507171.1| PREDICTED OSJNBa0038P10.32 gene product [Oryza sativa (japonica cu|" balbiani ring 1-related / BR1-related, contains weak similarity to BR1 (Chironomus tentans) gi:7042:emb:CAA45607"|protein expressed protein	-1.42736	-1.16651	-0.392066	-0.49029	-1.45482	-1.74601	-0.656348	-0.778256
Ta.17998.1.S1_at	||"protein Helix-loop-helix DNA-binding domain containing protein, expressed"	0.457263	0.291686	-1.23385	-1.42327	0.970336	0.0946336	-0.88384	-1.23813
Ta.18024.1.S1_at	Erwinia induced protein 2 [Oryza sativa (japonica cultivar-group)] dbj|BAD15889.1| Erwinia induced protein 2 [Oryza sativa (japonica cultivar-group)]|" expressed protein, similar to unknown protein (gb:AAF26109.1)"|"protein Erwinia induced protein 2, putative, expressed"	0.807265	2.22668	0.739083	0.859975	1.02276	2.09695	0.556699	0.581704
Ta.1805.2.S1_a_at	unknown [Arabidopsis thaliana] emb|CAB77803.1| predicted protein of unknown function [Arabidopsis thaliana] gb|AAD14446.1| predicted protein| expressed protein|protein expressed protein	0.89306	-0.488333	1.3461	1.13622	0.691451	-0.66457	1.46169	1.44184
Ta.18063.1.S1_at	putative glutathione peroxidase [Oryza sativa (japonica cultivar-group)]|" phospholipid hydroperoxide glutathione peroxidase, chloroplast / PHGPx (GPX1), identical to SP:P52032 Phospholipid"|"protein Phospholipid hydroperoxide glutathione peroxidase, chloroplast precursor, putative, expressed"	-0.0782978	-0.308071	-0.984581	-1.04439	0.108833	-0.150274	-0.876122	-0.557762
Ta.18066.1.S1_at	||	0.568056	0.0946861	1.25427	1.69142	0.223002	-0.076393	1.09431	1.23143
Ta.18067.1.S1_s_at	putative endomembrane protein [Oryza sativa (japonica cultivar-group)] dbj|BAD13014.1| putative endomembrane protein [Oryza sativa (japonica|" endomembrane protein 70, putative, TM4 family;"|"protein Endomembrane protein 70 containing protein, expressed"	0.152338	-0.56222	1.02517	1.16534	0.35957	-0.802108	1.12649	1.18223
Ta.18071.1.S1_at	unknown [Arabidopsis thaliana]|" Erv1/Alr family protein, similar to SP:Q63042 Augmenter of liver regeneration {Rattus norvegicus}; contains Pfam profile PF04777:"|	2.64985	0.892574	2.39632	2.6705	3.08914	1.02715	2.64495	2.76146
Ta.18072.1.S1_at	||	-0.0128289	-0.413696	1.88906	2.017	-0.331252	-0.882255	1.56811	1.90502
Ta.18075.1.S1_at	||	4.36585	0.40516	3.32301	3.63139	1.79906	0.10547	0.77151	1.39256
Ta.18077.1.S1_at	||	-2.18005	-1.89714	-2.33671	-2.08609	-1.554	-2.3268	-1.9602	-1.83251
Ta.18110.1.A1_at	unknown protein [Oryza sativa (japonica cultivar-group)] gb|AAM19025.1| unknown protein [Oryza sativa (japonica cultivar-group)] gb|AAN65021||protein expressed protein	0.629435	-0.437024	1.94909	1.71943	0.094585	-0.896374	1.4962	1.70355
Ta.1812.1.S1_at	putative C2 domain-containing protein [Oryza sativa (japonica cultivar-group)] ref|XP_507612.1| PREDICTED P0543D10.14 gene product [Oryza sa||"protein C2 domain-containing protein, putative, expressed"	2.1373	5.05652	0.761263	0.880656	1.90886	5.21633	-0.197791	0.0916012
Ta.18132.1.S1_at	||	-0.167399	-0.279988	0.972622	0.901266	0.43155	-0.301569	0.967941	1.19547
Ta.18139.1.A1_a_at	orf265a [Beta vulgaris subsp. vulgaris] dbj|BAD66738.1| orf265a [Beta vulgaris subsp. vulgaris]| expressed protein|protein expressed protein	0.812145	-0.853819	1.12722	1.24371	1.02687	-0.49551	1.16477	1.13797
Ta.18149.1.S1_x_at	||	0.125769	0.346593	1.62433	1.739	-0.36846	-0.0168071	0.64296	0.941605
Ta.18152.2.S1_at	unnamed protein product [Oryza sativa (japonica cultivar-group)]|" expressed protein, similar to unknown protein (dbj:BAA92898.1)"|protein expressed protein	-1.22923	-1.83108	-0.17909	-0.0854155	-0.770896	-0.864936	0.433802	0.512275
Ta.1816.1.S1_at	putative 5-formyltetrahydrofolate cycloligase [Oryza sativa (japonica cultivar-group)] dbj|BAC83306.1| putative 5-formyltetrahydrofolate cyc| 5-Formyltetrahydrofolate cycloligase (5-CHO-THF cycloligase - AT5G13050.1) regulates/influences under photorespiratory conditions|"protein 5-formyltetrahydrofolate cycloligase, putative, expressed"	0.045607	-0.164998	1.17553	1.07746	0.107325	-0.172112	0.924733	0.970454
Ta.18203.1.S1_at	blue copper-binding protein homolog [Triticum aestivum]|" uclacyanin I, identical to uclacyanin I GI:3399767 from (Arabidopsis thaliana); contains Pfam profile PF02298: Plastocyanin-like"|"protein Plastocyanin-like domain containing protein, expressed"	-0.239619	3.08936	0.372395	0.215609	-2.70466	2.59716	-1.95199	-1.62458
Ta.18207.1.S1_s_at	putative nuclear RNA binding protein A [Oryza sativa (japonica cultivar-group)] gb|AAT58811.1| unknown protein [Oryza sativa (japonica culti|" nuclear RNA-binding protein (RGGA), identical to nuclear RNA binding protein GI:6492264 from (Arabidopsis thaliana)"|"protein Hyaluronan/mRNA binding family protein, expressed"	0.729308	0.110831	0.737166	1.20392	0.312855	-0.0976411	0.609327	0.618543
Ta.18227.1.S1_at	||	-1.36466	-1.37774	-1.33473	-1.28889	-0.676233	-0.674318	-0.679495	-0.687704
Ta.18239.2.S1_a_at	putative actin-binding protein [Oryza sativa (japonica cultivar-group)] gb|AAO65861.1| putative actin-binding protein [Oryza sativa (japonic|" actin-depolymerizing factor 3 (ADF3), identical to SP:Q9ZSK4 Actin-depolymerizing factor 3 (ADF 3) (AtADF3)"|"protein Actin-depolymerizing factor 4, putative, expressed"	0.0486998	1.16024	-0.393234	-0.323302	0.0781629	1.41166	0.270601	-0.0355801
Ta.18241.1.S1_at	P0456E05.14 [Oryza sativa (japonica cultivar-group)]| expressed protein|protein expressed protein	-1.08973	-2.37922	-1.09662	-0.906633	-1.14833	-2.6362	-1.72407	-1.13255
Ta.1825.1.A1_at	fimbrin-like protein (actin binding motif) [Oryza sativa (japonica cultivar-group)]|" fimbrin-like protein, putative, strong similarity to fimbrin-like protein AtFim2 (Arabidopsis thaliana) GI:2737926; contains Pfam"|"protein Fimbrin-like protein 2, putative, expressed"	-2.48491	-1.46026	-1.84168	-1.59276	-2.09772	-1.11769	-1.41973	-1.39849
Ta.18258.1.S1_at	ppg3 [Leishmania major]|" splicing factor RSZp22 (RSZP22) / 9G8-like SR protein (SRZ22), identical to RSZp22 protein (Arabidopsis thaliana)"|protein expressed protein	-0.98918	-2.46866	-1.01298	-0.922223	-1.17513	-2.51557	-1.15031	-1.36337
Ta.18258.1.S1_x_at	ppg3 [Leishmania major]|" splicing factor RSZp22 (RSZP22) / 9G8-like SR protein (SRZ22), identical to RSZp22 protein (Arabidopsis thaliana)"|protein expressed protein	-0.708455	-2.50091	-0.793104	-0.550055	-0.918413	-2.49544	-0.833845	-1.13985
Ta.18260.1.S1_at	unknown protein [Oryza sativa (japonica cultivar-group)] dbj|BAD08991.1| unknown protein [Oryza sativa (japonica cultivar-group)] dbj|BAD097| expressed protein|protein expressed protein	-0.270523	-0.857981	-0.107084	-0.154996	-0.163477	-1.20391	-0.281529	-0.172099
Ta.18261.2.S1_x_at	unnamed protein product [Oryza sativa (japonica cultivar-group)] tpe|CAH69247.1| TPA: class III peroxidase 4 precursor [Oryza sativa (japoni|" peroxidase 30 (PER30) (P30) (PRXR9), identical to SP:Q9LSY7 Peroxidase 30 precursor (EC 1.11.1.7) (Atperox P30) (PRXR9) (ATP7a)"|"protein Peroxidase family protein, expressed"	-1.34225	-1.78164	-1.1794	-1.26608	-0.776863	-1.58402	-1.02226	-0.968169
Ta.18278.1.S1_at	extensin-like protein [Arabidopsis thaliana] emb|CAB37452.1| extensin-like protein [Arabidopsis thaliana] pir||T04859 extensin homolog F28A2|" leucine-rich repeat family protein / extensin family protein, similar to extensin-like protein (Lycopersicon esculentum)"|	-2.09262	-2.05307	-2.05132	-1.80264	-1.79237	-2.45994	-1.19804	-0.922601
Ta.18286.1.S1_a_at	P0446G04.23 [Oryza sativa (japonica cultivar-group)]|" phosphatidate cytidylyltransferase family protein, contains Pfam profile: PF01148 phosphatidate cytidylyltransferase"|"protein phosphatidate cytidylyltransferase family protein, expressed"	0.550722	-0.516893	1.45129	1.38308	0.663652	-0.272112	1.03223	0.882108
Ta.18286.1.S1_x_at	P0446G04.23 [Oryza sativa (japonica cultivar-group)]|" phosphatidate cytidylyltransferase family protein, contains Pfam profile: PF01148 phosphatidate cytidylyltransferase"|"protein phosphatidate cytidylyltransferase family protein, expressed"	0.720485	-0.891082	1.70763	1.64794	0.822924	-0.415708	1.04704	0.990589
Ta.18304.1.S1_at	putative ZEITLUPE [Oryza sativa (japonica cultivar-group)]|" F-box family protein / LOV kelch protein 1 (LKP1), E3 ubiquitin ligase SCF complex F-box subunit; identical to clock-associated P"|"protein ZEITLUPE, putative, expressed"	-1.56954	-2.00769	-1.18443	-1.21308	-1.31943	-1.7902	-1.15299	-1.08982
Ta.18304.1.S1_x_at	putative ZEITLUPE [Oryza sativa (japonica cultivar-group)]|" F-box family protein / LOV kelch protein 1 (LKP1), E3 ubiquitin ligase SCF complex F-box subunit; identical to clock-associated P"|"protein ZEITLUPE, putative, expressed"	-1.55632	-1.78786	-1.14339	-1.17863	-1.23871	-1.90115	-1.0077	-0.955432
Ta.1831.1.S1_x_at	ribosomal Pr 117 [Triticum aestivum]|" 60S ribosomal protein L23 (RPL23C), similar to ribosomal protein L17 GB:AAA34113.1 from (Nicotiana tabacum)"|"protein 60S ribosomal protein L23, putative, expressed"	0.736092	0.0577945	1.52433	1.48515	0.306845	-0.276661	1.04567	1.0122
Ta.1831.2.S1_x_at	ribosomal Pr 117 [Triticum aestivum]|" 60S ribosomal protein L23 (RPL23C), similar to ribosomal protein L17 GB:AAA34113.1 from (Nicotiana tabacum)"|"protein 60S ribosomal protein L23, putative, expressed"	0.864571	0.0350648	1.74504	1.80481	0.283164	-0.119269	1.20772	1.13771
Ta.1836.1.S1_at	unknown protein [Oryza sativa (japonica cultivar-group)]|" expressed protein, predicted proteins, Drosophila melanogaster and Homo sapiens"|protein expressed protein	-0.699897	-1.47194	-0.0780055	-0.11199	-1.40924	-2.09863	-0.660671	-0.635966
Ta.18365.1.S1_at	||	-1.31659	-1.82575	-0.939432	-0.996423	-0.723211	-1.07928	-0.351831	-0.241692
Ta.18366.1.S1_x_at	chalcone isomerase [Hordeum vulgare subsp. vulgare]|" chalcone-flavanone isomerase / chalcone isomerase (CHI), identical to SP:P41088"|protein expressed protein	-3.16206	-2.08753	-2.39824	-2.73788	-3.41577	-1.8573	-2.69692	-2.63377
Ta.1838.1.A1_at	OSJNBa0070M12.14 [Oryza sativa (japonica cultivar-group)] emb|CAD41937.2| OSJNBa0070M12.14 [Oryza sativa (japonica cultivar-group)]|" DNAJ heat shock N-terminal domain-containing protein, low similarity to dnaJ (Clostridium acetobutylicum) GI:144832; contains Pfam"|"protein DnaJ domain containing protein, expressed"	-1.36164	-0.667448	-1.58397	-1.66127	-1.44611	-1.20474	-1.743	-1.77122
Ta.18386.1.S1_s_at	putative light-inducible protein ATLS1 [Oryza sativa (japonica cultivar-group)]|" macrophage migration inhibitory factor family protein / MIF family protein, contains Pfam profile: PF01187 Macrophage migration"|"protein Macrophage migration inhibitory factor family protein, expressed"	0.209786	-0.574628	0.761496	0.533954	0.306536	-0.382249	1.03112	1.2706
Ta.18392.1.S1_at	||	-2.22454	-1.69563	-2.38575	-2.46371	-0.322271	-0.87066	-1.32881	-0.839286
Ta.18397.1.A1_at	flavonoid 3'-hydroxylase [Triticum aestivum]||	-6.00722	-5.74937	-2.44185	-1.60159	-7.21946	-5.29272	-2.4973	-2.7818
Ta.1841.1.S1_at	OSJNBb0062H02.12 [Oryza sativa (japonica cultivar-group)] emb|CAD40283.2| OSJNBb0062H02.12 [Oryza sativa (japonica cultivar-group)]||"protein Ulp1 protease family, C-terminal catalytic domain containing protein"	-3.03455	-2.10723	-1.3861	-1.04069	-2.97884	-2.12878	-1.89799	-1.69725
Ta.1841.2.S1_a_at	OSJNBb0062H02.12 [Oryza sativa (japonica cultivar-group)] emb|CAD40283.2| OSJNBb0062H02.12 [Oryza sativa (japonica cultivar-group)]||"protein Ulp1 protease family, C-terminal catalytic domain containing protein"	-2.80901	-2.3718	-1.61539	-1.44599	-2.671	-2.50664	-2.29866	-1.99506
Ta.18414.1.S1_at	Plastid ribosomal protein CL15 [Arabidopsis thaliana] pir||R5MUL5 ribosomal protein L15 precursor, chloroplast - Arabidopsis thaliana|" 50S ribosomal protein L15, chloroplast (CL15), identical to GB:P25873 from (Arabidopsis thaliana)"|"protein 50S ribosomal protein L15, chloroplast precursor, putative, expressed"	-0.421798	0.0461906	1.49219	1.54351	-0.675114	-0.225899	0.999503	1.05775
Ta.18426.1.S1_at	unknown protein [Oryza sativa (japonica cultivar-group)]|" armadillo/beta-catenin repeat family protein, contains Pfam profile: PF00514 armadillo/beta-catenin-like repeat"|"protein Armadillo/beta-catenin-like repeat family protein, expressed"	1.63604	1.11112	0.981417	1.25349	2.23489	1.97171	1.44962	1.44874
Ta.18434.1.S1_at	cp33Hv [Hordeum vulgare subsp. vulgare] pir||T05730 probable RNA-binding protein cp33 precursor - barley|" 33 kDa ribonucleoprotein, chloroplast, putative / RNA-binding protein cp33, putative, similar to chloroplast"|"protein RNA recognition motif family protein, expressed"	1.73611	0.269108	3.92745	4.3789	1.40447	0.221514	3.58196	3.52845
Ta.18440.1.S1_s_at	DCL gb|AAC49433.1| defective chloroplasts and leaves; required for chloroplast development and palisade cell differentiation in leaves|" defective chloroplasts and leaves protein-related / DCL protein-related, similar to defective chloroplasts and leaves (DCL)"|"protein DCL protein, chloroplast precursor, putative, expressed"	-1.06818	-1.85677	-0.401412	-0.372372	-0.841217	-1.25576	-0.378602	-0.175047
Ta.18466.1.S1_at	putative amino acid transporter [Oryza sativa (japonica cultivar-group)] dbj|BAD37261.1| putative amino acid transporter [Oryza sativa (japo|" amino acid permease 6 (AAP6), identical to amino acid permease 6 (AAP6) (Arabidopsis thaliana) GI:1769887"|"protein amino acid permease I, putative, expressed"	-2.06648	-2.77654	-3.39334	-3.66351	-1.01033	-3.02386	-3.31045	-3.74997
Ta.18487.1.S1_x_at	cold-regulated [Hordeum vulgare] pir||B45512 cold-regulated protein 2 - barley (fragment) sp|P23252|CR2_HORVU COLD-REGULATED PROTEIN 2|" pollen Ole e 1 allergen and extensin family protein, contains Pfam profile PF01190: Pollen proteins Ole e I family"|protein expressed protein	-3.67693	-4.60996	-1.32937	-0.934474	-3.51429	-4.68161	-0.667199	-0.682852
Ta.18493.1.S1_at	||	0.237058	1.29749	0.0314188	0.00287338	0.23171	1.17037	0.117112	0.145339
Ta.18500.1.S1_at	||	-0.486835	2.18548	-1.09121	-0.966524	0.0491439	3.00236	-1.19231	-0.702389
Ta.18525.1.S1_at	hypothetical protein [Oryza sativa (japonica cultivar-group)] ref|NP_921257.1| hypothetical protein [Oryza sativa (japonica cultivar-group)]||protein expressed protein	0.00568104	0.0409954	-0.00839448	0.0935081	-1.57802	-1.86016	-0.94705	-1.16162
Ta.18529.1.S1_at	||	2.75619	2.36707	1.80222	2.14295	3.3604	3.10725	2.38236	2.59322
Ta.18529.2.S1_at	hypothetical protein [Oryza sativa (japonica cultivar-group)]|" prenylated rab acceptor (PRA1) family protein, weak similarity to prenylated Rab acceptor (Mus musculus) GI:7716652; contains Pfam"|"protein PRA1 family protein, expressed"	1.31195	1.23874	0.886911	0.823912	1.7841	1.37233	0.985844	0.982644
Ta.1853.1.S1_at	WD-40 repeat protein-like [Oryza sativa (japonica cultivar-group)] dbj|BAC99788.1| WD-40 repeat protein-like [Oryza sativa (japonica cultiva| similar to WD-40 repeat family protein [Arabidopsis thaliana] (TAIR:At1g15750.1); similar to WD-40 repeat family protein [Arabidops|protein expressed protein	-1.36988	-1.53615	-1.13653	-1.00727	-1.24584	-2.16284	-1.04808	-1.27323
Ta.18565.1.S1_s_at	||	1.48271	-0.309311	1.49683	1.26335	1.19269	-0.328741	0.897411	1.25123
Ta.1857.1.A1_at	unknown protein [Oryza sativa (japonica cultivar-group)] dbj|BAD52711.1| unknown protein [Oryza sativa (japonica cultivar-group)]||"protein senescence-associated protein SAG102, putative, expressed"	1.95156	2.14276	2.34865	2.31549	1.58735	1.95199	1.47237	1.27936
Ta.18613.1.S1_s_at	||	-0.738216	-1.34145	0.401476	0.340608	-0.434139	-1.47913	-0.523001	-0.446309
Ta.18629.1.S1_at	putative protein disulphide isomerase [Oryza sativa (japonica cultivar-group)] dbj|BAD67648.1| putative protein disulphide isomerase [Oryza||"protein protein disulfide isomerase, putative, expressed"	-0.371264	-0.480108	1.08345	1.08048	0.363537	0.12788	1.04096	1.23698
Ta.1868.2.A1_at	actin [Triticum aestivum]|" actin 7 (ACT7) / actin 2, identical to SP:P53492 Actin 7 (Actin-2) {Arabidopsis thaliana}"|"protein Actin-1, putative, expressed"	1.23959	0.956414	0.869355	1.01031	1.53836	1.30689	1.08566	1.09964
Ta.1868.2.A1_x_at	actin [Triticum aestivum]|" actin 7 (ACT7) / actin 2, identical to SP:P53492 Actin 7 (Actin-2) {Arabidopsis thaliana}"|"protein Actin-1, putative, expressed"	1.03577	0.867595	0.804542	0.968793	1.38275	1.0664	1.03447	1.10257
Ta.18687.1.S1_at	At3g62580/T12C14_280 [Arabidopsis thaliana] gb|AAL06485.1| AT3g62580/T12C14_280 [Arabidopsis thaliana]| expressed protein|"protein seed maturation protein PM27, putative, expressed"	0.520546	-0.477863	1.21199	1.06667	0.336497	-0.811919	0.712572	0.754338
Ta.18687.2.S1_a_at	At3g62580/T12C14_280 [Arabidopsis thaliana] gb|AAL06485.1| AT3g62580/T12C14_280 [Arabidopsis thaliana]| expressed protein|"protein seed maturation protein PM27, putative, expressed"	0.372579	-0.828266	0.692374	0.572126	0.211006	-1.07622	0.698726	0.523162
Ta.18690.1.S1_at	putative 5'-phosphoribosyl-5-aminoimidazole synthetase [Oryza sativa (japonica cultivar-group)] gb|AAP46245.1| putative 5'-phosphoribosyl-5-|" phosphoribosylformylglycinamidine cyclo-ligase, chloroplast / phosphoribosyl-aminoimidazole synthetase /"|"protein Phosphoribosylformylglycinamidine cyclo-ligase,chloroplast/mitochondrial precursor,"	0.478815	-0.660122	1.22879	1.55561	0.33884	-0.347786	1.38629	1.35825
Ta.187.1.S1_at	cytosolic acetyl-CoA carboxylase [Triticum aestivum] pir||A57710 acetyl-CoA carboxylase (EC 6.4.1.2) - wheat| similar to acetyl-CoA carboxylase 2 (ACC2) [Arabidopsis thaliana] (TAIR:At1g36180.1); similar to putative acetyl-CoA|"protein acetyl-coenzyme A carboxylase ACC1A, putative, expressed"	-2.40822	-2.17344	-0.959587	-0.830356	-2.11143	-1.61345	-0.853605	-1.04718
Ta.18704.1.S1_x_at	putative ubiquitin-conjugating enzyme [Oryza sativa (japonica cultivar-group)]|" ubiquitin-conjugating enzyme E2-17 kDa 9 (UBC9), E2; identical to gi:297883, SP:P35132; identical to cDNA UBC9 for ubiquitin"|"protein Ubiquitin-conjugating enzyme E2-17 kDa, putative, expressed"	-2.28192	-2.01326	-2.24058	-2.43044	-1.2525	-1.11666	-1.23189	-1.34337
Ta.1871.2.S1_a_at	putative mitochondrial import receptor subunit TOM20 (translocase of outer membrane 20 KDA subunit) [Oryza sativa (japonica cultivar-group)]|" mitochondrial import receptor subunit TOM20-2 (TOM20-2), identical to mitochondrial import receptor subunit TOM20-2 SP:P82873"|"protein Mitochondrial import receptor subunit TOM20, putative, expressed"	0.786224	-0.292832	1.17023	0.979847	0.332528	-0.681573	0.874514	0.660449
Ta.18714.1.S1_at	OSJNBa0004N05.1 [Oryza sativa (japonica cultivar-group)] emb|CAE03370.1| OSJNBb0065L13.13 [Oryza sativa (japonica cultivar-group)] ref|XP_47|" nuclear transport factor 2 (NTF2) family protein / RNA recognition motif (RRM)-containing protein, contains Pfam profiles"|"protein Nuclear transport factor 2 domain containing protein, expressed"	0.183321	0.14888	0.434072	1.11281	0.0678468	-0.2681	0.472979	1.02869
Ta.18716.1.S1_at	||	0.220743	0.11126	3.16552	2.60762	0.272477	0.186381	2.61114	2.84315
Ta.18717.1.S1_at	||	-0.06212	3.96201	1.08085	1.4435	-0.349241	3.61012	0.508248	0.684571
Ta.1874.1.A1_at	||	0.962326	-0.500263	1.90576	2.22969	0.443228	-0.138157	1.12978	1.2681
Ta.18745.1.S1_at	putative nitrate transporter NRT1 [Oryza sativa (japonica cultivar-group)] dbj|BAD07874.1| putative nitrate transporter NRT1 [Oryza sativa (|" proton-dependent oligopeptide transport (POT) family protein, contains Pfam profile: PF00854 POT family"|"protein POT family protein, expressed"	-1.32824	-1.07937	-1.12052	-1.32076	-1.76609	-1.2602	-2.26757	-2.18372
Ta.18747.1.S1_at	hypothetical protein [Oryza sativa (japonica cultivar-group)] dbj|BAD54642.1| hypothetical protein [Oryza sativa (japonica cultivar-group)]||protein expressed protein	0.978709	1.18903	0.922959	0.885726	1.56257	1.52496	0.591533	0.79441
Ta.18748.2.S1_at	OSJNBa0009P12.12 [Oryza sativa (japonica cultivar-group)]|" expressed protein, weak similarity to microtubule binding protein D-CLIP-190 (Drosophila melanogaster) GI:2773363, SMC2-like"|"protein protein transport protein, putative, expressed"	-1.86602	-1.54263	-1.32861	-1.50028	-1.48129	-1.12716	-1.16787	-1.32821
Ta.18758.1.S1_at	P0491F11.22 [Oryza sativa (japonica cultivar-group)] dbj|BAB86559.1| contains ESTs AU165931(E60813),AU165930(E60813)~hypothetical protein~si| expressed protein|protein expressed protein	2.70854	3.75173	1.88672	1.9078	2.82842	3.47695	1.76981	1.9206
Ta.18772.1.S1_at	putative DAG protein [Arabidopsis thaliana] gb|AAO22791.1| putative DAG protein [Arabidopsis thaliana] ref|NP_974243.1| plastid developmenta|" plastid developmental protein DAG, putative, similar to DAG protein, chloroplast precursor (Garden snapdragon)"|"protein DAG protein, chloroplast precursor, putative, expressed"	3.31822	0.591894	3.03301	2.80194	2.7461	0.0387731	2.70537	2.59947
Ta.18775.1.S1_at	putative aldehyde dehydrogenase WIS1 [Triticum aestivum]| The malic enzyme (EC 1.1.1.40) encoded by AtNADP-ME4 is localized to chloroplasts. The gene is expressed throughout the whole|"protein NADP-dependent malic enzyme, chloroplast precursor, putative, expressed"	0.885277	0.169657	1.21888	1.16911	0.832762	-0.0337279	0.992719	1.15306
Ta.18783.1.A1_at	OSJNBa0068L06.8 [Oryza sativa (japonica cultivar-group)] emb|CAE01582.2| OSJNBa0068L06.8 [Oryza sativa (japonica cultivar-group)]| similar to phosphoglycerate/bisphosphoglycerate mutase family protein [Arabidopsis thaliana] (TAIR:At2g17280.1);|"protein phosphoglycerate mutase, putative, expressed"	-1.63356	-0.742209	-2.32405	-2.42953	-1.22645	-0.328714	-2.04562	-2.01109
Ta.188.1.S1_at	unknown pir||T06273 benzothiadiazole-induced protein (clone WCI-1) - wheat||"protein jasmonate-induced protein, putative, expressed"	6.82657	0.942906	7.71368	7.14311	6.11351	0.762702	7.45057	6.66712
Ta.18831.1.S1_s_at	integral membrane protein-like [Oryza sativa (japonica cultivar-group)] dbj|BAD82664.1| integral membrane protein-like [Oryza sativa (japoni|" expressed protein, hypothetical protein - Arabidopsis thaliana, EMBL:AC006283.5 ; contains Pfam PF04535 : Domain of"|"protein integral membrane protein, putative, expressed"	0.748066	0.117836	1.36912	1.5849	0.621874	-0.430582	0.979354	1.06586
Ta.18848.1.S1_at	ATPase-like protein [Oryza sativa (japonica cultivar-group)] dbj|BAC79945.1| ATPase-like protein [Oryza sativa (japonica cultivar-group)] db|" sporulation protein-related, similar to hypothetical proteins: GB:P51281 (Chloroplast Porphyra purpurea), GB:BAA16982 (Synechocysti"|protein expressed protein	-2.07395	-1.14007	-3.07427	-3.34368	-1.53402	-0.704628	-2.5029	-2.50392
Ta.18880.1.S1_at	phytoene synthase [Oryza sativa (japonica cultivar-group)]| similar to phytoene synthase [Capsicum annuum] (GB:CAA48155.1); contains InterPro domain Squalene/phytoene synthase|"protein Phytoene synthase, chloroplast precursor, putative, expressed"	-1.99349	-2.53358	-1.43224	-1.68616	-1.66827	-2.1477	-1.07564	-1.18357
Ta.18914.1.A1_a_at	putative ZEITLUPE [Oryza sativa (japonica cultivar-group)]|" F-box family protein / LOV kelch protein 1 (LKP1), E3 ubiquitin ligase SCF complex F-box subunit; identical to clock-associated P"|"protein ZEITLUPE, putative, expressed"	-1.79088	-2.21878	-1.36676	-0.869886	-1.32027	-2.17032	-1.2383	-1.06065
Ta.18914.1.A1_x_at	putative ZEITLUPE [Oryza sativa (japonica cultivar-group)]|" F-box family protein / LOV kelch protein 1 (LKP1), E3 ubiquitin ligase SCF complex F-box subunit; identical to clock-associated P"|"protein ZEITLUPE, putative, expressed"	-1.66776	-2.1385	-1.06681	-0.78215	-1.3809	-2.04611	-1.06533	-1.02396
Ta.18914.2.S1_x_at	||	-1.93876	-2.50576	-1.3691	-1.01309	-1.45258	-2.2511	-1.26568	-1.13209
Ta.18914.3.A1_a_at	putative ZEITLUPE [Oryza sativa (japonica cultivar-group)]|" F-box family protein / LOV kelch protein 1 (LKP1), E3 ubiquitin ligase SCF complex F-box subunit; identical to clock-associated P"|"protein ZEITLUPE, putative, expressed"	-1.73128	-2.3882	-1.00853	-0.805048	-1.3374	-2.00565	-0.860671	-0.639644
Ta.18920.1.S1_at	unknown protein [Oryza sativa (japonica cultivar-group)] dbj|BAB61173.1| unknown protein [Oryza sativa (japonica cultivar-group)] dbj|BAB398|" protein kinase family protein, contains protein kinase domain, Pfam:PF00069"|"protein transposon protein, putative, unclassified"	-0.197477	-0.263868	1.05683	1.08044	-0.0184348	-0.00120794	0.687133	0.485446
Ta.18930.1.A1_at	||	-1.18316	-1.17241	-1.13005	-1.12236	0.013376	0.0348502	0.00942681	0.00279807
Ta.1895.1.A1_at	putative DNA2-NAM7 helicase family protein [Oryza sativa (japonica cultivar-group)] gb|AAP51895.1| putative DNA2-NAM7 helicase family protei||protein hypothetical protein	-1.01373	-1.44821	-0.303668	0.150683	-0.416897	-1.48781	-0.45865	-0.304902
Ta.18957.1.S1_at	histidine-rich protein [Oryza sativa (japonica cultivar-group)]||protein expressed protein	0.113275	0.105297	-0.0092878	-0.0417717	0.246176	-0.215261	3.19753	3.18819
Ta.18988.1.S1_at	blz-1 protein [Hordeum vulgare subsp. vulgare] pir||T04477 blz-1 protein - barley|" bZIP transcription factor family protein, similar to seed storage protein opaque-2(bZIP family)GI:168428 from Zea mays; contains"|"protein bZIP transcription factor family protein, expressed"	-2.28435	-2.02234	-1.98834	-2.07102	-1.49846	-1.71607	-1.51305	-1.39865
Ta.19008.1.S1_at	OSJNBa0084K01.16 [Oryza sativa (japonica cultivar-group)] emb|CAE04844.2| OSJNBa0084K01.16 [Oryza sativa (japonica cultivar-group)] gb|AAT38|" expressed protein, contains Pfam domain PF03660: Uncharacterised protein family (UPF0123)"|"protein PHD finger-like domain protein 5A, putative, expressed"	2.09235	2.29361	2.10501	1.968	2.18227	2.60969	1.80132	1.89111
Ta.19011.1.S1_at	putative dioxygenase [Oryza sativa (japonica cultivar-group)] gb|AAP44744.1| putative dioxygenase [Oryza sativa (japonica cultivar-group)]||"protein oxidoreductase, 2OG-Fe oxygenase family protein, expressed"	-0.237162	-1.48212	1.26137	0.785316	-0.50185	-2.02943	0.0732718	0.48762
Ta.19017.1.S1_at	||	0.270645	0.425717	3.33913	2.68801	0.209634	0.267482	1.57675	1.87202
Ta.19027.1.S1_at	||	0.212834	0.361313	1.19279	0.7794	0.0937337	0.276526	2.36732	2.40364
Ta.19040.1.S1_at	||	-1.48953	-1.4399	-0.086226	0.133215	-1.299	-1.13772	0.142059	0.461692
Ta.19059.2.S1_a_at	putative ring finger protein 5 [Oryza sativa (japonica cultivar-group)] dbj|BAD73632.1| putative ring finger protein 5 [Oryza sativa (japoni|" zinc finger (C3HC4-type RING finger) family protein, contains Pfam profile: PF00097 zinc finger, C3HC4 type (RING finger)"|"protein Zinc finger, C3HC4 type family protein, expressed"	-0.841117	-0.782569	-1.02687	-1.01333	-1.26887	-1.12256	-1.27399	-1.6542
Ta.1909.1.A1_at	||	1.78111	2.80014	1.03904	0.773144	0.583017	1.85648	-0.101698	-0.721117
Ta.19090.1.S1_at	||"protein WD-repeat protein 18, putative, expressed"	0.733536	-0.0841255	1.75747	1.95027	0.626393	-1.17546	1.2431	1.77593
Ta.191.1.S1_at	thiol protease pir||T06276 benzothiadiazole-induced protein (clone WCI-4) - wheat|" cysteine proteinase, putative, contains similarity to cysteine protease SPCP1 GI:13491750 from (Ipomoea batatas)"|"protein Papain family cysteine protease containing protein, expressed"	4.30454	1.03169	7.16364	6.88305	2.84106	0.387064	5.69171	4.96124
Ta.19102.1.S1_at	Putative DEAD/DEAH box RNA helicase protein [Oryza sativa (japonica cultivar-group)] gb|AAN62787.1| Putative DEAD/DEAH box RNA helicase prot|" DEAD/DEAH box helicase, putative, contains Pfam profile: PF00270 DEAD/DEAH box helicase"|"protein DEAD/DEAH box helicase, putative, expressed"	1.53937	0.518102	2.18461	1.96639	1.50032	0.508254	2.01577	2.15561
Ta.19103.1.S1_x_at	putative AKIN beta3 [Oryza sativa (japonica cultivar-group)] dbj|BAD33729.1| putative AKIN beta3 [Oryza sativa (japonica cultivar-group)] db|" protein kinase-related, similar to GAL83 protein (Solanum tuberosum) GI:5702015; contains Pfam profile PF04739: 5'-AMP-activated"|"protein SNF1-related protein kinase regulatory beta subunit 2, putative, expressed"	0.784985	0.690985	1.25549	1.09049	0.898864	0.267098	0.115245	0.581867
Ta.19128.1.S1_a_at	P0406G08.7 [Oryza sativa (japonica cultivar-group)]|" scarecrow-like transcription factor 9 (SCL9), identical to cDNA scarecrow-like 9 (SCL9) mRNA, partial cds GI:4580524"|"protein GRAS family transcription factor containing protein, expressed"	0.585253	2.18328	0.57527	0.442392	0.636561	2.11594	0.222951	0.321885
Ta.19158.1.A1_at	putative subtilisin-like proteinase [Oryza sativa (japonica cultivar-group)] dbj|BAD19517.1| putative subtilisin-like proteinase [Oryza sati|" subtilase family protein, contains similarity to cucumisin-like serine protease GI:3176874 from (Arabidopsis thaliana)"|"protein subtilase family protein, putative, expressed"	-0.0627253	-0.0557577	1.02596	1.00048	-0.568886	-0.424581	-0.473517	-0.510119
Ta.19159.1.S1_at	hypothetical protein~similar to Oryza sativa chromosome 6, P0538C01 [Oryza sativa (japonica cultivar-group)] dbj|BAC22215.1| formiminotransf|" expressed protein, weak similarity to formiminotransferase cyclodeaminase (GI:3980064) (Gallus gallus)"|protein hypothetical protein	-0.508421	-1.46616	-0.233646	-0.167352	-0.0856046	-1.22546	0.926477	1.1306
Ta.19170.1.S1_at	putative GFA2 [Oryza sativa (japonica cultivar-group)] dbj|BAD67919.1| putative GFA2 [Oryza sativa (japonica cultivar-group)]|" DNAJ heat shock protein, mitochondrially targeted (GFA2), 99.8% identical to mitochondrially targeted DnaJ protein GFA2 (Arabidop"|"protein DnaJ C terminal region family protein, expressed"	2.53865	2.91324	1.56772	1.60371	3.38086	4.0514	1.93471	2.02415
Ta.19178.1.S1_at	Cgi67 serine protease-like [Oryza sativa (japonica cultivar-group)]|" expressed protein, ; expression supported by MPSS"|protein expressed protein	-1.80528	-1.74606	-1.75735	-1.33616	-1.95107	-1.98044	-1.35683	-1.54593
Ta.19185.1.S1_at	||	-3.61912	-3.22998	-2.31858	-2.22745	-3.66996	-4.4925	-2.57621	-2.50106
Ta.19207.1.S1_at	||	0.597529	-0.0586212	1.37572	1.17218	0.255357	-0.157968	0.814796	0.847631
Ta.1922.1.S1_at	putative elongation factor P (EF-P) [Arabidopsis thaliana] gb|AAM51349.1| putative elongation factor P (EF-P) [Arabidopsis thaliana] gb|AAL3|" elongation factor P (EF-P) family protein, similar to SP:P33398 Elongation factor P (EF-P) {Escherichia coli O157:H7}; contains Pfa"|"protein Elongation factor P, putative, expressed"	0.623406	0.41924	1.98623	1.91759	-0.287266	-0.103911	0.792303	0.86221
Ta.19230.1.S1_a_at	hypothetical protein [Arabidopsis thaliana] ref|NP_192177.1| tetratricopeptide repeat (TPR)-containing protein [Arabidopsis thaliana]|" tetratricopeptide repeat (TPR)-containing protein, contains Pfam profile PF00515 TPR Domain"|"protein ETO1-like protein 1, putative, expressed"	-1.16405	-1.57013	-1.31832	-0.921777	-1.64603	-1.58906	-1.13852	-1.15995
Ta.19233.1.S1_at	putative MFP1 attachment factor 1 [Oryza sativa (japonica cultivar-group)] dbj|BAC79629.1| putative MFP1 attachment factor 1 [Oryza sativa (|" expressed protein, contains Pfam domain PF03005: Arabidopsis proteins of unknown function"|"protein Got1-like family protein, expressed"	-0.368615	-0.913114	-0.567261	-0.390971	-0.624428	-1.03263	-0.225349	-0.387647
Ta.19239.1.S1_x_at	||	-0.846974	-0.942339	1.40344	1.91657	-2.81621	-3.38313	-0.0654423	0.0158125
Ta.1924.1.S1_x_at	ribosomal protein [Bromus inermis]|" 40S ribosomal protein S4 (RPS4D), ribosomal protein S4, Arabidopsis thaliana, PIR:T48480"|"protein 40S ribosomal protein S4, putative, expressed"	0.546225	-0.0600055	1.65644	1.46817	0.183307	-0.304118	1.3983	1.49591
Ta.1924.2.S1_x_at	ribosomal protein [Bromus inermis]|" 40S ribosomal protein S4 (RPS4D), ribosomal protein S4, Arabidopsis thaliana, PIR:T48480"|"protein 40S ribosomal protein S4, putative, expressed"	0.685143	-0.0418604	1.83119	1.65725	0.249785	-0.312696	1.45403	1.49184
Ta.19240.1.S1_at	beta-2-xylosyltransferase [Saccharum officinarum]|" beta-(1,2)-xylosyltransferase (XYLT), identical to SP:Q9LDH0"|"protein beta-2-xylosyltransferase, putative, expressed"	-0.0972999	-0.261318	0.961714	0.785854	-0.178179	-1.03231	0.322837	0.363376
Ta.19250.1.S1_s_at	||	-1.447	-1.29756	-1.4248	-1.27689	-1.28859	-1.35183	-1.58896	-1.79263
Ta.1926.1.S1_x_at	P0413C03.15 [Oryza sativa (japonica cultivar-group)] dbj|BAB86140.1| P0413C03.15 [Oryza sativa (japonica cultivar-group)]| expressed protein|protein expressed protein	-1.03086	-0.850575	-0.93801	-0.850873	-1.14007	-1.04677	-1.15779	-0.955541
Ta.19269.1.S1_at	60S ribosomal protein L7A [Oryza sativa (japonica cultivar-group)] ref|XP_507578.1| PREDICTED P0703C03.43 gene product [Oryza sativa (japoni| 60S ribosomal protein L7A (RPL7aA)|"protein 60S ribosomal protein L7a, putative, expressed"	0.904329	0.166611	1.64031	1.77933	0.654432	-0.158498	1.3323	1.38762
Ta.19269.1.S1_x_at	60S ribosomal protein L7A [Oryza sativa (japonica cultivar-group)] ref|XP_507578.1| PREDICTED P0703C03.43 gene product [Oryza sativa (japoni| 60S ribosomal protein L7A (RPL7aA)|"protein 60S ribosomal protein L7a, putative, expressed"	0.852768	0.113493	1.6871	1.73751	0.674821	-0.124556	1.45425	1.34018
Ta.19276.1.S1_a_at	expressed protein [Oryza sativa (japonica cultivar-group)] ref|XP_463128.1| expressed protein [Oryza sativa (japonica cultivar-group)]|" zinc finger (C2H2 type) family protein (ZFP7), identical to zinc finger protein, ZFP7 gi:790685:gb:AAA87303; contains Pfam domain,"|"protein Zinc finger protein 7, putative, expressed"	-0.60985	-1.42309	-1.47547	-2.03071	-0.359814	-0.942649	-1.35498	-1.56112
Ta.19298.1.S1_at	hypothetical protein CE2654 [Corynebacterium efficiens YS-314] dbj|BAC19464.1| hypothetical protein [Corynebacterium efficiens YS-314]|" late embryogenesis abundant protein-related / LEA protein-related, similar to late embryogenesis abundant protein (Picea glauca)"|"protein transposon protein, putative, CACTA, En/Spm sub-class, expressed"	-1.19902	-0.751984	-1.5455	-1.19465	-1.49184	-1.84032	-2.53323	-1.99084
Ta.1930.2.S1_a_at	unknown protein [Oryza sativa (japonica cultivar-group)]| expressed protein|protein expressed protein	0.273022	2.55915	0.259863	0.294015	0.726196	4.14627	0.354738	0.304192
Ta.19309.1.S1_at	||	1.08935	0.790731	4.37884	3.82325	1.41944	1.47118	4.32061	4.02206
Ta.19311.1.S1_at	unknown protein [Oryza sativa (japonica cultivar-group)] gb|AAT85179.1| putative protein phosphatase 2C [Oryza sativa (japonica cultivar-gro|" protein phosphatase 2C, putative / PP2C, putative, phosphoprotein phosphatase (EC 3.1.3.16) 1A-alpha - Homo sapiens, PIR:S22423"|"protein Protein phosphatase 2C containing protein, expressed"	-1.23272	-0.953501	-1.28908	-0.942757	-1.11412	-0.948612	-0.898082	-0.933294
Ta.19314.1.S1_at	unnamed protein product [Tetraodon nigroviridis]||	2.0474	3.39591	1.73173	1.64432	1.31673	3.02629	1.20064	1.15286
Ta.1932.1.S1_at	||	0.472616	-0.565337	2.24312	2.16034	0.628014	-0.0900334	1.31228	1.33812
Ta.19321.1.S1_at	40S ribosomal protein S23 [Oryza sativa (japonica cultivar-group)] ref|NP_915363.1| 40S ribosomal protein S23 [Oryza sativa (japonica cultiv|" 40S ribosomal protein S23 (RPS23B), ribosomal protein S23, Fragaria x ananassa, PIR:S56673"|"protein ribosomal protein S23 containing protein, expressed"	1.16639	-0.339276	2.70188	2.91738	0.709125	-0.383114	2.45617	2.53752
Ta.19327.1.S1_at	||	0.670014	1.39984	0.726978	0.674951	1.49209	3.44946	1.11162	1.27066
Ta.19377.1.S1_at	||"protein transposon protein, putative, CACTA, En/Spm sub-class, expressed"	0.760732	0.213849	1.09388	1.28619	0.587617	-0.307722	1.29851	1.19367
Ta.19412.1.S1_at	OSJNBb0036G09.15 [Oryza sativa (japonica cultivar-group)] dbj|BAB89939.1| putative 50S ribosomal protein L20 [Oryza sativa (japonica cultiva|" ribosomal protein L20 family protein, similar to ribosomal protein L20 GI:3603025 from (Guillardia theta)"|"protein 50S ribosomal protein L20, putative, expressed"	2.79776	0.0918863	3.80929	3.80058	2.5297	-0.200199	3.49978	3.41848
Ta.19412.2.S1_a_at	OSJNBb0036G09.15 [Oryza sativa (japonica cultivar-group)] dbj|BAB89939.1| putative 50S ribosomal protein L20 [Oryza sativa (japonica cultiva|" ribosomal protein L20 family protein, similar to ribosomal protein L20 GI:3603025 from (Guillardia theta)"|"protein 50S ribosomal protein L20, putative, expressed"	0.456546	-0.605825	1.46308	1.21288	0.643499	0.494909	1.50464	1.47582
Ta.19412.2.S1_x_at	OSJNBb0036G09.15 [Oryza sativa (japonica cultivar-group)] dbj|BAB89939.1| putative 50S ribosomal protein L20 [Oryza sativa (japonica cultiva|" ribosomal protein L20 family protein, similar to ribosomal protein L20 GI:3603025 from (Guillardia theta)"|"protein 50S ribosomal protein L20, putative, expressed"	0.459898	-0.00893399	1.15366	1.20152	0.169176	0.037209	0.82254	0.591561
Ta.19415.1.S1_at	||	0.947299	-0.224323	2.035	1.70567	0.436561	-0.524063	1.45728	1.59867
[truncated: 5,247 more rows]
