# Supplementary material for: Heat stress-responsive transcriptome analysis in heat susceptible and tolerant wheat (Triticum aestivum L.) by using Wheat Genome Array
Source: BMC Genomics. 2008 Sep 22;9:432. doi: 10.1186/1471-2164-9-432 (PMC2614437; doi:10.1186/1471-2164-9-432)
Supplement: Additional file 3 — Classification of HR probe sets based on expression patterns in different genotypes and heat treatments. [file 1471-2164-9-432-S3.xls]

## Sheet: Sheet1
CS1sh	CS1h	CS24sh	CS24h	TAM1sh	TAM1h	TAM24sh	TAM24h
									457	G1-P1
									238	G1-P2
									86	G1-P3
									806	G1-P4
									819	G1-P5
									19	G1-P6
									21	G1-P7
									1	G1-P8
									1	G1-P9
									376	G1-Pother
									47	G2-P1
									34	G2-P2
									65	G2-P3
									163	G2-P4
									382	G2-P5
									89	G2-P6
									220	G2-P7
									6	G2-P8
									9	G2-P9
									114	G2-Pother
									25	G3-P1
									39	G3-P2
									72	G3-P3
									421	G3-P4
									139	G3-P5
									43	G3-P6
									67	G3-P7
									4	G3-P8
									8	G3-P9
									74	G3-Pother
									1715	G4

## Sheet: 457(G1-P1))
ID	Annotation	CS1sh	CS1h	CS24sh	CS24h	TAM1sh	TAM1h	TAM24sh	TAM24h
Ta.1010.1.S1_at	putative ribonucleotide reductase R2 [Oryza sativa (japonica cultivar-group)] dbj|BAD67929.1| putative ribonucleotide reductase R2 [Oryza sa|" ribonucleoside-diphosphate reductase small chain, putative / ribonucleotide reductase, putative, similar to ribonucleotide reductas"|"protein Ribonucleoside-diphosphate reductase small chain, putative, expressed"	2.6177	3.41264	2.52583	2.53023	2.41602	3.17179	2.50809	2.74586
Ta.10203.1.S1_at	putative DNAJ domain-containing; methylation-controlled J protein [Oryza sativa (japonica cultivar-group)] dbj|BAD61437.1| putative DNAJ dom|" DNAJ heat shock N-terminal domain-containing protein, contains Pfam profile PF00226 DnaJ domain"|"protein DNAJ protein, putative, expressed"	2.00991	1.87585	1.28003	1.26062	2.37604	2.20069	1.47459	1.47495
Ta.10203.3.S1_a_at	putative DNAJ domain-containing; methylation-controlled J protein [Oryza sativa (japonica cultivar-group)] dbj|BAD61437.1| putative DNAJ dom|" DNAJ heat shock N-terminal domain-containing protein, contains Pfam profile PF00226 DnaJ domain"|"protein DNAJ protein, putative, expressed"	2.56771	2.41182	1.74212	1.6841	2.73571	2.56553	1.8338	1.78916
Ta.10329.23.S1_at	PREDICTED: similar to germinal histone H4 gene [Canis familiaris]|" histone H4, identical to histone H4 from Lycopersicon esculentum GI:297150, Lolium temulentum SP:P02308, Acropora formosa GI:4556"|"protein Histone H4, putative, expressed"	2.14041	1.93942	2.01407	2.09606	2.4644	2.3729	2.20232	2.549
Ta.10456.1.A1_at	OSJNBa0070C17.22 [Oryza sativa (japonica cultivar-group)] ref|XP_473874.1| OSJNBa0070C17.22 [Oryza sativa (japonica cultivar-group)]||"protein Methyl-CpG binding domain containing protein, expressed"	-1.31877	-1.66651	-1.23836	-1.35851	-1.33935	-1.87822	-1.66765	-1.60072
Ta.1050.1.S1_at	putative protein disulfide isomerase-related protein [Oryza sativa (japonica cultivar-group)] dbj|BAD38008.1| putative protein disulfide iso|" Encodes a protein disulfide isomerase-like (PDIL) protein, a member of a multigene family within the thioredoxin (TRX)"|"protein protein disulfide-isomerase domain containing protein, expressed"	2.68227	3.97548	2.27833	2.23421	2.38057	3.58699	1.94742	1.89984
Ta.10816.1.S1_at	zinc finger protein-like [Oryza sativa (japonica cultivar-group)]|" zinc finger (C3HC4-type RING finger) family protein, contains Pfam profile: PF00097 zinc finger, C3HC4 type (RING finger)"|"protein Zinc finger, C3HC4 type family protein, expressed"	-1.7913	-1.73065	-1.30229	-1.1917	-2.23769	-2.36453	-1.50315	-1.45023
Ta.10816.2.S1_s_at	zinc finger protein-like [Oryza sativa (japonica cultivar-group)]|" zinc finger (C3HC4-type RING finger) family protein, contains Pfam profile: PF00097 zinc finger, C3HC4 type (RING finger)"|"protein Zinc finger, C3HC4 type family protein, expressed"	-1.79547	-1.55876	-1.2236	-1.49893	-2.08208	-2.00085	-1.47825	-1.55935
Ta.10823.1.A1_s_at	putative 4-methyl-5(B-hydroxyethyl)-thiazol monophosphate biosynthesis enzyme [Oryza sativa (japonica cultivar-group)]|" DJ-1 family protein, similar to DJ-1 protein (Homo sapiens) GI:1780755; similar to DJ-1 beta (GI:18642508) (Drosophila"|"protein 4-methyl-5-thiazole monophosphate biosynthesis protein, putative, expressed"	1.19629	1.59203	1.19217	1.30004	1.45537	1.61265	1.2812	1.28112
Ta.10858.1.S1_at	putative zinc-finger protein [Oryza sativa (japonica cultivar-group)] dbj|BAD09868.1| putative zinc-finger protein [Oryza sativa (japonica|" zinc finger (ZPR1-type) family protein, contains Pfam doamin, PF03367: ZPR1 zinc-finger domain"|"protein zinc finger family protein, putative, expressed"	1.03667	1.01689	1.15934	1.21909	1.57948	1.33462	1.13602	1.19755
Ta.1088.1.A1_at	OSJNBb0067G11.7 [Oryza sativa (japonica cultivar-group)] ref|XP_471486.1| OSJNBb0067G11.7 [Oryza sativa (japonica cultivar-group)]|" copper amine oxidase family protein, contains Pfam domain, PF01179: Copper amine oxidase, enzyme domain"|"protein Copper amine oxidase, enzyme domain containing protein, expressed"	1.75457	-1.16643	2.29563	2.51074	1.01741	-1.78882	1.7473	1.49358
Ta.10996.1.S1_at	universal stress protein / early nodulin ENOD18-like [Oryza sativa (japonica cultivar-group)] dbj|BAD16874.1| universal stress protein / ear|" universal stress protein (USP) family protein / early nodulin ENOD18 family protein, contains Pfam profile PF00582: universal stress"|"protein universal stress protein family protein, expressed"	4.85442	6.46234	2.72525	2.57658	4.79595	6.15618	2.257	2.57096
Ta.11045.1.A1_at	putative metacaspase [Oryza sativa (japonica cultivar-group)] ref|XP_470796.1| putative metacaspase [Oryza sativa (japonica cultivar-group)]||"protein latex-abundant family protein, putative"	-1.31668	-1.65094	-1.23823	-1.20332	-1.44853	-1.56435	-1.29196	-1.27948
Ta.11087.1.S1_at	WIR1 [Triticum aestivum] pir||S55368 WIR1 protein - wheat||"protein transposon protein, putative, CACTA, En/Spm sub-class, expressed"	-2.94094	-2.44788	-2.80919	-3.02951	-4.27783	-4.22223	-4.3847	-4.37537
Ta.11144.1.A1_at	hypothetical protein [Oryza sativa (japonica cultivar-group)]|" phospholipase D alpha 1 / PLD alpha 1 (PLDALPHA1) (PLD1) / choline phosphatase 1, identical to SP:Q38882 Phospholipase D alpha 1 (E"|"protein Phospholipase D alpha 1 precursor, putative, expressed"	1.73566	2.0256	1.43076	1.5964	2.47754	2.7245	2.2024	2.14891
Ta.11162.1.S1_at	putative gibberellin regulated protein [Oryza sativa (japonica cultivar-group)] ref|XP_463123.1| putative gibberellin regulated protein [O|" gibberellin-regulated family protein, similar to SP:P27057 GAST1 protein precursor {Lycopersicon esculentum}; contains Pfam"|protein Gibberellin regulated protein	6.1939	5.5895	5.56405	5.64882	7.07414	6.05661	5.11227	5.589
Ta.11180.1.S1_at	||	-1.68678	-2.02622	-1.44809	-1.38927	-2.51679	-3.29679	-1.93156	-2.06229
Ta.11512.1.A1_at	||	-4.09027	-4.74855	-2.93753	-2.9188	-4.58398	-4.96066	-2.89238	-2.5524
Ta.11571.1.A1_at	sphingosine kinase-like protein [Oryza sativa (japonica cultivar-group)] dbj|BAC65388.1| sphingosine kinase-like protein [Oryza sativa (japo|" diacylglycerol kinase family protein, contains INTERPRO domain, IPR001206, DAG-kinase catalytic domain"|"protein Diacylglycerol kinase catalytic domain family protein, expressed"	-2.26175	-2.03523	-2.53377	-2.43066	-1.67636	-1.78966	-1.83015	-1.6761
Ta.11668.2.S1_a_at	putative splicing factor [Oryza sativa (japonica cultivar-group)] dbj|BAD61423.1| putative splicing factor [Oryza sativa (japonica cultivar-|" splicing factor RSZ33 (RSZ33), nearly identical to splicing factor RSZ33 (Arabidopsis thaliana) GI:9843663; contains Pfam"|"protein RNA recognition motif family protein, expressed"	1.90154	2.97451	1.32629	1.2585	1.93393	3.25191	1.29849	1.36427
Ta.11919.2.S1_a_at	unknown protein [Oryza sativa (japonica cultivar-group)]| expressed protein|protein expressed protein	-3.3732	-3.13022	-3.74677	-3.82296	-3.9073	-4.3659	-4.54852	-3.84655
Ta.11952.2.S1_s_at	||	1.75469	2.19353	1.67455	1.62741	1.93089	2.10967	1.71379	1.74184
Ta.12035.1.S1_at	hypothetical protein [Oryza sativa (japonica cultivar-group)] dbj|BAD23056.1| hypothetical protein [Oryza sativa (japonica cultivar-group)]| expressed protein|protein expressed protein	-2.41192	-2.44814	-2.88376	-2.77282	-2.14742	-2.98469	-2.30318	-2.34063
Ta.12082.1.A1_x_at	||	-2.60416	-2.91604	-3.52325	-3.64327	-2.70739	-3.55551	-3.24684	-3.14761
Ta.12180.1.S1_at	unknown protein [Oryza sativa (japonica cultivar-group)] gb|AAO38476.1| unknown protein [Oryza sativa (japonica cultivar-group)]|" S2P-like putative metalloprotease, also contain transmembrane helices near their C-termini and many of them, five of seven, contain"|protein expressed protein	8.00257	8.71714	4.66153	5.19829	7.60244	8.08103	3.22617	3.80376
Ta.12225.1.S1_x_at	putative ethylene-responsive transcriptional coactivator [Oryza sativa (japonica cultivar-group)]|" ethylene-responsive transcriptional coactivator, putative, similar to ethylene-responsive transcriptional coactivator"|"protein Helix-turn-helix family protein, expressed"	5.99854	8.09322	4.22694	4.08202	6.58809	8.94346	4.71693	5.26909
Ta.12225.3.S1_a_at	putative ethylene-responsive transcriptional coactivator [Oryza sativa (japonica cultivar-group)]|" ethylene-responsive transcriptional coactivator, putative, similar to ethylene-responsive transcriptional coactivator"|"protein Helix-turn-helix family protein, expressed"	4.19777	6.00442	2.54002	2.28467	5.15192	7.02481	3.53288	3.88829
Ta.12400.1.A1_at	zinc-finger protein C60910 [imported] - rice dbj|BAA33200.1| zinc finger protein [Oryza sativa (japonica cultivar-group)]| zinc finger (B-box type) family protein|"protein CCT motif family protein, expressed"	3.04437	2.30412	2.1739	2.06325	3.20419	2.53382	2.37401	1.9549
Ta.12439.1.A1_at	||	-1.51507	-1.90076	-1.62112	-1.43965	-1.28722	-1.53096	-1.41743	-1.37578
Ta.12669.1.S1_x_at	remorin-like protein [Oryza sativa (japonica cultivar-group)] dbj|BAC79688.1| remorin-like protein [Oryza sativa (japonica cultivar-group)]|" remorin family protein, contains Pfam domain, PF03763: Remorin, C-terminal region"|"protein Remorin, C-terminal region family protein, expressed"	2.09363	2.29996	2.39709	2.3389	1.46782	2.02105	1.7038	1.84112
Ta.12673.1.S1_at	Protease-1 (PRT1) protein, putative [Pneumocystis carinii]|" protein kinase family protein, contains Pfam domain PF00069: Protein kinase domain"|"protein transposon protein, putative, CACTA, En/Spm sub-class"	-2.17446	-2.09435	-4.71621	-5.51906	-2.34073	-2.7497	-5.2625	-4.43286
Ta.12728.1.S1_at	unknown protein [Oryza sativa (japonica cultivar-group)] gb|AAO18441.1| unknown protein [Oryza sativa (japonica cultivar-group)]| expressed protein|protein expressed protein	2.44956	2.3977	2.65957	2.41463	2.30089	2.04643	2.24556	2.11559
Ta.12728.2.S1_a_at	unknown protein [Oryza sativa (japonica cultivar-group)] gb|AAO18441.1| unknown protein [Oryza sativa (japonica cultivar-group)]| expressed protein|protein expressed protein	2.99284	2.62832	2.63352	2.20606	2.73165	2.54632	2.42068	2.11741
Ta.12728.2.S1_x_at	unknown protein [Oryza sativa (japonica cultivar-group)] gb|AAO18441.1| unknown protein [Oryza sativa (japonica cultivar-group)]| expressed protein|protein expressed protein	2.91684	2.69491	2.71922	2.35361	2.80391	2.69558	2.49074	2.17405
Ta.1274.1.S1_a_at	calcyclin binding protein-like [Oryza sativa (japonica cultivar-group)]|" SGS domain-containing protein, similar to calcyclin binding protein (Mus musculus) GI:3142331; contains Pfam profile PF05002: SGS"|"protein SGS domain containing protein, expressed"	5.54549	6.39032	4.11357	4.09718	5.18614	5.92552	3.27619	3.43591
Ta.1274.1.S1_x_at	calcyclin binding protein-like [Oryza sativa (japonica cultivar-group)]|" SGS domain-containing protein, similar to calcyclin binding protein (Mus musculus) GI:3142331; contains Pfam profile PF05002: SGS"|"protein SGS domain containing protein, expressed"	5.75556	6.59124	4.22095	4.30208	5.34403	6.05686	3.40135	3.60304
Ta.1274.2.S1_at	calcyclin binding protein-like [Oryza sativa (japonica cultivar-group)]|" SGS domain-containing protein, similar to calcyclin binding protein (Mus musculus) GI:3142331; contains Pfam profile PF05002: SGS"|"protein SGS domain containing protein, expressed"	5.49693	6.43055	3.70062	3.83649	5.3671	6.26825	2.96393	3.16959
Ta.1274.2.S1_x_at	calcyclin binding protein-like [Oryza sativa (japonica cultivar-group)]|" SGS domain-containing protein, similar to calcyclin binding protein (Mus musculus) GI:3142331; contains Pfam profile PF05002: SGS"|"protein SGS domain containing protein, expressed"	5.90813	6.7097	4.04409	4.14219	5.52387	6.36127	3.12582	3.34755
Ta.1274.3.S1_x_at	calcyclin binding protein-like [Oryza sativa (japonica cultivar-group)]|" SGS domain-containing protein, similar to calcyclin binding protein (Mus musculus) GI:3142331; contains Pfam profile PF05002: SGS"|"protein SGS domain containing protein, expressed"	5.44833	6.48396	3.56828	3.55453	5.14142	6.18878	3.04582	3.08327
Ta.12953.1.S1_at	PREDICTED P0682A06.39 gene product [Oryza sativa (japonica cultivar-group)] ref|XP_507174.1| PREDICTED P0682A06.39 gene product [Oryza sativ|" dienelactone hydrolase family protein, similar to SP:Q9ZT66 Endo-1,3;1,4-beta-D-glucanase precursor (EC 3.2.1.-)"|"protein Endo-1,3;1,4-beta-D-glucanase precursor, putative, expressed"	-1.68958	-1.33036	-1.88808	-2.06471	-1.43407	-1.13134	-1.57589	-1.51021
Ta.1318.1.S1_at	putative activator of 90 kDa heat shock protein ATPase homolog 1 [Oryza sativa (japonica cultivar-group)] ref|XP_507261.1| PREDICTED B1111C0|" Aha1 domain-containing protein, contains Pfam PF05146: Aha1 domain; similar to Protein C14orf3 (HSPC322) (Swiss-Prot:O95433) (Homo"|"protein Aha1 domain-containing protein, putative, expressed"	2.36699	3.7471	1.41274	1.54073	2.60781	3.8783	1.07681	1.17259
Ta.13184.1.S1_at	putative sulfate transporter [Oryza sativa (japonica cultivar-group)]|" sulfate transporter family protein, similar to sulfate transporter (Arabidopsis thaliana) GI:3777483; contains Pfam profiles PF0091"|"protein Sulfate transporter 4.1, chloroplast precursor, putative, expressed"	-1.3288	-1.82175	-1.15641	-1.22629	-1.15913	-1.98682	-1.34557	-1.31038
Ta.132.1.S1_a_at	putative class I low-molecular-weight heat shock protein [Oryza sativa (japonica cultivar-group)] gb|AAP06878.1| putative class I low-molecu|" 17.4 kDa class I heat shock protein (HSP17.4-CI), identical to 17.4 kDa class I heat shock protein SP:P19036 from (Arabidopsis"|"protein 17.4 kDa class I heat shock protein, putative, expressed"	5.78725	6.01136	4.26861	4.52783	4.83075	4.93464	2.90748	3.24313
Ta.1321.1.S1_at	putative chaperonin 21 precursor [Oryza sativa (japonica cultivar-group)]|" 20 kDa chaperonin, chloroplast (CPN21) (CHCPN10) (CPN20), identical to chloroplast 20 kDa chaperonin, chloroplast precursor"|"protein 20 kDa chaperonin, chloroplast precursor, putative, expressed"	2.16416	1.89071	1.9703	2.00707	1.78718	1.62016	1.66077	1.59404
Ta.1321.1.S1_s_at	putative chaperonin 21 precursor [Oryza sativa (japonica cultivar-group)]|" 20 kDa chaperonin, chloroplast (CPN21) (CHCPN10) (CPN20), identical to chloroplast 20 kDa chaperonin, chloroplast precursor"|"protein 20 kDa chaperonin, chloroplast precursor, putative, expressed"	3.69569	3.22096	3.97371	3.84578	2.98637	2.68212	3.01871	3.05958
Ta.13250.1.S1_a_at	putative chaperonin 21 precursor [Oryza sativa (japonica cultivar-group)]|" 20 kDa chaperonin, chloroplast (CPN21) (CHCPN10) (CPN20), identical to chloroplast 20 kDa chaperonin, chloroplast precursor"|"protein 20 kDa chaperonin, chloroplast precursor, putative, expressed"	1.93093	1.48998	2.62581	2.54001	1.40353	1.09849	1.61264	1.75069
Ta.13250.2.S1_x_at	putative chaperonin 21 precursor [Oryza sativa (japonica cultivar-group)]|" 20 kDa chaperonin, chloroplast (CPN21) (CHCPN10) (CPN20), identical to chloroplast 20 kDa chaperonin, chloroplast precursor"|"protein 20 kDa chaperonin, chloroplast precursor, putative, expressed"	2.05278	1.67628	2.53808	2.57558	1.49315	1.27027	1.58134	1.64958
Ta.13370.1.A1_at	putative vacuolar targeting receptor [Oryza sativa (japonica cultivar-group)] dbj|BAD31218.1| putative vacuolar targeting receptor [Oryza sa|" vacuolar sorting receptor, putative, nearly identical to vacuolar sorting receptor homolog (GP:1737218) (Arabidopsis thaliana)"|"protein Vacuolar sorting receptor 1 precursor, putative, expressed"	5.22443	6.70583	3.8245	4.15197	5.13294	6.82239	3.30967	3.09029
Ta.13401.1.S1_a_at	OSJNBa0019D11.18 [Oryza sativa (japonica cultivar-group)] ref|XP_473221.1| OSJNBa0019D11.18 [Oryza sativa (japonica cultivar-group)]||protein expressed protein	2.99955	4.21186	2.18258	2.3474	3.91299	5.3412	2.95932	2.93163
Ta.1363.1.A1_at	putative adiponectin receptor 1 [Oryza sativa (japonica cultivar-group)] dbj|BAD37371.1| putative adiponectin receptor 1 [Oryza sativa (japo|" expressed protein, contains Pfam domain, PF03006: Uncharacterised protein family (Hly-III / UPF0073)"|"protein Haemolysin-III related family protein, expressed"	-2.09549	-2.08861	-2.0796	-1.85342	-1.75753	-2.0042	-1.61172	-1.75188
Ta.13684.1.S1_at	||	1.98006	1.18596	2.74615	2.85278	1.95313	1.41922	2.09813	2.28061
Ta.14019.1.S1_s_at	unknown [Arabidopsis thaliana] ref|NP_567684.1| expressed protein [Arabidopsis thaliana]| expressed protein|	7.75665	8.93237	5.70246	5.7411	8.39356	9.48978	5.66796	6.27258
Ta.1404.1.S1_at	ribulose bisphosphate carboxylase activase B [Triticum aestivum]|" ribulose bisphosphate carboxylase/oxygenase activase / RuBisCO activase, identical to SWISS-PROT:P10896 ribulose bisphosphate"|"protein Ribulose bisphosphate carboxylase/oxygenase activase, chloroplast precursor, putative, expressed"	5.27738	4.62855	5.20109	5.21603	6.2586	5.32923	6.2203	6.20689
Ta.1415.1.S1_at	putative ripening regulated protein [Oryza sativa (japonica cultivar-group)] gb|AAR96242.1| putative ripening regulated protein [Oryza sativ|" glycine-rich protein, similar to several proteins containing a tandem repeat region such as Plasmodium falciparum GGM tandem repeat"|protein expressed protein	2.78356	4.11507	1.6691	1.79011	3.00941	3.18449	1.74195	1.8779
Ta.14175.1.S1_at	auxin-binding protein - oat dbj|BAA25433.1| auxin-binding protein [Avena sativa]|" auxin-binding protein 1 (ABP1), identical to Auxin-binding protein 1 precursor (ABP) (Swiss-Prot:P33487) (Arabidopsis thaliana)"|"protein Auxin-binding protein 4 precursor, putative, expressed"	1.50619	1.14296	1.82815	1.96332	1.72228	1.97488	1.48497	1.50389
Ta.14245.1.S1_a_at	putative oligouridylate binding protein [Oryza sativa (japonica cultivar-group)] dbj|BAC16506.1| putative oligouridylate binding protein [Or|" oligouridylate-binding protein, putative, similar to oligouridylate binding protein (Nicotiana plumbaginifolia) GI:6996560; contain"|"protein RNA recognition motif family protein, expressed"	1.69995	1.36467	1.25334	1.4308	1.90954	1.07209	1.12091	1.17163
Ta.14245.2.A1_x_at	|" oligouridylate-binding protein, putative, similar to GB:CAB75429 (GI:6996560) from (Nicotiana plumbaginifolia), contains Pfam"|"protein RNA recognition motif family protein, expressed"	1.51302	1.18332	1.21708	1.27499	1.84242	1.18307	1.20683	1.15466
Ta.14309.1.S1_at	putative UDP-glucose 4-epimerase [Oryza sativa (japonica cultivar-group)]| Encodes a UDP-glucose epimerase that catalyzes the interconversion of the sugar nucleotides UDP-glucose UDP-galactose via a|"protein UDP-glucose 4-epimerase GEPI48, putative, expressed"	5.01052	5.10915	2.11503	2.09525	5.15347	5.0722	2.00624	1.58673
Ta.1432.1.A1_at	phosphoglycerate mutase [Ricinus communis] pir||S49647 phosphoglycerate mutase (EC 5.4.2.1), 2, 3-bisphosphoglycerate-independent - castor b|" 2,3-biphosphoglycerate-independent phosphoglycerate mutase, putative / phosphoglyceromutase, putative,"|"protein 2,3-bisphosphoglycerate-independent phosphoglycerate mutase, putative"	3.43624	3.58126	1.8562	2.23956	3.89829	3.83888	1.56887	2.04563
Ta.14573.1.S1_at	Chain D, Crystal Structure And Assembly Of An Eukaryotic Small Heat Shock Protein pdb|1GME|C Chain C, Crystal Structure And Assembly Of An E|" 18.1 kDa class I heat shock protein (HSP18.1-CI), identical to 18.2 kDa class I heat shock protein (HSP 18.2) (SP:P19037)(Arabido"|"protein 16.9 kDa class I heat shock protein, putative, expressed"	8.51371	8.73087	7.15951	7.46895	7.13645	7.72891	3.12531	3.87258
Ta.14617.1.S1_at	hypothetical protein [Oryza sativa (japonica cultivar-group)] ref|XP_469580.1| hypothetical protein [Oryza sativa (japonica cultivar-group)]| expressed protein|protein expressed protein	7.05767	8.25289	7.89607	8.38925	5.85094	7.81182	4.95471	6.45777
Ta.14700.1.S1_at	putative RCH2 protein [Oryza sativa (japonica cultivar-group)] dbj|BAD27632.1| putative RCH2 protein [Oryza sativa (japonica cultivar-group)|" nitrate transporter (NTP3), nearly identical to nitrate transporter (Arabidopsis thaliana) GI:4490323; contains Pfam profile: PF008"|"protein POT family protein, expressed"	-3.35259	-2.98001	-2.99932	-2.73417	-3.22274	-3.77041	-2.70844	-2.11271
Ta.14764.1.S1_at	hypothetical protein [Oryza sativa (japonica cultivar-group)] gb|AAP54676.1| hypothetical protein [Oryza sativa (japonica cultivar-group)] g||"protein methyltransferase family protein, expressed"	-1.26342	-1.64832	-1.31428	-1.22821	-1.77178	-1.96145	-1.18067	-1.40737
Ta.14844.1.A1_at	hypothetical protein [Oryza sativa (japonica cultivar-group)] gb|AAP54841.1| hypothetical protein [Oryza sativa (japonica cultivar-group)] g||protein expressed protein	-1.36248	-1.22536	-1.95781	-1.99418	-1.61342	-1.61147	-1.8084	-1.82518
Ta.14903.1.S1_at	||	-3.65018	-3.34578	-3.6879	-3.67536	-1.99966	-2.02825	-1.96838	-2.05806
Ta.1573.1.S1_at	adenylate kinase-a [Oryza sativa] sp|Q08479|KADA_ORYSA Adenylate kinase A (ATP-AMP transphosphorylase)|" similar to adenylate kinase, putative [Arabidopsis thaliana] (TAIR:At5g50370.1); similar to adenylate kinase-a [Oryza"|"protein Adenylate kinase A, putative, expressed"	1.74396	2.35604	2.26762	2.06692	1.67748	2.63994	1.78234	1.80578
Ta.1573.2.S1_x_at	adenylate kinase-a [Oryza sativa] sp|Q08479|KADA_ORYSA Adenylate kinase A (ATP-AMP transphosphorylase)|" adenylate kinase, identical to adenylate kinase (ATP-AMP transphosphorylase) (Arabidopsis thaliana)"|"protein Adenylate kinase A, putative, expressed"	1.75236	2.47328	2.291	2.17378	1.57989	2.82041	1.81201	1.72729
Ta.15822.1.S1_at	putative chromosome condensation regulator [Oryza sativa (japonica cultivar-group)] gb|AAN08220.1| putative chromosome condensation regulato|" regulator of chromosome condensation (RCC1) family protein, weak similarity to UVB-resistance protein UVR8 (Arabidopsis thaliana)"|"protein regulator of chromosome condensation, putative, expressed"	3.01179	3.04821	1.81109	1.63759	2.918	3.20507	1.46862	1.35162
Ta.15857.1.S1_at	putative mitochondrial carrier protein [Oryza sativa (japonica cultivar-group)] gb|AAV43843.1| putative mitochondrial carrier protein [Oryza|" mitochondrial substrate carrier family protein, contains Pfam profile: PF00153 mitochondrial carrier protein"|"protein Mitochondrial carrier protein, expressed"	-1.58507	-1.56826	-2.07801	-2.22913	-1.3575	-1.43617	-1.7936	-1.76324
Ta.1620.1.S1_at	putative cytochrome b561 [Oryza sativa (japonica cultivar-group)] ref|XP_507416.1| PREDICTED B1147B12.18 gene product [Oryza sativa (japonic|" cytochrome B561 family protein, contains Pfam domain, PF03188: Cytochrome b561"|"protein Cytochrome b561 family protein, expressed"	-1.7344	-2.83726	-3.18374	-3.25983	-1.2788	-2.7741	-2.09118	-2.47457
Ta.1620.2.S1_x_at	putative cytochrome b561 [Oryza sativa (japonica cultivar-group)] ref|XP_507416.1| PREDICTED B1147B12.18 gene product [Oryza sativa (japonic|" cytochrome B561 family protein, contains Pfam domain, PF03188: Cytochrome b561"|"protein Cytochrome b561 family protein, expressed"	-1.12338	-1.46017	-1.78853	-2.23839	-1.1477	-1.6317	-1.68243	-1.73844
Ta.16668.1.S1_a_at	zinc finger-like [Oryza sativa (japonica cultivar-group)] ref|XP_507054.1| PREDICTED OJ1202_E07.24 gene product [Oryza sativa (japonica cult|" expressed protein, similar to conserved hypothetical protein [Plasmodium chabaudi] (GB:CAH75003.1); contains InterPro domain DNL"|"protein zinc finger protein, putative, expressed"	1.5325	1.61136	1.43167	1.36445	1.3669	1.56386	1.36884	1.11552
Ta.16986.1.A1_a_at	spermatid-specific protein T2 precursor - longfin squid|" heavy-metal-associated domain-containing protein, similar to farnesylated protein ATFP3 (GI:4097547); contains Pfam profile"|"protein heavy metal-associated domain containing protein, expressed"	-2.05422	-2.37975	-2.18969	-2.17465	-1.57572	-1.71472	-1.71461	-1.70747
Ta.17036.1.S1_at	unknown protein [Oryza sativa (japonica cultivar-group)] dbj|BAC99608.1| unknown protein [Oryza sativa (japonica cultivar-group)]||protein expressed protein	-2.97378	-3.02562	-3.2034	-3.54101	-2.69497	-2.96755	-2.27489	-1.88836
Ta.17342.1.S1_at	hypothetical protein [Oryza sativa (japonica cultivar-group)] ref|NP_921459.1| hypothetical protein [Oryza sativa (japonica cultivar-group)]| Encodes a protein with glycerol-3-phosphate acyltransferase activity.|"protein Acyltransferase family protein, expressed"	-2.48427	-2.48489	-2.52929	-2.551	-3.19691	-2.95034	-3.09095	-3.07403
Ta.18077.1.S1_at	||	-2.18005	-1.89714	-2.33671	-2.08609	-1.554	-2.3268	-1.9602	-1.83251
Ta.18304.1.S1_at	putative ZEITLUPE [Oryza sativa (japonica cultivar-group)]|" F-box family protein / LOV kelch protein 1 (LKP1), E3 ubiquitin ligase SCF complex F-box subunit; identical to clock-associated P"|"protein ZEITLUPE, putative, expressed"	-1.56954	-2.00769	-1.18443	-1.21308	-1.31943	-1.7902	-1.15299	-1.08982
Ta.18366.1.S1_x_at	chalcone isomerase [Hordeum vulgare subsp. vulgare]|" chalcone-flavanone isomerase / chalcone isomerase (CHI), identical to SP:P41088"|protein expressed protein	-3.16206	-2.08753	-2.39824	-2.73788	-3.41577	-1.8573	-2.69692	-2.63377
Ta.18529.1.S1_at	||	2.75619	2.36707	1.80222	2.14295	3.3604	3.10725	2.38236	2.59322
Ta.18704.1.S1_x_at	putative ubiquitin-conjugating enzyme [Oryza sativa (japonica cultivar-group)]|" ubiquitin-conjugating enzyme E2-17 kDa 9 (UBC9), E2; identical to gi:297883, SP:P35132; identical to cDNA UBC9 for ubiquitin"|"protein Ubiquitin-conjugating enzyme E2-17 kDa, putative, expressed"	-2.28192	-2.01326	-2.24058	-2.43044	-1.2525	-1.11666	-1.23189	-1.34337
Ta.18758.1.S1_at	P0491F11.22 [Oryza sativa (japonica cultivar-group)] dbj|BAB86559.1| contains ESTs AU165931(E60813),AU165930(E60813)~hypothetical protein~si| expressed protein|protein expressed protein	2.70854	3.75173	1.88672	1.9078	2.82842	3.47695	1.76981	1.9206
Ta.19008.1.S1_at	OSJNBa0084K01.16 [Oryza sativa (japonica cultivar-group)] emb|CAE04844.2| OSJNBa0084K01.16 [Oryza sativa (japonica cultivar-group)] gb|AAT38|" expressed protein, contains Pfam domain PF03660: Uncharacterised protein family (UPF0123)"|"protein PHD finger-like domain protein 5A, putative, expressed"	2.09235	2.29361	2.10501	1.968	2.18227	2.60969	1.80132	1.89111
Ta.19170.1.S1_at	putative GFA2 [Oryza sativa (japonica cultivar-group)] dbj|BAD67919.1| putative GFA2 [Oryza sativa (japonica cultivar-group)]|" DNAJ heat shock protein, mitochondrially targeted (GFA2), 99.8% identical to mitochondrially targeted DnaJ protein GFA2 (Arabidop"|"protein DnaJ C terminal region family protein, expressed"	2.53865	2.91324	1.56772	1.60371	3.38086	4.0514	1.93471	2.02415
Ta.19185.1.S1_at	||	-3.61912	-3.22998	-2.31858	-2.22745	-3.66996	-4.4925	-2.57621	-2.50106
Ta.19474.1.S1_at	putative Scl1 protein [Oryza sativa (japonica cultivar-group)] dbj|BAD27682.1| putative Scl1 protein [Oryza sativa (japonica cultivar-group)| scarecrow-like transcription factor 6 (SCL6)|"protein GRAS family transcription factor containing protein, expressed"	-1.99358	-2.00286	-1.59353	-1.2401	-1.63098	-1.63208	-1.36317	-1.37753
Ta.19491.1.S1_at	||	1.93567	1.64343	1.71266	1.77485	1.74544	1.28813	1.10879	1.18192
Ta.1964.1.S1_a_at	putative chloroplast chaperonin [Oryza sativa (japonica cultivar-group)] gb|AAP55067.1| putative chloroplast chaperonin [Oryza sativa (japon|" chloroplast chaperonin 10, putative, similar to chloroplast chaperonin 10 GI:14041813 from (Arabidopsis thaliana)"|"protein chloroplast chaperonin 10, putative, expressed"	1.82756	1.39853	1.70595	1.76638	1.44506	1.12603	1.10061	1.1852
Ta.1964.1.S1_x_at	putative chloroplast chaperonin [Oryza sativa (japonica cultivar-group)] gb|AAP55067.1| putative chloroplast chaperonin [Oryza sativa (japon|" chloroplast chaperonin 10 (cpn10), identical to chloroplast chaperonin 10 GI:14041813 from (Arabidopsis thaliana)"|"protein chloroplast chaperonin 10, putative, expressed"	1.97215	1.70547	2.03114	2.19371	1.77739	1.66071	1.58195	1.69592
Ta.1964.3.S1_x_at	putative chloroplast chaperonin [Oryza sativa (japonica cultivar-group)] gb|AAP55067.1| putative chloroplast chaperonin [Oryza sativa (japon|" chloroplast chaperonin 10, putative, similar to chloroplast chaperonin 10 GI:14041813 from (Arabidopsis thaliana)"|"protein chloroplast chaperonin 10, putative, expressed"	2.16973	1.7829	2.22192	2.27846	1.58366	1.44644	1.25037	1.38118
Ta.19784.1.A1_at	F-box family protein-like [Oryza sativa (japonica cultivar-group)] dbj|BAD67860.1| F-box family protein-like [Oryza sativa (japonica cultiva||	-1.29147	-1.18005	-1.57123	-1.62724	-1.38548	-1.21627	-1.50771	-1.58408
Ta.2005.1.S1_at	similar to 5-oxoprolinase [Oryza sativa (japonica cultivar-group)] dbj|BAC05619.1| putative 5-oxoprolinase [Oryza sativa (japonica cultivar-|" hydantoinase/oxoprolinase family protein, contains Pfam profiles: PF02538 hydantoinase B/oxoprolinase, PF01968"|"protein 5-oxoprolinase, putative, expressed"	1.60019	1.68623	1.57575	1.59135	1.90828	1.7744	1.62833	1.66139
Ta.2014.1.A1_at	OSJNBa0039C07.7 [Oryza sativa (japonica cultivar-group)] ref|XP_472338.1| OSJNBa0039C07.7 [Oryza sativa (japonica cultivar-group)]|" gt-2-related, weak similarity to gt-2 (GI:20249) (Oryza sativa)"|protein expressed protein	-1.61032	-1.39173	-2.10906	-2.22046	-1.57741	-1.97396	-2.2613	-2.31582
Ta.204.1.S1_at	small heat shock protein Hsp23.6 [Triticum aestivum]|" 23.6 kDa mitochondrial small heat shock protein (HSP23.6-M), contains Pfam profile PF00011: Hsp20/alpha crystallin family"|"protein Hsp20/alpha crystallin family protein, expressed"	6.2599	7.49582	3.80628	3.30485	6.66762	7.76721	3.57005	3.4659
Ta.20676.1.S1_at	unknown protein F17M19.5 [imported] - Arabidopsis thaliana gb|AAG52228.1| unknown protein; 34092-36071 [Arabidopsis thaliana]| expressed protein|"protein Non-imprinted in Prader-Willi/Angelman syndrome region protein 2homolog, putative, expressed"	-2.39297	-1.89275	-2.01597	-2.11208	-2.05878	-2.00496	-1.91441	-1.86745
Ta.20676.2.S1_a_at	unknown protein F17M19.5 [imported] - Arabidopsis thaliana gb|AAG52228.1| unknown protein; 34092-36071 [Arabidopsis thaliana]| expressed protein|"protein Non-imprinted in Prader-Willi/Angelman syndrome region protein 2homolog, putative, expressed"	-2.82831	-2.16928	-2.49658	-2.59086	-2.22205	-2.01832	-2.22591	-2.32611
Ta.21135.1.S1_at	universal stress protein USP1-like protein [Oryza sativa (japonica cultivar-group)] dbj|BAC16006.1| universal stress protein USP1-like prote|" universal stress protein (USP) family protein, similar to ER6 protein (Lycopersicon esculentum) GI:5669654; contains Pfam"|"protein universal stress protein, putative, expressed"	-2.0437	-2.45053	-2.94058	-3.24725	-2.00744	-2.30366	-2.73628	-2.91253
Ta.21203.1.S1_at	unknown protein [Oryza sativa (japonica cultivar-group)] dbj|BAD69047.1| unknown protein [Oryza sativa (japonica cultivar-group)] dbj|BAD693| expressed protein|protein expressed protein	2.55309	2.74224	2.31179	2.23244	2.14974	2.50078	2.3147	2.24236
Ta.21252.1.S1_x_at	putative P18 [Oryza sativa (japonica cultivar-group)] dbj|BAD07609.1| putative P18 [Oryza sativa (japonica cultivar-group)]|" sin3 associated polypeptide p18 family protein, similar to Sin3 associated polypeptide p18 (2HOR0202)"|"protein histone deacetylase complex subunit SAP18, putative, expressed"	1.70396	1.43929	1.49968	1.50706	1.66447	1.29365	1.06719	1.20925
Ta.21258.2.S1_at	RPT2 [Arabidopsis thaliana]| similar to phototropic-responsive NPH3 family protein [Arabidopsis thaliana] (TAIR:At5g48800.1); similar to Hypothetical|"protein RPT2, putative, expressed"	-1.68017	-2.4053	-2.26699	-2.28464	-1.76852	-3.14547	-2.55391	-2.2221
Ta.21335.1.S1_a_at	putative dnaK-type molecular chaperone BiP [Oryza sativa (japonica cultivar-group)] ref|XP_506683.1| PREDICTED P0036E06.29 gene product [Ory|" luminal binding protein 1 (BiP-1) (BP1), SWISS-PROT:Q9LKR3 PMID:8888624"|"protein Luminal binding protein 3 precursor, putative, expressed"	2.58809	3.13444	1.69329	1.82181	2.5941	3.22474	1.8187	1.83903
Ta.21335.1.S1_at	dnaK-type molecular chaperone HSP70 - barley gb|AAA62325.1| HSP70|" luminal binding protein 1 (BiP-1) (BP1), SWISS-PROT:Q9LKR3 PMID:8888624"|"protein Luminal binding protein 3 precursor, putative, expressed"	3.9181	4.80814	2.76846	3.03178	3.61382	4.87704	2.52955	2.52268
Ta.21335.2.A1_x_at	putative dnaK-type molecular chaperone BiP [Oryza sativa (japonica cultivar-group)] ref|XP_506683.1| PREDICTED P0036E06.29 gene product [Ory|" luminal binding protein 1 (BiP-1) (BP1), SWISS-PROT:Q9LKR3 PMID:8888624"|"protein Luminal binding protein 3 precursor, putative, expressed"	4.00368	5.78478	2.43827	2.72787	4.00523	5.8914	2.35146	2.23265
Ta.21345.1.A1_at	putative chalcone synthase [Oryza sativa (japonica cultivar-group)] gb|AAP52217.1| putative chalcone synthase [Oryza sativa (japonica cultiv||"protein Chalcone synthase 8, putative"	-2.20387	-2.86621	-2.35327	-1.87424	-1.724	-3.00305	-2.25953	-2.48342
Ta.21547.1.S1_at	10 kDa chaperonin [Oryza sativa (japonica cultivar-group)] dbj|BAC79974.1| 10 kDa chaperonin [Oryza sativa (japonica cultivar-group)]|" 10 kDa chaperonin (CPN10), identical to SP:P34893 from (Arabidopsis thaliana)"|"protein 10 kDa chaperonin, putative, expressed"	3.81682	3.69816	3.38301	3.48885	3.87851	3.88316	3.20995	3.34479
Ta.21547.1.S1_x_at	10 kDa chaperonin [Oryza sativa (japonica cultivar-group)] dbj|BAC79974.1| 10 kDa chaperonin [Oryza sativa (japonica cultivar-group)]|" 10 kDa chaperonin (CPN10), identical to SP:P34893 from (Arabidopsis thaliana)"|"protein 10 kDa chaperonin, putative, expressed"	3.89539	3.7543	3.41769	3.44332	4.05964	4.07439	3.34332	3.52396
Ta.22221.1.S1_a_at	arginine decarboxylase [Oryza sativa (japonica cultivar-group)] gb|AAT37534.1| arginine decarboxylase [Oryza sativa] dbj|BAA84799.1| arginin|" arginine decarboxylase 1 (SPE1) (ARGDC), identical to SP:Q9SI64 Arginine decarboxylase 1 (EC 4.1.1.19) (ARGDC 1) (ADC 1) (ADC-O)"|"protein Arginine decarboxylase, putative, expressed"	-1.9532	-1.78983	-2.19802	-1.99352	-2.28321	-1.83063	-1.97707	-2.22524
Ta.22306.1.S1_at	||	-1.51955	-1.87352	-1.6871	-1.2039	-1.82516	-2.32196	-1.78431	-1.51576
Ta.22317.1.S1_at	calreticulin-like protein [Triticum aestivum]|" calreticulin 1 (CRT1), identical to calreticulin (crt1) GI:2052379 (Arabidopsis thaliana)"|"protein Calreticulin precursor, putative, expressed"	2.00473	1.88244	1.85552	1.89349	1.75356	1.58235	1.78991	1.71932
Ta.22317.1.S1_s_at	calreticulin-like protein [Triticum aestivum]|" calreticulin 1 (CRT1), identical to calreticulin (crt1) GI:2052379 (Arabidopsis thaliana)"|"protein Calreticulin precursor, putative, expressed"	2.45052	2.29778	2.69659	2.60326	2.0805	2.02737	2.42103	2.37822
Ta.22468.1.S1_at	unnamed protein product [Triticum aestivum] emb|CAA44004.1| unnamed protein product [Triticum timopheevii] pir||S12314 hypothetical protein| encodes a plant b subunit of mitochondrial ATP synthase based on structural similarity and the presence in the F(0) complex.|"protein Mitochondrial 22 kDa protein, putative, expressed"	1.79283	2.49247	3.74362	3.86419	2.67062	3.39773	3.88125	3.78097
Ta.22515.1.S1_a_at	hypothetical protein [Oryza sativa (japonica cultivar-group)] dbj|BAD81353.1| hypothetical protein [Oryza sativa (japonica cultivar-group)]| expressed protein|protein expressed protein	-1.67729	-1.18565	-1.20118	-1.60451	-1.28196	-1.21426	-1.53928	-1.23136
Ta.22728.1.S1_s_at	unknown protein [Oryza sativa (japonica cultivar-group)] dbj|BAD30682.1| unknown protein [Oryza sativa (japonica cultivar-group)] dbj|BAC154|" haloacid dehalogenase-like hydrolase family protein, low similarity to SP:Q94915 Rhythmically expressed gene 2"|"protein HAD-superfamily hydrolase, subfamily IA, variant 1 containing protein, expressed"	-3.42313	-3.98126	-4.97869	-5.1928	-3.38168	-4.13258	-3.98143	-4.12397
Ta.22745.2.S1_s_at	E2, ubiquitin-conjugating enzyme, putative [Arabidopsis thaliana] ref|NP_564011.1| ubiquitin-conjugating enzyme, putative [Arabidopsis thali|" ubiquitin-conjugating enzyme, putative, nearly identical to ubiquitin-conjugating enzyme E2 (Catharanthus roseus)"|"protein Ubiquitin-conjugating enzyme E2 N, putative, expressed"	-1.66652	-1.06873	-1.61	-1.66069	-1.58056	-1.06889	-1.83203	-1.96426
Ta.22764.1.S1_x_at	unknown protein [Oryza sativa (japonica cultivar-group)] sp|Q9LRI7|OSR8_ORYSA Hydrophobic protein OSR8 dbj|BAB03289.1| hydrophobic polypepti|" hydrophobic protein, putative / low temperature and salt responsive protein, putative, similar to SP:Q9ZNQ7 Hydrophobic protein R"|"protein low temperature and salt responsive protein, putative, expressed"	-1.91884	-1.55583	-1.83794	-1.99396	-2.14566	-1.65656	-1.69952	-1.51736
Ta.22789.1.S1_at	similar to vesicle transport protein [Oryza sativa (japonica cultivar-group)] dbj|BAB85407.1| similar to vesicle transport protein [Oryza sa|" vesicle transport v-SNARE 13 (VTI13) / vesicle soluble NSF attachment protein receptor 13, identical to identical to Vesicle"|"protein Vesicle transport v-SNARE 13, putative, expressed"	2.91948	3.88903	2.15676	1.68952	2.6212	3.35161	1.81045	1.90751
Ta.22959.1.S1_at	OSJNBa0014K08.18 [Oryza sativa (japonica cultivar-group)] dbj|BAC05593.1| putative AG-motif binding protein-4 [Oryza sativa (japonica cultiv|" zinc finger (GATA type) family protein, GATA transcription factor 3, Arabidopsis thaliana, gb:Y13650"|"protein GATA zinc finger family protein, expressed"	1.5053	2.27494	1.30408	1.69589	1.59603	2.78363	1.40099	1.48069
Ta.23069.2.S1_x_at	putative auxin-induced protein [Oryza sativa (japonica cultivar-group)] gb|AAS07279.1| putative auxin-induced protein [Oryza sativa (japonic|" auxin-responsive protein / indoleacetic acid-induced protein 3 (IAA3), identical to SP:Q38822 Auxin-responsive protein IAA3 (Indole"|"protein Auxin-induced protein 22D, putative, expressed"	-3.27331	-3.01018	-3.21056	-3.61259	-3.93944	-4.15233	-3.12865	-3.22486
Ta.23175.1.A1_at	unknown protein [Oryza sativa (japonica cultivar-group)] dbj|BAD69047.1| unknown protein [Oryza sativa (japonica cultivar-group)] dbj|BAD693| expressed protein|protein expressed protein	2.07612	2.33377	2.45395	2.13667	1.67138	2.07656	2.05602	1.94714
Ta.23208.1.S1_at	putative beta-glucosidase [Oryza sativa (japonica cultivar-group)] dbj|BAD87322.1| putative beta-glucosidase [Oryza sativa (japonica cultiva| similar to glycosyl hydrolase family 1 protein [Arabidopsis thaliana] (TAIR:At4g22100.1); similar to glycosyl hydrolase family|"protein Glycosyl hydrolase family 1 protein, expressed"	1.10763	-1.17977	2.35035	2.24754	1.49509	-1.13147	2.9078	2.94298
Ta.23421.1.A1_at	putative ROP4 protein [Hordeum vulgare subsp. vulgare]| Encodes a member of the Rop subfamily of Rho GTPases in Arabidopsis that contains a putative farnesylation motif. It is|"protein RAC-like GTP binding protein ARAC10, putative, expressed"	-1.66843	-1.87027	-1.39203	-1.31991	-1.91688	-1.21165	-1.38234	-1.55227
Ta.23663.1.S1_s_at	heat shock protein 16.9B [Triticum aestivum] pir||S21600 heat shock protein 16.9B - wheat|" 18.1 kDa class I heat shock protein (HSP18.1-CI), identical to 18.2 kDa class I heat shock protein (HSP 18.2) (SP:P19037)(Arabido"|"protein respiratory burst oxidase homolog, putative, expressed"	7.32879	7.77107	5.61429	6.11766	5.24661	5.88493	2.57588	2.85268
Ta.23715.1.S1_at	kinesin-like protein [Oryza sativa (japonica cultivar-group)]|" kinesin motor family protein, similar to kinesin heavy chain member 2 GB:NP_032468 from (Mus musculus); contains Pfam profile"|protein expressed protein	-3.88474	-3.3808	-2.41238	-2.6697	-3.15817	-2.73904	-2.21019	-2.10066
Ta.23807.4.S1_x_at	dnaK-type molecular chaperone hsp70 - rice (fragment)|" heat shock cognate 70 kDa protein 1 (HSC70-1) (HSP70-1), identical to SP:P22953 Heat shock cognate 70 kDa protein 1 (Hsc70.1)"|"protein Heat shock cognate 70 kDa protein, putative, expressed"	2.10781	2.4021	1.9745	2.10894	2.14271	2.32379	2.15063	2.37765
Ta.23807.7.S1_x_at	dnaK-type molecular chaperone hsp70 - rice (fragment)|" heat shock protein 70, putative / HSP70, putative, strong similarity to heat shock protein GI:425194 (Spinacia oleracea)"|"protein Heat shock cognate 70 kDa protein 2, putative, expressed"	1.26538	1.15612	1.87213	2.03538	1.21899	1.02875	1.87691	1.94921
Ta.23839.1.S1_at	||protein expressed protein	-1.95586	-1.40948	-1.97765	-1.72713	-2.28167	-1.3331	-2.32143	-2.54963
Ta.23839.1.S1_x_at	||protein expressed protein	-1.44772	-1.01755	-1.79877	-1.52284	-2.12769	-1.41209	-2.29659	-2.52499
Ta.24153.1.S1_at	putative TCP-1/cpn60 chaperonin family protein [Oryza sativa (japonica cultivar-group)]|" chaperonin, putative, similar to SWISS-PROT:P78371- T-complex protein 1, beta subunit (TCP-1-beta) (Homo sapiens); contains"|"protein T-complex protein 1, beta subunit, putative, expressed"	2.56249	2.56262	1.8437	1.98934	2.77272	3.03283	1.40377	1.75877
Ta.24154.1.S1_s_at	70 kDa heat shock protein [Phaseolus vulgaris] pir||S25005 dnaK-type molecular chaperone precursor, mitochondrial - kidney bean|" heat shock protein 70, mitochondrial, putative / HSP70, mitochondrial, putative, strong similarity to SP:Q01899 Heat shock 70"|"protein Heat shock 70 kDa protein, mitochondrial precursor, putative, expressed"	3.15912	4.11201	2.43801	2.57442	3.29524	4.35828	2.29965	2.38083
Ta.24230.1.S1_at	NADH dehydrogenase subunit 3 [Daucus carota]| NADH dehydrogenase subunit 3|"protein Mitochondrial ribosomal protein S3, putative"	2.10104	3.39098	3.57287	3.87582	2.32609	3.03954	3.14898	2.92215
Ta.24260.1.A1_at	P0042A10.6 [Oryza sativa (japonica cultivar-group)] dbj|BAB90064.1| P0042A10.6 [Oryza sativa (japonica cultivar-group)]|" WD-40 repeat family protein / phytochrome A-related, contains 7 WD-40 repeats (PF00400) (1 below cutoff); similar to phytochrome"|"protein WD-40 repeat family protein, putative, expressed"	-2.83258	-2.58691	-2.06409	-1.9818	-2.30624	-2.85681	-1.50381	-1.4495
Ta.24573.1.A1_s_at	OSJNBa0020J04.9 [Oryza sativa (japonica cultivar-group)] emb|CAD41304.2| OSJNBa0020J04.9 [Oryza sativa (japonica cultivar-group)]| similar to ubiquitin fusion degradation UFD1 family protein [Arabidopsis thaliana] (TAIR:At4g38930.2); similar to putative|"protein Ubiquitin fusion degradation protein UFD1 containing protein, expressed"	-1.2556	-1.88801	-1.52164	-1.71278	-1.09639	-1.92534	-1.28814	-1.23863
Ta.24586.2.S1_at	putative DEAD box RNA helicase [Oryza sativa (japonica cultivar-group)] dbj|BAD82427.1| putative DEAD box RNA helicase [Oryza sativa (japoni|" ethylene-responsive DEAD box RNA helicase, putative (RH30), strong similarity to ethylene-responsive RNA helicase (Lycopersicon"|"protein ATP-dependent RNA helicase DBP2, putative, expressed"	1.04495	1.83983	1.69445	1.63227	1.47572	2.52401	1.6849	1.62359
Ta.2514.1.S1_a_at	unknown protein [Oryza sativa (japonica cultivar-group)] gb|AAP73861.1| unknown protein [Oryza sativa (japonica cultivar-group)] gb|AAR89864|" zinc finger (C3HC4-type RING finger) family protein, contains Pfam domain, PF00097: Zinc finger, C3HC4 type (RING finger)"|"protein Zinc finger, C3HC4 type family protein, expressed"	-2.53181	-1.99453	-2.2344	-2.05366	-2.41322	-2.04542	-2.05406	-2.06951
Ta.2514.1.S1_at	unknown protein [Oryza sativa (japonica cultivar-group)] gb|AAP73861.1| unknown protein [Oryza sativa (japonica cultivar-group)] gb|AAR89864|" zinc finger (C3HC4-type RING finger) family protein, contains Pfam domain, PF00097: Zinc finger, C3HC4 type (RING finger)"|"protein Zinc finger, C3HC4 type family protein, expressed"	-2.2898	-1.74565	-1.55197	-1.36296	-2.01822	-2.27873	-1.4977	-1.49962
Ta.2514.2.S1_x_at	||	-2.26673	-1.78578	-1.93401	-1.80206	-1.98209	-1.95126	-1.84277	-1.73064
Ta.2514.3.S1_x_at	putative cytosolic 6-phosphogluconate dehydrogenase [Zea mays] pir||T01658 phosphogluconate dehydrogenase (decarboxylating) (EC 1.1.1.44), c|" 6-phosphogluconate dehydrogenase family protein, contains Pfam profiles: PF00393 6-phosphogluconate dehydrogenase C-terminal"|"protein 6-phosphogluconate dehydrogenase, decarboxylating, putative, expressed"	-1.97526	-1.52318	-1.76874	-1.6029	-1.86161	-1.77355	-1.82312	-1.79818
Ta.25269.1.S1_at	||	-3.26375	-3.27784	-3.06128	-2.51752	-2.36835	-2.28784	-2.24435	-2.21053
Ta.2538.1.S1_at	OSJNBb0012E08.10 [Oryza sativa (japonica cultivar-group)] ref|XP_472371.1| OSJNBb0012E08.10 [Oryza sativa (japonica cultivar-group)]|" calnexin 1 (CNX1), identical to calnexin homolog 1, Arabidopsis thaliana, EMBL:AT08315 (SP:P29402)"|"protein Calnexin homolog precursor, putative, expressed"	1.94518	2.35052	1.6866	1.78871	1.95068	2.21915	1.51061	1.55927
Ta.2538.2.S1_at	OSJNBb0012E08.10 [Oryza sativa (japonica cultivar-group)] ref|XP_472371.1| OSJNBb0012E08.10 [Oryza sativa (japonica cultivar-group)]|" calnexin 1 (CNX1), identical to calnexin homolog 1, Arabidopsis thaliana, EMBL:AT08315 (SP:P29402)"|"protein Calnexin homolog precursor, putative, expressed"	2.20583	2.88506	1.84488	1.87755	2.26581	3.07339	1.86429	1.84138
Ta.2539.1.S1_a_at	acidic ribosomal protein [Triticum aestivum]| 60S acidic ribosomal protein P2 (RPP2A)|"protein 60s Acidic ribosomal protein, expressed"	1.55996	1.7568	1.36049	1.22761	1.57811	2.03043	1.29654	1.31075
Ta.25415.1.A1_at	protein kinase family protein [Arabidopsis thaliana]|" protein kinase family protein, contains Pfam domain, PF00069: Protein kinase domain"|"protein protein kinase family protein, putative, expressed"	-1.94836	-2.38926	-2.34178	-1.81845	-1.30941	-2.32738	-1.67607	-1.74576
Ta.25429.1.S1_at	||	-1.74344	-2.70616	-2.04424	-2.00732	-2.05059	-2.61379	-1.85293	-1.79891
Ta.25450.1.S1_at	Ferredoxin--NADP reductase, embryo isozyme, chloroplast precursor (FNR) [Oryza sativa (japonica cultivar-group)] dbj|BAC83340.1| Ferredoxin-|" ferredoxin--NADP(+) reductase, putative / adrenodoxin reductase, putative, strong similarity to SP:P41345 Ferredoxin--NADP"|"protein Ferredoxin-NADP reductase, embryo isozyme, chloroplast precursor, putative, expressed"	3.3387	3.49699	2.20197	2.27601	5.14516	4.70008	3.18559	3.03242
Ta.25602.1.S1_at	expressed protein [Oryza sativa (japonica cultivar-group)] ref|XP_463125.1| expressed protein [Oryza sativa (japonica cultivar-group)]| expressed protein|"protein seed maturation protein PM23, putative, expressed"	-1.62994	-1.32229	-1.86306	-1.82954	-1.21767	-1.25807	-1.59751	-1.40644
Ta.25703.1.A1_at	putative flavonol synthase [Oryza sativa (japonica cultivar-group)] dbj|BAD10270.1| putative flavonol synthase [Oryza sativa (japonica culti|" oxidoreductase, 2OG-Fe(II) oxygenase family protein, similar to IDS3 (Hordeum vulgare)(GI:4514655), leucoanthocyanidin"|"protein oxidoreductase, 2OG-Fe oxygenase family protein, expressed"	3.58642	2.60979	3.16267	3.35436	3.13564	2.115	2.78076	2.69408
Ta.25887.1.A1_at	||	-1.39231	-1.63164	-1.65449	-1.75121	-1.2461	-1.31463	-1.12187	-1.16525
Ta.261.1.S1_at	heat shock protein 101 [Triticum aestivum]|" heat shock protein 101 (HSP101), identical to heat shock protein 101 GI:6715468 GB:AAF26423 from (Arabidopsis thaliana)"|"protein Heat shock protein 101, putative, expressed"	7.41317	10.667	3.66894	3.74228	8.81736	11.7697	3.57179	3.68898
Ta.26177.2.S1_a_at	amino acid transporter-like [Oryza sativa (japonica cultivar-group)] dbj|BAD19866.1| amino acid transporter-like [Oryza sativa (japonica|" amino acid transporter family protein, low similarity to vesicular GABA transporter (Rattus norvegicus) GI:2587061; belongs to"|"protein Transmembrane amino acid transporter protein, expressed"	2.65747	2.69318	1.80815	1.7567	3.63914	3.9124	2.10894	2.10935
Ta.26234.1.A1_at	putative CTP synthase [Oryza sativa (japonica cultivar-group)]|" CTP synthase, putative / UTP--ammonia ligase, putative, similar to SP:P17812 CTP synthase (EC 6.3.4.2) (UTP--ammonia ligase) {Homo"|"protein CTP synthase, putative, expressed"	-2.58969	-2.6036	-2.54626	-2.44155	-1.52695	-1.48889	-1.52697	-1.5367
Ta.2678.2.S1_x_at	low temperature and salt responsive protein [Pennisetum glaucum]|" hydrophobic protein (RCI2B) / low temperature and salt responsive protein (LTI6B), identical to SP:Q9ZNS6 Hydrophobic protein"|"protein Hydrophobic protein LTI6B, putative, expressed"	1.56337	1.14296	1.22316	1.18163	1.65373	1.16249	1.02819	1.1813
Ta.27013.1.S1_at	myb family transcription factor-like [Oryza sativa (japonica cultivar-group)]|" myb family transcription factor, contains PFAM profile: PF00249 myb-like DNA-binding domain"|"protein myb family transcription factor, putative, expressed"	-2.50959	-2.44619	-2.32678	-2.62978	-1.96258	-2.26811	-1.86448	-1.87875
Ta.27347.1.S1_at	pyruvate dehydrogenase kinase 1 [Oryza sativa (japonica cultivar-group)] dbj|BAC16404.1| pyruvate dehydrogenase kinase 1 [Oryza sativa (japo| similar to mitochondrial pyruvate dehydrogenase kinase isoform 1 [Glycine max] (GB:AAT02655.1); contains InterPro domain Bacterial|"protein ATPase, histidine kinase, DNA gyrase B-, and HSP90-like domain containing protein, expressed"	-1.37234	-1.55696	-1.80494	-1.80042	-1.28561	-1.54293	-1.80381	-1.86482
Ta.27661.1.S1_at	putative class I low-molecular-weight heat shock protein [Oryza sativa (japonica cultivar-group)] gb|AAP06878.1| putative class I low-molecu|" 17.6 kDa class I small heat shock protein (HSP17.6C-CI) (AA 1-156), identical to (17.6 kDa class I heat shock protein (HSP 17.6)"|"protein 17.4 kDa class I heat shock protein, putative, expressed"	7.17491	7.66801	5.26029	5.29624	6.43782	6.6818	4.88843	5.1951
Ta.27661.2.S1_at	heat shock protein 16.9 [Triticum aestivum] pir||T07077 heat shock protein homolog 16.9 - wheat (fragment)||	9.01606	10.4666	4.93473	4.9502	8.39605	9.89039	3.94151	3.87762
Ta.27801.1.A1_at	putative cation diffusion facilitator 9 [Oryza sativa (japonica cultivar-group)]|" cation efflux family protein, contains cation efflux family protein domain, Pfam:PF01545"|"protein cation efflux family protein, expressed"	-1.91383	-2.04366	-2.52219	-2.79958	-1.76038	-2.02995	-2.11838	-2.09901
Ta.28103.1.S1_s_at	unknown protein [Arabidopsis thaliana] gb|AAL36095.1| unknown protein [Arabidopsis thaliana] dbj|BAB08581.1| unnamed protein product [Arabid|" expressed protein, strong similarity to unknown protein (pir::T04808)"|"protein VTC2, putative, expressed"	-3.36614	-3.58865	-2.05148	-1.82493	-3.73801	-4.1246	-1.78923	-1.72568
Ta.28204.1.S1_at	60S ribosomal protein L144 [Brassica rapa subsp. pekinensis]| 60S ribosomal protein L36a/L44 (RPL36aB)|"protein 60S ribosomal protein L44, putative, expressed"	2.28487	1.22771	1.959	1.96465	2.10131	1.45654	1.8022	1.80594
Ta.2822.1.S1_x_at	(2R)-phospho-3-sulfolactate synthase-like [Oryza sativa (japonica cultivar-group)] dbj|BAD45546.1| (2R)-phospho-3-sulfolactate synthase-like|" (2R)-phospho-3-sulfolactate synthase-related, contains weak similarity to Swiss-Prot:Q57703"|"protein phosphosulfolactate synthase-related protein, putative, expressed"	7.42261	8.66213	5.21335	5.14741	6.61137	7.6482	3.48918	3.899
Ta.2822.2.S1_at	(2R)-phospho-3-sulfolactate synthase-like [Oryza sativa (japonica cultivar-group)] dbj|BAD45546.1| (2R)-phospho-3-sulfolactate synthase-like|" (2R)-phospho-3-sulfolactate synthase-related, contains weak similarity to Swiss-Prot:Q57703"|"protein phosphosulfolactate synthase-related protein, putative, expressed"	7.79354	9.04373	5.70674	5.81897	7.51287	8.47757	4.57326	4.96184
Ta.2822.3.S1_at	||"protein phosphosulfolactate synthase-related protein, putative, expressed"	3.7344	4.65621	1.96666	1.97121	3.74375	4.66606	1.18123	1.46555
Ta.28220.1.S1_at	heat shock protein 70 [Oryza sativa (indica cultivar-group)]|" heat shock protein 70, putative / HSP70, putative, strong similarity to heat shock protein GI:425194 (Spinacia oleracea)"|"protein Heat shock cognate 70 kDa protein 2, putative, expressed"	2.91011	2.47819	4.04944	4.38502	2.82217	2.3568	3.92582	4.09088
Ta.28264.1.S1_at	copper chaperone COX17-1-like protein [Oryza sativa (japonica cultivar-group)]|" cytochrome c oxidase copper chaperone-related, contains similarity to cytochrome c oxidase copper chaperone (Mus musculus)"|	1.88819	1.51327	2.15093	1.91555	1.66406	1.84438	1.89653	1.99213
Ta.28334.1.S1_at	brassinosteroid biosynthesis-like protein [Zea mays]|" cell elongation protein / DWARF1 / DIMINUTO (DIM), identical to GB:S71189 (SP:Q39085) from (Arabidopsis thaliana); contains Pfam"|"protein Cell elongation protein DIMINUTO, putative, expressed"	3.42551	3.56902	4.23495	4.45539	2.71183	3.29525	2.87503	2.99844
Ta.28349.1.S1_at	alanine aminotransferase [Hordeum vulgare subsp. vulgare] pir||S42535 alanine transaminase (EC 2.6.1.2) - barley sp|P52894|ALA2_HORVU Alanin|" alanine aminotransferase, putative, similar to alanine aminotransferase 2 SP:P34106 from Panicum miliaceum, SP:P52894 from Hordeu"|"protein Alanine aminotransferase 2, putative, expressed"	2.3419	1.70388	2.08842	2.07837	2.31748	1.44096	1.72804	1.54787
Ta.28358.1.S1_at	putative cinnamoyl-CoA reductase [Oryza sativa (japonica cultivar-group)]|" cinnamoyl-CoA reductase family, similar to cinnamoyl-CoA reductase from Pinus taeda (GI:17978649), Eucalyptus gunnii (GI:2058311)"|"protein NAD dependent epimerase/dehydratase family protein, expressed"	1.90057	1.62803	1.51523	1.43408	2.26817	2.55051	1.7776	1.71187
Ta.2847.1.S1_at	putative chaperone GrpE type 2 [Oryza sativa (japonica cultivar-group)] dbj|BAD28716.1| putative chaperone GrpE type 2 [Oryza sativa (japoni|" co-chaperone grpE family protein, similar to chaperone GrpE type 2 (Nicotiana tabacum) GI:3851640; contains Pfam profile PF01025:"|"protein co-chaperone GrpE family protein, expressed"	2.04631	1.89457	1.63939	1.68097	2.22561	2.0562	1.46411	1.40497
Ta.28493.2.S1_s_at	putative serine carboxypeptidase [Oryza sativa (japonica cultivar-group)] gb|AAR87281.1| putative serine carboxypeptidase [Oryza sativa (j|" similar to serine carboxypeptidase III, putative [Arabidopsis thaliana] (TAIR:At3g45010.1); similar to PREDICTED P0562A06.41"|"protein Serine carboxypeptidase family protein, expressed"	-1.83896	-1.88885	-1.91184	-1.91794	-1.8686	-1.99543	-1.95585	-1.9928
Ta.28498.1.S1_at	putative S-like RNase [Oryza sativa (japonica cultivar-group)] dbj|BAD82341.1| putative S-like RNase [Oryza sativa (japonica cultivar-group)|" ribonuclease 2 (RNS2), identical to ribonuclease 2 precursor SP:P42814, GI:289210; contains a ribonuclease T2 family histidine"|"protein Ribonuclease T2 family protein, expressed"	-1.93845	-1.26741	-1.45924	-1.51954	-1.74036	-1.41042	-1.69422	-1.72247
Ta.28563.1.A1_at	unknown protein [Arabidopsis thaliana] gb|AAL49776.1| unknown protein [Arabidopsis thaliana] gb|AAC78546.1| hypothetical protein [Arabidopsi|" haloacid dehalogenase-like hydrolase family protein, low similarity to SP:Q94915 Rhythmically expressed gene 2"|"protein HAD-superfamily hydrolase, subfamily IA, variant 1 containing protein, expressed"	-3.90677	-3.27095	-4.56003	-4.46161	-2.61127	-4.22699	-4.83572	-4.27422
Ta.28631.1.S1_at	unnamed protein product [Triticum aestivum] sp|P12810|HS11_WHEAT 16.9 kDa class I heat shock protein (Low molecular weight heat shock protei|" 18.1 kDa class I heat shock protein (HSP18.1-CI), identical to 18.2 kDa class I heat shock protein (HSP 18.2) (SP:P19037)(Arabido"|"protein 16.9 kDa class I heat shock protein, putative, expressed"	9.0313	9.20085	8.01007	8.35336	7.58132	7.59711	6.31161	6.84075
Ta.28688.1.A1_at	unknown protein [Oryza sativa (japonica cultivar-group)] dbj|BAC10134.1| unknown protein [Oryza sativa (japonica cultivar-group)] sp|Q8LHP0||" expressed protein, contains Pfam profile PF05129: Putative zinc binding domain (DUF701)"|protein expressed protein	3.9066	2.73856	3.3324	3.37466	4.76826	3.64162	3.94111	4.01046
Ta.28688.2.S1_x_at	unknown protein [Oryza sativa (japonica cultivar-group)] dbj|BAC10134.1| unknown protein [Oryza sativa (japonica cultivar-group)] sp|Q8LHP0||" expressed protein, contains Pfam profile PF05129: Putative zinc binding domain (DUF701)"|protein expressed protein	2.89892	2.02098	2.72204	2.92818	2.88948	2.0567	2.78791	2.84629
Ta.28702.1.S1_a_at	putative salt tolerance protein 5 [Oryza sativa (japonica cultivar-group)]|" nuclear movement family protein, contains Pfam profile: PF03593 nuclear movement protein"|"protein Nuclear migration protein nudC, putative, expressed"	2.26226	2.74053	1.53036	1.57296	1.97818	2.66221	1.05676	1.06341
Ta.28702.1.S1_at	putative salt tolerance protein 5 [Oryza sativa (japonica cultivar-group)]|" nuclear movement family protein, contains Pfam profile: PF03593 nuclear movement protein"|"protein Nuclear migration protein nudC, putative, expressed"	3.44712	4.70818	1.98845	1.86926	3.61206	4.92876	1.74295	1.74905
Ta.28702.2.S1_x_at	||	2.19771	2.88581	1.30815	1.33028	2.17704	2.55294	1.0823	1.12776
Ta.28879.1.S1_at	OSJNBa0086B14.22 [Oryza sativa (japonica cultivar-group)] ref|XP_472680.1| OSJNBa0086B14.22 [Oryza sativa (japonica cultivar-group)]|" protein phosphatase 2C, putative / PP2C, putative, similar to GB:AAD17805 from (Lotus japonicus) (Proc. Natl. Acad. Sci. U.S.A. 9"|"protein Protein phosphatase 2C containing protein, expressed"	-1.20844	-1.0606	-1.21491	-1.52609	-1.2649	-1.43619	-1.39983	-1.40619
Ta.28883.1.A1_at	putative chaperonin 21 precursor [Oryza sativa (japonica cultivar-group)]|" 20 kDa chaperonin, chloroplast (CPN21) (CHCPN10) (CPN20), identical to chloroplast 20 kDa chaperonin, chloroplast precursor"|"protein 20 kDa chaperonin, chloroplast precursor, putative, expressed"	3.99662	3.48939	3.87999	3.96207	3.36198	2.98357	3.09988	3.1974
Ta.28925.1.S1_at	transcription initiation factor IID p30 beta chain-like [Oryza sativa (japonica cultivar-group)] dbj|BAD73490.1| transcription initiation fa|" transcription initiation factor IID (TFIID) 28 kDa subunit (TAFII-28) family protein, similar to SP:Q15544 Transcription initiati"|protein expressed protein	1.62612	1.40538	1.7051	1.37992	1.78994	1.64962	1.6484	1.66274
Ta.28940.1.S1_at	P0415A04.11 [Oryza sativa (japonica cultivar-group)]| expressed protein|protein expressed protein	-1.87412	-1.24844	-2.14816	-2.16806	-1.56558	-1.52354	-1.87818	-1.93175
Ta.28955.1.S1_at	peptidylprolyl isomerase [Triticum aestivum] pir||S55383 peptidylprolyl isomerase (EC 5.2.1.8) - wheat sp|Q43207|FKB7_WHEAT 70 kDa peptidylp|" peptidyl-prolyl cis-trans isomerase / FK506-binding protein (ROF1), identical to rotamase FKBP (ROF1) GB:U49453 (Arabidopsis thalia"|"protein 70 kDa peptidylprolyl isomerase, putative, expressed"	3.91509	4.40272	2.78182	2.55497	3.53198	3.96438	2.32272	2.36439
Ta.2934.1.S1_at	putative heat shock protein [Oryza sativa (japonica cultivar-group)] dbj|BAB33024.1| putative heat shock protein [Oryza sativa (japonica|" similar to heat shock protein, putative [Arabidopsis thaliana] (TAIR:At1g11660.1); similar to heat shock protein 70,"|"protein dnaK protein, expressed"	5.80184	7.47832	3.62185	3.79992	6.17165	8.37398	3.33056	3.51246
Ta.2934.2.S1_a_at	putative heat shock protein [Oryza sativa (japonica cultivar-group)] dbj|BAB33024.1| putative heat shock protein [Oryza sativa (japonica|" similar to heat shock protein, putative [Arabidopsis thaliana] (TAIR:At1g11660.1); similar to heat shock protein 70,"|"protein dnaK protein, expressed"	5.77684	7.72538	3.3813	3.47629	6.63802	8.32183	3.40971	3.34805
Ta.29635.1.S1_a_at	At2g47250/T8I13.9 [Arabidopsis thaliana] gb|AAO42780.1| At2g47250/T8I13.9 [Arabidopsis thaliana] gb|AAB63825.1| putative pre-mRNA splicing f|" RNA helicase, putative, similar to SP:P53131 Pre-mRNA splicing factor RNA helicase PRP43 (Helicase JA1) {Saccharomyces"|"protein Pre-mRNA splicing factor ATP-dependent RNA helicase, putative, expressed"	1.31953	1.29095	1.16832	1.25572	1.47631	1.41528	1.05392	1.13912
Ta.2968.1.S1_at	phosphatidylinositol 3- and 4-kinase family-like [Oryza sativa (japonica cultivar-group)]|" phosphatidylinositol 3- and 4-kinase family protein, low similarity to phosphatidylinositol 4-kinase type-II beta (Homo"|"protein phosphatidylinositol 3- and 4-kinase family protein, putative, expressed"	1.40413	1.46636	1.33444	1.30878	1.55349	1.45377	1.06053	1.07499
Ta.29823.1.A1_at	putative protein disulfide isomerase-related protein [Oryza sativa (japonica cultivar-group)] dbj|BAD38008.1| putative protein disulfide iso|" Encodes a protein disulfide isomerase-like (PDIL) protein, a member of a multigene family within the thioredoxin (TRX)"|"protein protein disulfide-isomerase domain containing protein, expressed"	2.09614	2.81845	1.98958	1.96496	1.64883	2.22571	1.53893	1.49832
Ta.30372.1.S1_at	unknown protein [Arabidopsis thaliana]|" suppressor of lin-12-like protein-related / sel-1 protein-related, similar to Sel-1 homolog precursor (Suppressor of lin-12-like"|"protein Sel-1 homolog precursor, putative, expressed"	1.11623	1.17775	1.0993	1.17329	1.24868	1.12965	1.16935	1.20401
Ta.304.3.S1_at	putative fructose-bisphosphate aldolase [Oryza sativa (japonica cultivar-group)] gb|AAT85207.1| putative fructose-bisphosphate aldolase [Ory|" fructose-bisphosphate aldolase, putative, similar to PIR:S65073 fructose-bisphosphate aldolase (EC 4.1.2.13) isoenzyme"|"protein Fructose-bisphosphate aldolase, cytoplasmic isozyme, putative, expressed"	1.99189	1.84697	1.83267	2.07214	2.27359	2.32469	1.77105	1.89726
Ta.304.3.S1_x_at	putative fructose-bisphosphate aldolase [Oryza sativa (japonica cultivar-group)] gb|AAT85207.1| putative fructose-bisphosphate aldolase [Ory|" fructose-bisphosphate aldolase, putative, similar to PIR:S65073 fructose-bisphosphate aldolase (EC 4.1.2.13) isoenzyme"|"protein Fructose-bisphosphate aldolase, cytoplasmic isozyme, putative, expressed"	1.88538	1.90931	1.76302	1.89774	2.16567	2.2636	1.66838	1.74094
Ta.304.4.S1_at	putative fructose-bisphosphate aldolase [Oryza sativa (japonica cultivar-group)] gb|AAT85207.1| putative fructose-bisphosphate aldolase [Ory|" fructose-bisphosphate aldolase, putative, similar to PIR:S65073 fructose-bisphosphate aldolase (EC 4.1.2.13) isoenzyme"|"protein Fructose-bisphosphate aldolase, cytoplasmic isozyme, putative, expressed"	2.15413	2.39045	1.80599	2.06294	2.5487	2.8353	2.03252	2.05315
Ta.3043.2.S1_a_at	B1189A09.32 [Oryza sativa (japonica cultivar-group)]|" zinc finger (Ran-binding) family protein, weak similarity to SP:Q01844 RNA-binding protein EWS (EWS oncogene) (Ewing"|"protein transposon protein, putative, CACTA, En/Spm sub-class, expressed"	1.81967	2.68286	1.74705	1.56584	1.95865	2.83403	1.61409	1.52125
Ta.30510.1.A1_x_at	endo-1,3-beta-glucanase [Hordeum vulgare] pir||T06215 glucan endo-1,3-beta-D-glucosidase (EC 3.2.1.39) - barley (fragment)|" beta-1,3-glucanase (BG5), identical to plant beta-1,3-glucanase bg5 GI:2808439 (Arabidopsis thaliana)"|"protein Glucan endo-1,3-beta-glucosidase GVI precursor, putative, expressed"	-1.72723	-1.36672	-1.6992	-1.50893	-1.64915	-1.32425	-1.2939	-1.33743
Ta.30552.1.S1_s_at	putative diacylglycerol acyltransferase [Oryza sativa (japonica cultivar-group)] ref|XP_476093.1| putative diacylglycerol acyltransferase [O|" diacylglycerol O-acyltransferase / acyl CoA:diacylglycerol acyltransferase (DGAT), identical to gi:5050913,"|"protein MBOAT family protein, expressed"	-1.7665	-1.62561	-1.62992	-1.50667	-1.20762	-1.88225	-1.26351	-1.5238
Ta.30552.1.S1_x_at	putative diacylglycerol acyltransferase [Oryza sativa (japonica cultivar-group)] ref|XP_476093.1| putative diacylglycerol acyltransferase [O|" diacylglycerol O-acyltransferase / acyl CoA:diacylglycerol acyltransferase (DGAT), identical to gi:5050913,"|"protein MBOAT family protein, expressed"	-1.4038	-1.2345	-1.60038	-1.30141	-1.28134	-1.58265	-1.2144	-1.34602
Ta.30691.1.S1_at	protein kinase-like protein [Oryza sativa (japonica cultivar-group)]|" protein kinase family protein, contains Pfam domain, PF00069: Protein kinase domain"|"protein protein kinase family protein, putative, expressed"	-2.8736	-3.00653	-2.82235	-2.81427	-1.60513	-2.53652	-2.01917	-1.84832
Ta.3070.1.S1_a_at	putative Mitogen-activated protein kinase [Oryza sativa (japonica cultivar-group)] gb|AAU90196.1| putative mitogen-activated protein kinase|" mitogen-activated protein kinase, putative / MAPK, putative (MPK16), mitogen-activated protein kinase (MAPK)(AtMPK16),"|"protein Extracellular signal-regulated kinase 1, putative, expressed"	-1.75587	-2.31388	-1.4115	-1.22747	-1.98127	-2.41693	-1.73549	-1.61662
Ta.3070.1.S1_x_at	putative Mitogen-activated protein kinase [Oryza sativa (japonica cultivar-group)] gb|AAU90196.1| putative mitogen-activated protein kinase|" mitogen-activated protein kinase, putative / MAPK, putative (MPK16), mitogen-activated protein kinase (MAPK)(AtMPK16),"|"protein Extracellular signal-regulated kinase 1, putative, expressed"	-1.80094	-2.20285	-1.38091	-1.25185	-1.69059	-2.28369	-1.53769	-1.59052
Ta.3070.2.S1_x_at	||protein hypothetical protein	-1.66162	-2.26792	-1.35149	-1.42634	-1.55436	-2.41029	-1.44055	-1.48241
Ta.3108.1.S1_at	B1340F09.15 [Oryza sativa (japonica cultivar-group)] emb|CAE76077.1| B1340F09.15 [Oryza sativa (japonica cultivar-group)] emb|CAE03806.2| OS|" cytochrome P450, putative, similar to cytochrome P450 CYP89 (SP:Q42602)(Arabidopsis thaliana); similar to cytochrome"|protein Cytochrome P450 family protein	-4.71249	-4.90715	-4.46493	-4.47255	-5.02381	-5.22047	-4.41169	-4.06323
Ta.3184.1.S1_at	||	1.89121	1.55479	1.65526	1.82822	1.72451	1.38811	1.18906	1.53996
Ta.3237.1.A1_at	||	-1.95085	-2.08443	-2.32913	-2.04774	-2.14111	-2.23577	-1.95246	-1.77345
Ta.3434.1.S1_at	||	-2.09622	-2.10167	-1.67903	-1.85167	-1.89429	-2.25502	-1.43458	-1.50031
Ta.3555.1.A1_at	||	1.9862	2.33205	1.88711	1.9772	1.62578	1.64726	1.16173	1.32735
Ta.3578.1.S1_at	unknown protein [Oryza sativa (japonica cultivar-group)]|" mov34 family protein, similar to SP:P46736 C6.1A protein {Homo sapiens}; contains Pfam profile PF01398: Mov34/MPN/PAD-1 family"|"protein mov34 family protein, putative, expressed"	-1.19616	-1.16462	-1.25033	-1.34541	-1.11093	-1.81213	-1.44285	-1.30351
Ta.3677.1.S1_at	sucrose transporter SUT1D [Triticum aestivum] gb|AAL90455.1| sucrose transporter SUT1D [Triticum aestivum]|" sucrose transporter / sucrose-proton symporter (SUC3), identical to sucrose transporter (Arabidopsis thaliana) GI:8052190; similar"|"protein sucrose transporter, putative, expressed"	-1.09316	-1.65748	-1.36572	-1.43958	-1.15087	-1.91497	-1.09207	-1.26016
Ta.3853.1.A1_at	OSJNBb0118P14.13 [Oryza sativa (japonica cultivar-group)] emb|CAE02025.2| OSJNBb0118P14.13 [Oryza sativa (japonica cultivar-group)]| expressed protein|protein expressed protein	-1.79561	-1.6387	-1.43802	-1.4841	-2.01482	-2.10732	-1.23199	-1.27333
Ta.3867.2.S1_x_at	unknown protein [Arabidopsis thaliana] gb|AAL36095.1| unknown protein [Arabidopsis thaliana] dbj|BAB08581.1| unnamed protein product [Arabid|" expressed protein, strong similarity to unknown protein (pir::T04808)"|"protein VTC2, putative, expressed"	-2.50778	-2.70318	-2.19815	-2.24472	-3.04021	-2.84908	-2.10974	-1.85957
Ta.3867.3.S1_a_at	unknown protein [Arabidopsis thaliana] gb|AAL36095.1| unknown protein [Arabidopsis thaliana] dbj|BAB08581.1| unnamed protein product [Arabid|" expressed protein, strong similarity to unknown protein (pir::T04808)"|"protein VTC2, putative, expressed"	-3.6953	-3.90844	-2.333	-2.39035	-4.02142	-4.74394	-2.20243	-2.09441
Ta.3867.3.S1_x_at	unknown protein [Arabidopsis thaliana] gb|AAL36095.1| unknown protein [Arabidopsis thaliana] dbj|BAB08581.1| unnamed protein product [Arabid|" expressed protein, strong similarity to unknown protein (pir::T04808)"|"protein VTC2, putative, expressed"	-3.53139	-3.6974	-2.23999	-2.26933	-3.88604	-4.40929	-2.26159	-2.27729
Ta.3909.1.A1_at	unknown protein [Oryza sativa (japonica cultivar-group)]| expressed protein|protein expressed protein	-1.50484	-1.76623	-1.88728	-1.4571	-1.80928	-2.81366	-1.85554	-2.25891
Ta.3909.1.A1_x_at	unknown protein [Oryza sativa (japonica cultivar-group)]| expressed protein|protein expressed protein	-1.24631	-1.55662	-1.30536	-1.03911	-1.22232	-1.99313	-1.45795	-1.62155
Ta.3960.1.S1_at	putative receptor-associated protein [Oryza sativa (japonica cultivar-group)] gb|AAK71568.1| putative receptor-associated protein [Oryza sat|" expressed protein, low similarity to N-methyl-D-aspartate receptor-associated protein (Drosophila melanogaster) GI:567104; contains"|"protein Uncharacterized protein family UPF0005 containing protein, expressed"	6.27555	8.63056	3.38225	3.79797	7.00517	8.99844	2.58116	3.32524
Ta.3973.3.A1_a_at	unknown protein [Oryza sativa (japonica cultivar-group)] gb|AAP54296.1| unknown protein [Oryza sativa (japonica cultivar-group)] gb|AAK21344|" pleckstrin homology (PH) domain-containing protein / lipid-binding START domain-containing protein, contains Pfam profiles"|"protein pleckstrin homology domain-containing protein, putative, expressed"	-2.39079	-1.8281	-1.55381	-1.87507	-2.27782	-2.31849	-1.55156	-1.41853
Ta.3982.1.S1_at	||	-3.83185	-3.41579	-3.68309	-3.66543	-3.8793	-3.86714	-3.13409	-2.66706
Ta.4000.1.S1_at	OSJNBa0044M19.15 [Oryza sativa (japonica cultivar-group)] emb|CAE05527.1| OSJNBa0053B21.1 [Oryza sativa (japonica cultivar-group)] ref|XP_47| expressed protein|protein hypothetical protein	3.04603	2.04819	3.33577	3.17909	2.70072	2.1091	2.54889	2.64276
Ta.4062.1.S1_x_at	putative Bplo [Oryza sativa (japonica cultivar-group)] dbj|BAA90610.1| putative Bplo [Oryza sativa (japonica cultivar-group)]|" multi-copper oxidase, putative (SKU5), identical to multi-copper oxidase-related protein (SKU5)(GI:18158154) (Arabidopsis"|"protein Monocopper oxidase precursor, putative, expressed"	3.72161	4.02552	2.13923	2.53619	3.20118	3.91589	2.12166	2.35822
Ta.4151.1.S1_at	OSJNBa0009P12.20 [Oryza sativa (japonica cultivar-group)]| expressed protein|"protein Gtk16 protein, putative, expressed"	-1.48649	-1.2541	-1.26309	-1.52956	-1.91421	-1.60819	-1.594	-1.68637
Ta.4151.1.S1_x_at	OSJNBa0009P12.20 [Oryza sativa (japonica cultivar-group)]| expressed protein|"protein Gtk16 protein, putative, expressed"	-1.49832	-1.39637	-1.27577	-1.51552	-1.70304	-1.42142	-1.42409	-1.80034
Ta.4238.1.S1_at	putative zinc finger protein [Oryza sativa (japonica cultivar-group)] gb|AAP54880.1| putative zinc finger protein [Oryza sativa (japonica|" zinc knuckle (CCHC-type) family protein, contains Pfam domain, PF00098: Zinc knuckle"|"protein Zinc knuckle family protein, expressed"	1.73524	1.2866	1.00962	1.03947	1.63211	1.17079	1.0492	1.13506
Ta.4252.1.S1_a_at	||	-2.30899	-3.12152	-2.25529	-2.11108	-2.51429	-3.01741	-2.44935	-2.34411
Ta.4427.1.S1_at	heat shock protein 17.9 [Pennisetum glaucum] pir||S72544 heat shock protein 17.9 - pearl millet|" 17.4 kDa class I heat shock protein (HSP17.4-CI), identical to 17.4 kDa class I heat shock protein SP:P19036 from (Arabidopsis"|"protein 17.4 kDa class I heat shock protein, putative, expressed"	7.99106	8.819	4.75707	4.78686	7.48116	8.27529	3.30328	3.54939
Ta.4492.1.S1_at	putative phosphatidylinositol 3,5-kinase [Oryza sativa (japonica cultivar-group)]|" phosphatidylinositol-4-phosphate 5-kinase family protein, low similarity to phosphatidylinositol 3,5-kinase"|"protein Phosphatidylinositol-4-phosphate 5-Kinase family protein, expressed"	-1.87809	-1.69421	-1.48576	-1.5378	-1.3344	-1.69105	-1.3189	-1.3171
Ta.4537.1.S1_at	putative splicing factor, arginine/serine-rich 7 [Oryza sativa (japonica cultivar-group)] dbj|BAD72462.1| putative splicing factor, arginine|" splicing factor, putative, similar to to RSZp22 protein (Arabidopsis thaliana) gi:2582645:emb:CAA05352"|"protein RNA recognition motif family protein, expressed"	4.0105	4.7282	4.48608	4.61866	4.23807	4.71836	4.19196	4.27765
Ta.4537.2.S1_a_at	putative splicing factor, arginine/serine-rich 7 [Oryza sativa (japonica cultivar-group)] dbj|BAD72462.1| putative splicing factor, arginine|" splicing factor, putative, similar to to RSZp22 protein (Arabidopsis thaliana) gi:2582645:emb:CAA05352"|"protein RNA recognition motif family protein, expressed"	3.45005	4.73535	3.96797	4.02068	4.05039	4.92514	3.97921	4.01557
Ta.457.2.A1_a_at	P58IPK [Lycopersicon esculentum]|" DNAJ heat shock N-terminal domain-containing protein, similar to P58 protein, Bos primigenius taurus, PIR:A56534; similar to p58"|"protein DnaJ domain containing protein, expressed"	2.14692	3.16624	2.40504	2.27782	2.14123	2.90927	2.02187	2.10695
Ta.457.2.A1_x_at	putative DNAJ heat shock N-terminal domain-containing protein [Oryza sativa (japonica cultivar-group)] dbj|BAD25246.1| putative DNAJ heat sh|" DNAJ heat shock N-terminal domain-containing protein, similar to P58 protein, Bos primigenius taurus, PIR:A56534; similar to p58"|"protein DnaJ domain containing protein, expressed"	1.968	2.75345	2.12511	2.28217	1.85599	2.49847	1.71682	1.80895
Ta.457.3.S1_at	P0020E09.13 [Oryza sativa (japonica cultivar-group)] dbj|BAC57634.1| P0020E09.13 [Oryza sativa (japonica cultivar-group)]|" DNAJ heat shock N-terminal domain-containing protein, similar to P58 protein, Bos primigenius taurus, PIR:A56534; similar to p58"|"protein DnaJ domain containing protein, expressed"	1.64177	2.88838	1.70225	1.73074	1.72748	2.48476	1.21767	1.36212
Ta.4695.1.S1_a_at	unknown protein [Arabidopsis thaliana] dbj|BAC42931.1| unknown protein [Arabidopsis thaliana] gb|AAO63991.1| putative RRM-containing protein|" RNA recognition motif (RRM)-containing protein, similar to ssRNA-binding protein (Dictyostelium discoideum) GI:1546894; contains"|"protein RNA recognition motif family protein, expressed"	4.60181	6.15715	3.07633	2.90178	5.05897	6.08948	3.12065	3.28698
Ta.4763.2.A1_at	contains similarity to anion transporter [Oryza sativa (japonica cultivar-group)] gb|AAP54016.1| contains similarity to anion transporter [O|" transmembrane protein, putative, similar to P protein (Melanocyte-specific transporter protein) (SP:Q04671) {Homo sapiens};"|"protein transmembrane protein, putative, expressed"	-1.44814	-1.50953	-1.70105	-1.27206	-1.36813	-1.50527	-1.0581	-1.07147
Ta.4775.1.S1_at	||	6.7487	8.47153	4.3725	4.32826	7.06137	8.45773	3.89824	3.93983
Ta.4850.2.S1_at	||	-1.94109	-1.97034	-1.94574	-1.96737	-3.15139	-3.14405	-3.25188	-3.44492
Ta.4997.1.S1_at	Stromal cell-derived factor 2-like protein [Oryza sativa (japonica cultivar-group)] dbj|BAC99520.1| Stromal cell-derived factor 2-like prote|" MIR domain-containing protein, similar to SP:Q99470 Stromal cell-derived factor 2 precursor (SDF-2) {Homo sapiens}; contains Pfam"|"protein Stromal cell-derived factor 2-like protein precursor, putative, expressed"	2.52763	3.19256	1.9193	1.95368	1.87232	2.56286	1.39771	1.49634
Ta.514.1.A1_at	steroid 5alpha-reductase-like protein [Oryza sativa (japonica cultivar-group)] dbj|BAC15959.1| steroid 5alpha-reductase-like protein [Oryza|" 3-oxo-5-alpha-steroid 4-dehydrogenase family protein / steroid 5-alpha-reductase family protein, similar to steroid"|"protein 3-oxo-5-alpha-steroid 4-dehydrogenase family protein, expressed"	-2.80377	-2.71405	-2.33408	-2.37861	-2.74449	-2.16498	-1.29189	-1.33139
Ta.514.2.S1_x_at	steroid 5alpha-reductase-like protein [Oryza sativa (japonica cultivar-group)] dbj|BAC15959.1| steroid 5alpha-reductase-like protein [Oryza|" 3-oxo-5-alpha-steroid 4-dehydrogenase family protein / steroid 5-alpha-reductase family protein, similar to steroid"|"protein 3-oxo-5-alpha-steroid 4-dehydrogenase family protein, expressed"	-2.0889	-1.9792	-2.22232	-2.34152	-2.05263	-1.63951	-1.28121	-1.28229
Ta.522.1.S1_at	heat shock protein 70 [Triticum aestivum]|" heat shock protein 70, putative / HSP70, putative, strong similarity to heat shock protein 70 (Arabidopsis thaliana) GI:6746592;"|"protein Stromal 70 kDa heat shock-related protein, chloroplast precursor, putative, expressed"	3.52855	4.25552	2.07355	2.18833	3.76446	4.17948	1.97842	2.24761
Ta.5283.1.S1_at	putative transcription factor RAU1 [Oryza sativa (japonica cultivar-group)] dbj|BAD10188.1| putative transcription factor RAU1 [Oryza sativa||	-2.3963	-2.34807	-1.81506	-1.43133	-2.31416	-2.40336	-1.72017	-1.71309
Ta.5283.2.S1_x_at	||	-2.00584	-1.85797	-1.50909	-1.31715	-1.71445	-2.10211	-1.02375	-1.08426
Ta.5394.1.S1_at	OSJNBa0084K11.10 [Oryza sativa (japonica cultivar-group)] ref|XP_473488.1| OSJNBa0084K11.10 [Oryza sativa (japonica cultivar-group)]| expressed protein|protein expressed protein	-1.78499	-1.6682	-2.31867	-2.53671	-1.42172	-1.60405	-2.28577	-2.11726
Ta.5738.1.S1_at	putative ethylene-inducible protein [Oryza sativa (japonica cultivar-group)] ref|XP_506124.1| PREDICTED B1026C12.3 gene product [Oryza sativ| Encodes a protein predicted to function in tandem with PDX2 to form glutamine amidotransferase complex with involved in vitamin B6|"protein pyridoxin biosynthesis protein ER1, putative, expressed"	1.48875	1.1378	1.72331	1.79867	1.33003	1.10945	1.45683	1.66619
Ta.5818.1.S1_a_at	U2 snRNP auxiliary factor, small subunit [Oryza sativa]|" U2 snRNP auxiliary factor small subunit, putative, Strong similarity to gb:Y18349 U2 snRNP auxiliary factor, small subunit from Ory"|"protein Splicing factor U2af 38 kDa subunit, putative, expressed"	3.72368	5.81483	3.04587	3.17639	4.10021	6.07131	2.94099	3.2534
Ta.5818.1.S1_at	U2 snRNP auxiliary factor, small subunit [Oryza sativa]|" U2 snRNP auxiliary factor small subunit, putative, Strong similarity to gb:Y18349 U2 snRNP auxiliary factor, small subunit from Ory"|"protein Splicing factor U2af 38 kDa subunit, putative, expressed"	4.03718	6.43552	3.21206	3.4904	4.29939	6.65114	3.22972	3.50226
Ta.5818.2.S1_a_at	U2 snRNP auxiliary factor, small subunit [Oryza sativa]|" U2 snRNP auxiliary factor small subunit, putative, Strong similarity to gb:Y18349 U2 snRNP auxiliary factor, small subunit from Ory"|"protein Splicing factor U2af 38 kDa subunit, putative, expressed"	3.84101	6.73797	2.83522	2.79237	3.72733	6.92443	2.74542	2.93143
Ta.5818.3.S1_at	U2 snRNP auxiliary factor, small subunit [Oryza sativa]|" U2 snRNP auxiliary factor small subunit, putative, strong similarity to U2 snRNP auxiliary factor, small subunit (Oryza sativa)"|"protein Splicing factor U2af 38 kDa subunit, putative, expressed"	3.01013	5.14369	2.02229	1.92681	2.70102	5.16169	1.71794	1.88173
Ta.5818.3.S1_x_at	U2 snRNP auxiliary factor, small subunit [Oryza sativa]|" U2 snRNP auxiliary factor small subunit, putative, strong similarity to U2 snRNP auxiliary factor, small subunit (Oryza sativa)"|"protein Splicing factor U2af 38 kDa subunit, putative, expressed"	3.5445	5.499	2.47917	2.48228	3.45284	5.85643	2.40251	2.4165
Ta.5878.1.S1_at	putative aldose reductase [Oryza sativa (japonica cultivar-group)] dbj|BAB64275.1| putative aldose reductase [Oryza sativa (japonica cultiva| similar to aldo/keto reductase family protein [Arabidopsis thaliana] (TAIR:At3g53880.1); similar to aldose reductase|"protein oxidoreductase, aldo/keto reductase family protein, expressed"	3.82106	5.61485	1.86309	2.04495	4.46542	6.63598	2.1222	2.81965
Ta.5891.1.S1_x_at	major facilitator superfamily antiporter [Oryza sativa (japonica cultivar-group)]| similar to sugar transporter family protein [Arabidopsis thaliana] (TAIR:At5g13740.1); similar to putative major|"protein major facilitator superfamily antiporter, putative, expressed"	-2.92175	-3.68302	-3.4876	-3.76645	-2.74084	-3.42451	-2.77548	-3.56957
Ta.5891.2.S1_a_at	major facilitator superfamily antiporter [Oryza sativa (japonica cultivar-group)]| similar to sugar transporter family protein [Arabidopsis thaliana] (TAIR:At5g13740.1); similar to putative major|"protein major facilitator superfamily antiporter, putative, expressed"	-2.56184	-3.02964	-2.87998	-3.58508	-2.372	-3.32099	-2.5626	-3.47323
Ta.5930.1.S1_s_at	P0683B11.27 [Oryza sativa (japonica cultivar-group)] dbj|BAB68048.1| P0480C01.8 [Oryza sativa (japonica cultivar-group)] dbj|BAB89838.1| P06|" zinc finger (AN1-like) family protein, contains Pfam domains, PF01428: AN1-like Zinc finger and PF01754: A20-like zinc finger"|"protein AN1-like Zinc finger family protein, expressed"	4.71191	5.15868	3.62269	3.72829	4.58223	5.28092	3.22305	3.42871
Ta.5934.1.S1_at	putative uncharacterized hypothalamus protein HT010 [Oryza sativa (japonica cultivar-group)] dbj|BAD73384.1| putative uncharacterized hypoth|" zinc finger (CCCH-type) family protein, contains Pfam domain, PF00642: Zinc finger C-x8-C-x5-C-x3-H type (and similar)"|"protein Zinc finger C-x8-C-x5-C-x3-H type family protein, expressed"	1.92486	2.01413	1.45692	1.42701	1.88525	2.17779	1.20181	1.12976
Ta.5953.1.S1_at	leaf senescence related protein-like [Oryza sativa (japonica cultivar-group)] dbj|BAC20798.1| leaf senescence related protein-like [Oryza sa|" expressed protein, identical to unknown protein GB:AAF30301 from (Arabidopsis thaliana)"|protein expressed protein	-1.89548	-1.70952	-1.41388	-1.40047	-1.80609	-2.04853	-2.04523	-1.40109
Ta.5973.1.S1_at	expressed protein [Oryza sativa (japonica cultivar-group)] gb|AAR87266.1| expressed protein [Oryza sativa (japonica cultivar-group)]|" tetratricopeptide repeat (TPR)-containing protein, contains non-consensus donor splice site AT at exon 4 and acceptor splice site a"|"protein TPR Domain containing protein, expressed"	1.94454	2.11018	1.316	1.53011	2.2279	2.67354	1.45724	1.62115
Ta.598.1.S1_a_at	putative hydroxyproline-rich glycoprotein [Oryza sativa (japonica cultivar-group)] gb|AAP52712.1| putative hydroxyproline-rich glycoprotein|" zinc finger (C3HC4-type RING finger) family protein, contains Pfam domain, PF00097: Zinc finger, C3HC4 type (RING finger)"|"protein zinc finger family protein, putative, expressed"	-1.2853	-1.22743	-1.26221	-1.05354	-1.29745	-1.50621	-1.29071	-1.20089
Ta.599.1.S1_at	putative salicylate-induced glucosyltransferase [Oryza sativa (japonica cultivar-group)] dbj|BAD68944.1| glucosyltransferase IS5a-like [Oryz|" UDP-glucoronosyl/UDP-glucosyl transferase family protein, contains Pfam profile: PF00201 UDP-glucoronosyl"|"protein UDP-glucoronosyl and UDP-glucosyl transferase family protein, expressed"	-3.33872	-3.50555	-3.36211	-3.58581	-3.98617	-3.72101	-2.9246	-3.77185
Ta.5993.1.S1_at	VIP1 protein [Avena fatua]| similar to formin homology 2 domain-containing protein / FH2 domain-containing protein [Arabidopsis thaliana] (TAIR:At5g58160.1);|protein expressed protein	2.13115	2.71061	2.05759	2.2376	2.05113	2.72424	2.01148	1.93238
Ta.607.1.S1_a_at	unknown protein [Oryza sativa (japonica cultivar-group)] dbj|BAC10848.1| unknown protein [Oryza sativa (japonica cultivar-group)]| expressed protein|"protein Transcription initiation protein Spt4 containing protein, expressed"	2.16179	2.7101	1.71457	1.3925	2.22317	2.77137	1.4334	1.447
Ta.607.1.S1_at	unknown protein [Oryza sativa (japonica cultivar-group)] dbj|BAC10848.1| unknown protein [Oryza sativa (japonica cultivar-group)]| expressed protein|"protein Transcription initiation protein Spt4 containing protein, expressed"	2.07142	2.65093	1.54283	1.43863	1.86428	2.21713	1.2462	1.13018
Ta.607.1.S1_x_at	unknown protein [Oryza sativa (japonica cultivar-group)] dbj|BAC10848.1| unknown protein [Oryza sativa (japonica cultivar-group)]| expressed protein|"protein Transcription initiation protein Spt4 containing protein, expressed"	2.05942	2.58612	1.51549	1.38295	2.02837	2.50468	1.27584	1.28404
Ta.607.2.S1_x_at	unknown protein [Oryza sativa (japonica cultivar-group)] dbj|BAC10848.1| unknown protein [Oryza sativa (japonica cultivar-group)]|" transcription initiation protein-related, contains weak similarity to Transcription initiation protein SPT4 homolog 1"|"protein Transcription initiation protein Spt4 containing protein, expressed"	1.95973	2.45461	1.59564	1.42644	2.2014	2.782	1.45862	1.53022
Ta.6123.1.A1_s_at	At2g32120/F22D22.13 [Arabidopsis thaliana] gb|AAM74502.1| At2g32120/F22D22.13 [Arabidopsis thaliana] gb|AAD15393.1| 70kD heat shock protein|" heat shock protein 70 family protein / HSP70 family protein, similar to SP:P22953 Heat shock cognate 70 kDa protein 1 (Hsc70.1)"|"protein dnaK protein, expressed"	8.0961	9.25847	5.18664	5.28057	8.2439	9.24251	3.82585	4.00979
Ta.6179.1.S1_at	hypothetical protein [Angiococcus disciformis]||	3.30786	2.6261	3.17969	2.9666	2.63889	2.04377	2.48796	2.47117
Ta.6224.1.S1_at	OSJNBa0044K18.10 [Oryza sativa (japonica cultivar-group)] ref|XP_472881.1| OSJNBa0044K18.10 [Oryza sativa (japonica cultivar-group)]|" cysteine proteinase, putative, similar to cysteine endopeptidase precursor (Ricinus communis) GI:2944446; contains Pfam profile"|protein expressed protein	3.22338	4.90473	2.66058	2.77743	3.82349	5.49723	2.82849	3.01628
Ta.6231.1.S1_a_at	At5g02270 [Arabidopsis thaliana] gb|AAM63337.1| ABC transporter-like protein [Arabidopsis thaliana] emb|CAB85532.1| ABC transporter-like pro|" ABC transporter family protein, NBD-like protein POP, Arabidopsis thaliana, EMBL:AF127664"|"protein ABC transporter family protein, expressed"	-1.86302	-1.53898	-1.54641	-1.36864	-2.00197	-1.11279	-1.5202	-1.56087
Ta.6386.1.S1_at	putative CDP-diacylglycerol synthetase [Oryza sativa (japonica cultivar-group)]| similar to phosphatidate cytidylyltransferase / CDP-diglyceride synthetase (CDS1) [Arabidopsis thaliana] (TAIR:At1g62430.1); simi|"protein Phosphatidate cytidylyltransferase, putative, expressed"	-1.70147	-2.35405	-1.34523	-1.54631	-1.35792	-2.09167	-1.3134	-1.30139
Ta.6436.1.S1_at	roc1(homeobox protein) [Oryza sativa (japonica cultivar-group)] dbj|BAD03323.1| roc1(homeobox protein) [Oryza sativa (japonica cultivar-grou|" homeobox-leucine zipper family protein / lipid-binding START domain-containing protein, similar to homeobox 1 (GP:12002853) {Picea"|"protein START domain containing protein, expressed"	-1.94286	-2.08651	-2.29427	-2.22594	-1.53705	-2.3841	-1.80255	-1.91608
Ta.6540.1.S1_at	putative permease 1 [Oryza sativa (japonica cultivar-group)] dbj|BAD15771.1| putative permease 1 [Oryza sativa (japonica cultivar-group)] db|" xanthine/uracil permease family protein, contains Pfam profile: PF00860 permease family"|"protein Permease I, putative, expressed"	-3.01903	-2.08192	-2.65075	-2.64052	-2.36665	-2.18414	-1.96675	-1.73653
Ta.6579.1.A1_at	zinc finger-like [Oryza sativa (japonica cultivar-group)] dbj|BAD19389.1| zinc finger-like [Oryza sativa (japonica cultivar-group)]|" hydroxyproline-rich glycoprotein family protein, contains proline-rich extensin domains, INTERPRO:IPR002965"|"protein zinc finger family protein, putative, expressed"	-1.46654	-1.78516	-1.26794	-1.3162	-1.15559	-1.82764	-1.72166	-1.62614
Ta.6586.1.S1_at	putative pre-mRNA splicing factor [Oryza sativa (japonica cultivar-group)] ref|XP_506764.1| PREDICTED OJ1113_G05.32 gene product [Oryza sati|" SC35-like splicing factor, 30 kD (SCL30), nearly identical to SC35-like splicing factor SCL30, 30 kD (Arabidopsis thaliana)"|"protein RNA recognition motif family protein, expressed"	2.15422	1.37434	2.29591	2.48932	2.28705	1.2629	2.55287	2.49223
Ta.6586.2.S1_a_at	putative pre-mRNA splicing factor [Oryza sativa (japonica cultivar-group)] ref|XP_506764.1| PREDICTED OJ1113_G05.32 gene product [Oryza sati|" SC35-like splicing factor, 30 kD (SCL30), nearly identical to SC35-like splicing factor SCL30, 30 kD (Arabidopsis thaliana)"|"protein RNA recognition motif family protein, expressed"	2.33741	1.26449	2.17975	2.03798	2.67791	1.51581	2.72828	2.64624
Ta.6586.2.S1_x_at	putative pre-mRNA splicing factor [Oryza sativa (japonica cultivar-group)] ref|XP_506764.1| PREDICTED OJ1113_G05.32 gene product [Oryza sati|" SC35-like splicing factor, 30 kD (SCL30), nearly identical to SC35-like splicing factor SCL30, 30 kD (Arabidopsis thaliana)"|"protein RNA recognition motif family protein, expressed"	2.39136	1.72795	2.38348	2.32119	2.57859	1.7987	2.69763	2.72296
Ta.6601.1.S1_at	At5g19750/T29J13_170 [Arabidopsis thaliana] gb|AAL25565.1| AT5g19750/T29J13_170 [Arabidopsis thaliana]|" peroxisomal membrane 22 kDa family protein, similar to SP:P42925 22 kDa peroxisomal membrane protein {Mus musculus}; contains"|"protein Mpv17/PMP22 family protein, expressed"	2.54274	3.01957	2.75666	2.82686	2.91412	3.2249	3.23679	3.07754
Ta.6680.1.S1_at	OSJNBa0043L24.15 [Oryza sativa (japonica cultivar-group)] ref|XP_473116.1| OSJNBa0043L24.15 [Oryza sativa (japonica cultivar-group)]| expressed protein|protein hypothetical protein	1.60234	1.96579	1.20422	1.08576	1.68633	1.89047	1.37048	1.42194
Ta.6756.1.S1_x_at	unknown [Arabidopsis thaliana]| expressed protein|"protein Formin Homology 2 Domain containing protein, expressed"	1.47313	1.64233	1.71473	1.666	1.18372	1.31386	1.30908	1.25763
Ta.6759.1.A1_at	||	-1.75285	-1.99195	-2.65634	-2.13017	-1.59166	-1.88462	-1.86746	-1.49004
Ta.681.1.S1_at	ferritin [Triticum monococcum]|" ferritin, putative, similar to ferritin subunit cowpea2 precursor (Vigna unguiculata) GI:2970654; contains Pfam profile PF00210:"|"protein Ferritin 1, chloroplast precursor, putative, expressed"	7.77457	8.62325	5.45678	5.52793	8.04072	9.08112	6.4312	6.55434
Ta.681.1.S1_x_at	ferritin [Triticum monococcum]|" ferritin, putative, similar to ferritin subunit cowpea2 precursor (Vigna unguiculata) GI:2970654; contains Pfam profile PF00210:"|"protein Ferritin 1, chloroplast precursor, putative, expressed"	6.14799	6.95762	3.75087	3.95645	7.06526	8.07639	5.50172	5.55404
Ta.681.2.S1_a_at	ferritin [Triticum monococcum]|" ferritin, putative, similar to ferritin subunit cowpea2 precursor (Vigna unguiculata) GI:2970654; contains Pfam profile PF00210:"|"protein Ferritin 1, chloroplast precursor, putative, expressed"	3.70095	3.63959	2.11701	1.76471	4.22288	4.26017	3.46888	3.20086
Ta.681.2.S1_at	ferritin [Triticum monococcum]|" ferritin, putative, similar to ferritin subunit cowpea2 precursor GI:2970654 (Vigna unguiculata); contains Pfam profile PF00210:"|"protein Ferritin 1, chloroplast precursor, putative, expressed"	2.76074	2.76994	1.4625	1.29649	3.42926	3.49942	2.73211	2.63456
Ta.681.2.S1_x_at	ferritin [Triticum monococcum]|" ferritin, putative, similar to ferritin subunit cowpea2 precursor GI:2970654 (Vigna unguiculata); contains Pfam profile PF00210:"|"protein Ferritin 1, chloroplast precursor, putative, expressed"	3.39813	3.47392	1.93081	1.72348	3.78659	3.90778	2.90337	2.80206
Ta.6898.1.S1_at	putative CTP synthetase [Oryza sativa (japonica cultivar-group)]|" CTP synthase, putative / UTP--ammonia ligase, putative, similar to SP:P17812 CTP synthase (EC 6.3.4.2) (UTP--ammonia ligase) {Homo"|"protein CTP synthase, putative, expressed"	2.51507	2.2213	2.35229	2.3797	2.55251	2.04681	2.06568	2.0088
Ta.6964.1.S1_at	mitochondrial chaperonin-60 [Oryza sativa (japonica cultivar-group)] gb|AAP54159.1| mitochondrial chaperonin-60 [Oryza sativa (japonica|" chaperonin (CPN60) (HSP60), identical to SWISS-PROT:P29197- chaperonin CPN60, mitochondrial precursor (HSP60) (Arabidopsis"|"protein Chaperonin CPN60-1, mitochondrial precursor, putative, expressed"	3.99327	3.77416	3.93011	4.03931	4.36662	4.04707	4.06836	3.9974
Ta.6976.1.S1_at	unknown protein [Oryza sativa (japonica cultivar-group)] dbj|BAD26204.1| unknown protein [Oryza sativa (japonica cultivar-group)] dbj|BAD261|" heavy-metal-associated domain-containing protein, strong similarity to farnesylated proteins ATFP4 (GI:4097549) and ATFP5"|"protein heavy metal-associated domain containing protein, expressed"	3.02111	4.29171	3.11047	2.77538	3.36181	4.93205	3.13511	3.20757
Ta.6976.2.S1_at	unknown protein [Oryza sativa (japonica cultivar-group)] dbj|BAD26204.1| unknown protein [Oryza sativa (japonica cultivar-group)] dbj|BAD261|" leucine-rich repeat family protein / extensin family protein, similar to extensin-like protein (Lycopersicon esculentum)"|"protein heavy metal-associated domain containing protein, expressed"	4.87734	6.71405	5.11282	4.9331	5.2801	7.38538	5.05539	5.31119
Ta.7016.1.S1_at	Putative inositol 1,3,4-trisphosphate 5/6-kinase [Oryza sativa (japonica cultivar-group)] gb|AAO06958.1| Putative inositol 1,3,4-trisphospha|" inositol 1,3,4-trisphosphate 5/6-kinase family protein, similar to inositol phosphate kinase (GI:27549256) (Zea mays);"|"protein inositol 1, 3, 4-trisphosphate 5/6-kinase, putative, expressed"	-1.59352	-1.50286	-1.47737	-1.41853	-1.1262	-1.57672	-1.05612	-1.01206
Ta.7020.1.A1_x_at	unknown protein [Arabidopsis thaliana] gb|AAK25914.1| unknown protein [Arabidopsis thaliana] dbj|BAB02324.1| unnamed protein product [Arabid|" expressed protein, weak similarity to DNA-directed RNA polymerase I 49 kDa polypeptide (EC 2.7.7.6) (A49) (Swiss-Prot:O14086)"|protein expressed protein	1.55678	-1.22912	1.58361	1.20002	1.35199	-1.64509	1.50271	1.69243
Ta.71.1.S1_at	histone H2A [Oryza sativa (japonica cultivar-group)] dbj|BAC83133.1| histone H2A [Oryza sativa (japonica cultivar-group)]|" histone H2A, putative, strong similarity to histone H2A Arabidopsis thaliana GI:7595337, Triticum aestivum GI:536892, Picea abies"|"protein Histone H2A, putative, expressed"	1.92421	3.06534	1.70677	1.73735	2.36396	3.55286	2.27341	2.22315
Ta.7118.1.S1_a_at	unknown protein [Arabidopsis thaliana] ref|NP_030605.2| appr-1-p processing enzyme family protein [Arabidopsis thaliana]|" appr-1-p processing enzyme family protein, contains Pfam domain PF01661: Appr-1-p processing enzyme family"|protein expressed protein	2.25243	2.7088	1.45573	1.34595	2.37152	3.0202	1.44787	1.41063
Ta.7118.1.S1_x_at	unknown protein [Arabidopsis thaliana] ref|NP_030605.2| appr-1-p processing enzyme family protein [Arabidopsis thaliana]|" appr-1-p processing enzyme family protein, contains Pfam domain PF01661: Appr-1-p processing enzyme family"|protein expressed protein	2.18373	2.94771	1.60539	1.44788	2.54274	3.41715	1.64367	1.5582
Ta.713.1.A1_a_at	putative rubisco subunit binding-protein alpha subunit precursor (60 kDa chaperonin alpha subunit) [Oryza sativa (japonica cultivar-group)]|" RuBisCO subunit binding-protein alpha subunit, chloroplast / 60 kDa chaperonin alpha subunit / CPN-60 alpha, identical to"|"protein RuBisCO subunit binding-protein alpha subunit, chloroplast precursor, putative, expressed"	2.62891	3.44104	1.90768	1.91198	3.13387	3.93517	2.33684	2.22311
Ta.713.1.A1_at	putative rubisco subunit binding-protein alpha subunit precursor (60 kDa chaperonin alpha subunit) [Oryza sativa (japonica cultivar-group)]|" RuBisCO subunit binding-protein alpha subunit, chloroplast / 60 kDa chaperonin alpha subunit / CPN-60 alpha, identical to"|"protein RuBisCO subunit binding-protein alpha subunit, chloroplast precursor, putative, expressed"	2.12153	2.64845	1.65875	1.55379	2.42726	3.10601	1.8123	1.67185
Ta.713.1.A1_x_at	putative rubisco subunit binding-protein alpha subunit precursor (60 kDa chaperonin alpha subunit) [Oryza sativa (japonica cultivar-group)]|" RuBisCO subunit binding-protein alpha subunit, chloroplast / 60 kDa chaperonin alpha subunit / CPN-60 alpha, identical to"|"protein RuBisCO subunit binding-protein alpha subunit, chloroplast precursor, putative, expressed"	3.16406	3.96411	2.63349	2.62947	3.23857	3.88869	2.56454	2.35499
Ta.713.2.S1_at	putative rubisco subunit binding-protein alpha subunit precursor (60 kDa chaperonin alpha subunit) [Oryza sativa (japonica cultivar-group)]|" RuBisCO subunit binding-protein alpha subunit, chloroplast / 60 kDa chaperonin alpha subunit / CPN-60 alpha, identical to"|"protein RuBisCO subunit binding-protein alpha subunit, chloroplast precursor, putative, expressed"	2.91527	3.8053	1.78805	1.91057	3.30427	3.96081	1.94051	1.96999
Ta.713.2.S1_x_at	putative rubisco subunit binding-protein alpha subunit precursor (60 kDa chaperonin alpha subunit) [Oryza sativa (japonica cultivar-group)]|" RuBisCO subunit binding-protein alpha subunit, chloroplast / 60 kDa chaperonin alpha subunit / CPN-60 alpha, identical to"|"protein RuBisCO subunit binding-protein alpha subunit, chloroplast precursor, putative, expressed"	2.73019	3.50928	1.68772	1.69549	3.38872	4.04865	2.21567	2.09885
Ta.7207.3.S1_at	putative ankyrin-like protein [Oryza sativa (japonica cultivar-group)] dbj|BAD22091.1| putative ankyrin-like protein [Oryza sativa (japonica|" similar to stress-inducible protein, putative [Arabidopsis thaliana] (TAIR:At4g12400.1); similar to"|"protein TPR Domain containing protein, expressed"	5.21075	4.19248	4.28831	4.13555	4.57715	4.14352	3.29772	3.4872
Ta.7327.1.S1_at	OSJNBa0069D17.7 [Oryza sativa (japonica cultivar-group)] ref|XP_472177.1| OSJNBa0069D17.7 [Oryza sativa (japonica cultivar-group)]|" MATE efflux protein-related, strong similarity to unknown protein (pir::T02324); contains Pfam profile PF01554"|"protein MATE efflux family protein, expressed"	-2.482	-1.99088	-2.84442	-3.03777	-2.07483	-2.34305	-2.68563	-2.69582
Ta.7327.2.S1_a_at	OSJNBa0069D17.7 [Oryza sativa (japonica cultivar-group)] ref|XP_472177.1| OSJNBa0069D17.7 [Oryza sativa (japonica cultivar-group)]|" MATE efflux protein-related, strong similarity to unknown protein (pir::T02324); contains Pfam profile PF01554"|"protein MATE efflux family protein, expressed"	-1.97826	-1.86285	-2.02173	-2.19518	-1.69497	-2.02871	-2.03022	-2.17387
Ta.7341.1.S1_at	putative glutamate carboxylase [Oryza sativa (japonica cultivar-group)]|" glutamate decarboxylase 1 (GAD 1), sp:Q42521"|"protein Glutamate decarboxylase, putative, expressed"	-2.17788	-1.72184	-2.34712	-1.99169	-1.98835	-1.71681	-2.47947	-2.44239
Ta.7400.1.S1_at	putative GTP-binding protein DRG [Oryza sativa (japonica cultivar-group)] dbj|BAC79856.1| putative GTP-binding protein DRG [Oryza sativa (ja|" GTP-binding protein, putative, similar to SP:Q9Y295 Developmentally regulated GTP-binding protein 1 (DRG 1) {Homo sapiens}; conta"|"protein Developmentally regulated GTP-binding protein 1, putative, expressed"	2.45571	2.40088	1.91281	1.80966	2.22373	2.36102	1.43129	1.6045
Ta.7400.1.S1_x_at	putative GTP-binding protein DRG [Oryza sativa (japonica cultivar-group)] dbj|BAC79856.1| putative GTP-binding protein DRG [Oryza sativa (ja|" GTP-binding protein, putative, similar to SP:Q9Y295 Developmentally regulated GTP-binding protein 1 (DRG 1) {Homo sapiens}; conta"|"protein Developmentally regulated GTP-binding protein 1, putative, expressed"	2.50098	2.38357	1.96528	1.83484	2.51273	2.3586	1.50868	1.56144
Ta.7442.1.S1_at	unknown protein [Oryza sativa (japonica cultivar-group)]|" zinc finger (B-box type) family protein, zinc finger protein - Oryza sativa, PID:d1034167"|"protein B-box zinc finger family protein, expressed"	-1.44972	-1.46515	-1.31354	-1.7167	-1.44491	-1.65809	-1.45535	-1.5365
Ta.7524.3.S1_at	putative LHY protein [Oryza sativa (japonica cultivar-group)] dbj|BAC99516.1| putative LHY protein [Oryza sativa (japonica cultivar-group)]|" myb-related transcription factor (CCA1), identical to myb-related transcription factor (CCA1) GI:4090569 from (Arabidopsis thalia"|"protein myb-like DNA-binding domain, SHAQKYF class family protein, expressed"	-2.5103	-1.75197	-1.98239	-2.08095	-2.03273	-1.23996	-1.72456	-1.50471
Ta.7532.2.S1_at	OSJNBb0067G11.10 [Oryza sativa (japonica cultivar-group)] ref|XP_471489.1| OSJNBb0067G11.10 [Oryza sativa (japonica cultivar-group)]| similar to elongation factor 1-alpha / EF-1-alpha [Arabidopsis thaliana] (TAIR:At1g07930.1); similar to elongation factor 1-alpha|"protein G1 to S phase transition protein 1 homolog, putative, expressed"	2.17672	3.07477	1.39554	1.1213	2.50918	3.34336	1.30035	1.42537
Ta.7572.1.S1_at	hypothetical protein [imported] - Arabidopsis thaliana gb|AAB71463.1| Contains similarity to Rattus O-GlcNAc transferase (gb|U76557). [Arabi|" calcium-binding EF hand family protein, low similarity to O-linked GlcNAc transferase (Homo sapiens) GI:2266994; contains Pfam"|"protein calcium-binding EF hand family protein, putative, expressed"	-2.39315	-2.06509	-2.14348	-2.31509	-2.07986	-2.28527	-1.46587	-1.32763
Ta.7631.1.S1_at	PREDICTED OJ1695_H09.27-1 gene product [Oryza sativa (japonica cultivar-group)]|" CCR4-NOT transcription complex protein, putative, similar to SWISS-PROT:Q60809 CCR4-NOT transcription complex, subunit 7"|"protein CCR4-NOT transcription complex subunit 7, putative, expressed"	1.66053	2.28183	1.16163	1.15638	1.45595	2.35399	1.07741	1.05276
Ta.7634.2.S1_at	||	-1.30004	-1.37246	-1.15772	-1.22833	-1.1212	-1.33977	-1.45853	-1.52688
Ta.7715.1.S1_at	mitochondrial chaperonin-60 [Zea mays] pir||S26582 chaperonin hsp60 - maize|" chaperonin (CPN60) (HSP60), identical to SWISS-PROT:P29197- chaperonin CPN60, mitochondrial precursor (HSP60) (Arabidopsis"|"protein Chaperonin CPN60-1, mitochondrial precursor, putative, expressed"	6.06931	6.18276	4.71688	4.88844	6.51267	6.76858	4.42866	4.43045
Ta.774.2.S1_at	OSJNBb0004A17.3 [Oryza sativa (japonica cultivar-group)] emb|CAE03601.1| OSJNBb0004A17.3 [Oryza sativa (japonica cultivar-group)]|" DJ-1 family protein / protease-related, similar to Intracellular Protease (Pyrococcus horikoshii) GI:11513902; contains Pfam"|"protein intracellular protease, PfpI family protein, expressed"	2.89583	2.98687	1.80265	2.08186	2.39179	2.44623	1.4465	1.55467
Ta.8016.1.S1_at	unknown protein [Oryza sativa (japonica cultivar-group)] dbj|BAD28034.1| unknown protein [Oryza sativa (japonica cultivar-group)]| expressed protein|protein expressed protein	2.22764	2.66958	1.71235	1.7747	2.15602	2.84153	1.39094	1.33818
Ta.8128.1.S1_x_at	hypothetical protein [Oryza sativa]|" DNAJ heat shock family protein, similar to DnaJ homolog subfamily B member 11 precursor (SP:Q99KV1){Mus musculus}; contains Pfam"|"protein DnaJ domain containing protein, expressed"	1.4221	1.70297	1.54292	1.49098	1.19731	1.48056	1.1325	1.06308
Ta.8128.2.S1_a_at	hypothetical protein [Oryza sativa]|" DNAJ heat shock family protein, similar to DnaJ homolog subfamily B member 11 precursor (SP:Q99KV1){Mus musculus}; contains Pfam"|"protein DnaJ domain containing protein, expressed"	1.66576	2.41532	1.50187	1.42028	1.46661	1.83048	1.1591	1.06515
Ta.819.1.A1_at	||	2.58952	-1.41241	3.35941	3.48904	1.99323	-1.40227	2.74183	2.69552
Ta.8238.1.S1_at	OJ000114_01.8 [Oryza sativa (japonica cultivar-group)] ref|XP_472605.1| OJ000114_01.8 [Oryza sativa (japonica cultivar-group)]||"protein T-complex protein 11 containing protein, expressed"	-2.34311	-1.54171	-2.67009	-2.73418	-2.08507	-1.72622	-2.50126	-2.38575
Ta.8343.1.S1_a_at	putative heat-shock protein [Arabidopsis thaliana] gb|AAF21187.1| putative heat-shock protein [Arabidopsis thaliana] ref|NP_187434.1| heat s|" heat shock protein-related, strong similarity to heat-shock protein (Secale cereale) GI:556673; contains Pfam profiles"|"protein Hsp90 protein, expressed"	4.13628	3.79669	2.44753	2.33656	4.30292	3.91516	2.65867	2.78891
Ta.8343.3.S1_a_at	putative heat-shock protein [Arabidopsis thaliana] gb|AAF21187.1| putative heat-shock protein [Arabidopsis thaliana] ref|NP_187434.1| heat s|" heat shock protein-related, strong similarity to heat-shock protein (Secale cereale) GI:556673; contains Pfam profiles"|"protein Hsp90 protein, expressed"	3.97809	3.55529	2.29775	2.32773	4.05291	3.54596	2.38316	2.59346
Ta.850.1.S1_at	putative lipase [Oryza sativa (japonica cultivar-group)]|" lipase, putative, similar to lipase (Arabidopsis thaliana) GI:1145627; contains InterPro Entry IPR001087 Lipolytic enzyme,"|"protein GDSL-like Lipase/Acylhydrolase family protein, expressed"	1.98347	2.91149	1.88567	1.97047	2.00929	3.31429	1.58992	1.48804
Ta.8756.2.S1_a_at	unknown [Arabidopsis thaliana] gb|AAO64786.1| At2g25950 [Arabidopsis thaliana] gb|AAM15044.1| expressed protein [Arabidopsis thaliana]| expressed protein|"protein GM14633p, putative, expressed"	2.86256	2.72646	1.98733	1.78253	2.67812	2.46967	1.51491	1.42145
Ta.8759.1.S1_at	zinc metalloproteinase-like [Oryza sativa (japonica cultivar-group)] dbj|BAD08898.1| zinc metalloproteinase-like [Oryza sativa (japonica| expressed protein|protein expressed protein	1.92806	2.67232	1.26445	1.20919	2.06047	2.40243	1.35169	1.31741
Ta.8760.1.A1_at	amino acid transporter-like [Oryza sativa (japonica cultivar-group)] dbj|BAD19866.1| amino acid transporter-like [Oryza sativa (japonica|" amino acid transporter family protein, low similarity to vesicular GABA transporter (Rattus norvegicus) GI:2587061; belongs to"|"protein Transmembrane amino acid transporter protein, expressed"	1.87647	2.27599	1.04493	1.11319	2.87973	3.00393	1.45035	1.56595
Ta.8773.1.S1_a_at	putative growth regulator [Oryza sativa (japonica cultivar-group)] dbj|BAD07777.1| putative growth regulator [Oryza sativa (japonica cultiva|" heat shock protein 70, putative / HSP70, putative"|"protein dnaK protein, expressed"	1.92318	2.67222	1.62009	1.98609	1.88448	2.79868	1.61389	1.5867
Ta.8773.1.S1_x_at	putative growth regulator [Oryza sativa (japonica cultivar-group)] dbj|BAD07777.1| putative growth regulator [Oryza sativa (japonica cultiva|" heat shock protein 70, putative / HSP70, putative"|"protein dnaK protein, expressed"	2.17798	3.07694	1.89172	2.19231	2.16556	3.13	1.82366	1.70535
Ta.8773.2.S1_x_at	||	1.94205	2.93803	1.93085	2.16802	2.36125	3.17922	2.09131	2.05825
Ta.8802.1.A1_at	putative cytochrome P450 [Oryza sativa (japonica cultivar-group)]|" flavonoid 3'-monooxygenase / flavonoid 3'-hydroxylase (F3'H) / cytochrome P450 75B1 (CYP75B1) / transparent testa 7 protein (TT7),"|"protein Cytochrome P450 family protein, expressed"	-3.55718	-3.63927	-3.27071	-3.21453	-3.07456	-3.37094	-2.51121	-2.66252
Ta.8836.1.A1_at	putative kelch-containing protein [Oryza sativa (japonica cultivar-group)] gb|AAP53323.1| putative kelch-containing protein [Oryza sativa (j|" kelch repeat-containing F-box family protein, contains Pfam profiles PF01344: Kelch motif, PF00646: F-box domain"|"protein Kelch motif family protein, expressed"	-2.3926	-2.82297	-2.28811	-2.29998	-2.96097	-2.88031	-2.82566	-2.53062
Ta.8836.2.S1_at	putative kelch-containing protein [Oryza sativa (japonica cultivar-group)] gb|AAP53323.1| putative kelch-containing protein [Oryza sativa (j|" kelch repeat-containing F-box family protein, contains Pfam profiles PF01344: Kelch motif, PF00646: F-box domain"|"protein Kelch motif family protein, expressed"	-2.31073	-2.401	-2.62955	-2.66721	-2.70913	-2.63566	-2.76345	-2.65133
Ta.9024.1.A1_at	At4g28370 [Arabidopsis thaliana]|" zinc finger (C3HC4-type RING finger) family protein, contains Pfam PF00097: Zinc finger, C3HC4 type (RING finger)"|"protein zinc finger family protein, putative, expressed"	-1.82449	-1.72105	-1.40861	-1.41675	-1.54515	-1.62136	-1.33405	-1.22603
Ta.9024.2.A1_a_at	At4g28370 [Arabidopsis thaliana]|" zinc finger (C3HC4-type RING finger) family protein, contains Pfam PF00097: Zinc finger, C3HC4 type (RING finger)"|"protein zinc finger family protein, putative, expressed"	-1.71381	-1.56329	-1.50506	-1.45932	-1.45902	-1.45013	-1.29148	-1.2384
Ta.9088.1.S1_at	hypothetical protein Krad07000403 [Kineococcus radiotolerans SRS30216]|" leucine-rich repeat family protein / extensin family protein, similar to extensin-like protein (Lycopersicon esculentum)"|"protein retrotransposon protein, putative, Ty3-gypsy subclass, expressed"	-2.35023	-2.01989	-2.52595	-2.46032	-1.67358	-1.80405	-1.86175	-1.9736
Ta.9107.1.S1_x_at	1-aminocyclopropane-1-carboxylate oxidase [Phyllostachys edulis]|" 1-aminocyclopropane-1-carboxylate oxidase / ACC oxidase / ethylene-forming enzyme (ACO) (EAT1), Identical to"|"protein 1-aminocyclopropane-1-carboxylate oxidase 1, putative, expressed"	-2.53178	-2.58406	-2.4712	-2.44646	-3.56238	-3.43752	-2.70326	-2.57546
Ta.9107.2.S1_a_at	1-aminocyclopropane-1-carboxylate oxidase [Phyllostachys edulis]|" 1-aminocyclopropane-1-carboxylate oxidase / ACC oxidase / ethylene-forming enzyme (ACO) (EAT1), Identical to"|"protein 1-aminocyclopropane-1-carboxylate oxidase 1, putative, expressed"	-2.55176	-2.5602	-2.3958	-2.7824	-3.68133	-2.89929	-2.74105	-2.84651
Ta.9107.2.S1_at	1-aminocyclopropane-1-carboxylate oxidase [Phyllostachys edulis]|" 1-aminocyclopropane-1-carboxylate oxidase / ACC oxidase / ethylene-forming enzyme (ACO) (EAT1), Identical to"|"protein 1-aminocyclopropane-1-carboxylate oxidase 1, putative, expressed"	-2.5855	-3.24201	-2.18161	-2.46967	-3.82588	-3.74463	-2.3552	-2.38952
Ta.9115.1.S1_at	putative heat shock protein, 5'-partial [Oryza sativa (japonica cultivar-group)]|" heat shock protein 100, putative / HSP100, putative / heat shock protein clpB, putative / HSP100/ClpB, putative, similar to HSP100/"|"protein Chaperone clpB 1, putative, expressed"	4.70458	5.46763	1.82583	2.08087	4.80255	5.30794	1.78699	2.00269
Ta.9140.3.S1_at	heat shock protein HSP82 - maize|" heat shock protein 81-1 (HSP81-1) / heat shock protein 83 (HSP83), nearly identical to SP:P27323 Heat shock protein 81-1 (HSP81-1"|"protein Heat shock protein 82, putative, expressed"	7.46732	8.94552	3.54928	4.73665	7.87145	9.25456	3.00578	3.38043
Ta.9140.3.S1_x_at	heat shock protein HSP82 - maize|" heat shock protein 81-1 (HSP81-1) / heat shock protein 83 (HSP83), nearly identical to SP:P27323 Heat shock protein 81-1 (HSP81-1"|"protein Heat shock protein 82, putative, expressed"	7.88492	9.11349	4.30351	5.19537	7.72395	8.85343	2.80239	3.42471
Ta.9179.1.S1_a_at	||	1.77728	2.84655	1.33021	1.29348	1.4355	2.49779	1.46542	1.51926
Ta.9179.3.S1_x_at	||	2.37577	2.83738	1.54579	1.6085	1.3649	2.46019	1.23869	1.37265
Ta.9196.1.S1_at	putative thioredoxin-like U5 small ribonucleoprotein particle protein [Oryza sativa (japonica cultivar-group)] ref|XP_477037.1| putative dim|" yellow-leaf-specific protein 8 (YLS8) / mitosis protein DIM1, putative, contains Pfam domain PF02966: Mitosis protein DIM1;"|"protein Thioredoxin-like protein 4A, putative, expressed"	4.33232	4.66999	3.20647	2.9771	3.6838	3.94888	2.40483	2.43743
Ta.9196.1.S1_x_at	putative thioredoxin-like U5 small ribonucleoprotein particle protein [Oryza sativa (japonica cultivar-group)] ref|XP_477037.1| putative dim|" yellow-leaf-specific protein 8 (YLS8) / mitosis protein DIM1, putative, contains Pfam domain PF02966: Mitosis protein DIM1;"|"protein Thioredoxin-like protein 4A, putative, expressed"	4.04613	4.38486	2.89986	2.62279	3.61242	3.92177	2.29921	2.32175
Ta.9200.1.S1_at	OSJNBa0084K01.16 [Oryza sativa (japonica cultivar-group)] emb|CAE04844.2| OSJNBa0084K01.16 [Oryza sativa (japonica cultivar-group)] gb|AAT38|" expressed protein, contains Pfam domain PF03660: Uncharacterised protein family (UPF0123)"|"protein PHD finger-like domain protein 5A, putative, expressed"	1.4386	1.22584	1.56711	1.34288	1.61709	1.54114	1.36705	1.52164
Ta.9247.2.S1_at	putative ROP4 protein [Hordeum vulgare subsp. vulgare]|" Rac-like GTP-binding protein (ARAC10), identical to rac GTP binding protein Arac10 (Arabidopsis thaliana) GI:3702964, rac-like GT"|"protein RAC-like GTP binding protein ARAC10, putative, expressed"	-1.72707	-2.19708	-2.0216	-2.49622	-2.37936	-2.40305	-2.79011	-2.89973
Ta.9290.1.S1_x_at	copper chaperone (CCH)-related protein-like [Oryza sativa (japonica cultivar-group)] dbj|BAD87164.1| copper chaperone (CCH)-related protein-|" copper chaperone (CCH)-related, low similarity to copper homeostasis factor (GI:3168840)(PMID:9701579) and farnesylated"|"protein heavy metal-associated domain containing protein, expressed"	-1.83142	-2.6213	-2.34053	-2.4863	-1.78677	-2.61092	-1.93497	-1.93565
Ta.9290.3.S1_x_at	||	-1.64162	-2.51733	-2.27912	-2.3373	-1.84846	-2.3536	-1.84975	-1.93828
Ta.9305.1.S1_at	chaperonin [Secale cereale] sp|Q43831|RUBB_SECCE RUBISCO SUBUNIT BINDING-PROTEIN BETA SUBUNIT (60 KD CHAPERONIN BETA SUBUNIT) (CPN-60 BETA)|" chaperonin, putative, similar SWISS-PROT:P21240- RuBisCO subunit binding-protein beta subunit, chloroplast precursor (60"|"protein RuBisCO subunit binding-protein beta subunit, chloroplast precursor, putative, expressed"	1.83139	2.22669	2.57229	2.74019	1.40634	1.71371	1.77107	1.85042
Ta.9333.1.S1_a_at	Putative NAM (no apical meristem) protein [Oryza sativa (japonica cultivar-group)] gb|AAN64996.1| Putative NAM (no apical meristem) protein|" no apical meristem (NAM) family protein, contains Pfam PF02365 : No apical meristem (NAM) protein; similar to cup-shaped cotyledon"|"protein GRAB2 protein, putative, expressed"	-1.23874	-1.32096	-1.615	-1.61124	-1.68849	-1.75736	-1.79817	-1.72651
Ta.9333.3.S1_x_at	Putative NAM (no apical meristem) protein [Oryza sativa (japonica cultivar-group)] gb|AAN64996.1| Putative NAM (no apical meristem) protein|" no apical meristem (NAM) family protein, contains Pfam PF02365 : No apical meristem (NAM) protein; similar to cup-shaped cotyledo"|"protein GRAB2 protein, putative, expressed"	-1.27966	-1.5172	-1.71905	-1.91021	-1.40573	-2.11627	-1.55607	-1.86227
Ta.9377.1.S1_at	heat-shock protein [Secale cereale] pir||S49340 heat-shock protein, 82K, precursor - rye|" heat shock protein, putative, strong similarity to heat shock protein (Arabidopsis thaliana) GI:1906830; contains Pfam profiles"|"protein Hsp90 protein, expressed"	4.43928	4.76049	3.86394	4.1065	4.6027	5.19241	3.78702	3.84318
Ta.9397.1.S1_at	||"protein retrotransposon protein, putative, unclassified"	1.76006	1.98433	2.98912	2.92061	1.57649	1.92315	2.3754	2.56806
Ta.9399.1.S1_at	OSJNBa0064H22.5 [Oryza sativa (japonica cultivar-group)] emb|CAD40878.2| OSJNBa0064H22.5 [Oryza sativa (japonica cultivar-group)]|" aldo/keto reductase, putative, similar to NADPH-dependent codeinone reductase GI:6478210 (Papaver somniferum), NAD(P)H dependent"|"protein NADH-dependent oxidoreductase 2, putative, expressed"	2.73456	2.48222	2.39742	2.26379	2.48552	2.02759	2.14119	2.13509
Ta.9422.3.S1_a_at	unnamed protein product [Oryza sativa (japonica cultivar-group)] dbj|BAA92966.1| putative shaggy-like kinase dzeta [Oryza sativa (japonica c|" shaggy-related protein kinase delta / ASK-delta / ASK-dzeta (ASK4), identical to shaggy-related protein kinase delta (ASK-delta)"|"protein Shaggy-related protein kinase iota, putative, expressed"	-1.67991	-1.10889	-1.17697	-1.62439	-1.52766	-1.58657	-1.45868	-1.43352
Ta.9526.1.A1_at	dual specificity phosphatase-like [Oryza sativa (japonica cultivar-group)] dbj|BAD19758.1| dual specificity phosphatase-like [Oryza sativa (|" dual specificity protein phosphatase-related, contains weak similarity to Dual specificity protein phosphatase 12 (EC 3.1.3.48) ("|"protein Tyrosine-protein phosphatase YVH1, putative, expressed"	2.64064	2.32784	2.36295	2.33459	2.20295	2.41551	2.26784	2.3268
Ta.9544.1.S1_at	PREDICTED P0519E12.127 gene product [Oryza sativa (japonica cultivar-group)] ref|XP_479243.1| putative SC35-like splicing factor SCL30a [Ory|" similar to SC35-like splicing factor, 30a kD (SCL30a) [Arabidopsis thaliana] (TAIR:At3g13570.1); similar to PREDICTED P0519E12.12"|"protein RNA recognition motif family protein, expressed"	3.27123	3.89353	1.86034	2.0548	3.18503	4.07491	1.81324	1.9907
Ta.9544.2.S1_a_at	PREDICTED P0519E12.127 gene product [Oryza sativa (japonica cultivar-group)] ref|XP_479243.1| putative SC35-like splicing factor SCL30a [Ory|" similar to SC35-like splicing factor, 30a kD (SCL30a) [Arabidopsis thaliana] (TAIR:At3g13570.1); similar to PREDICTED P0519E12.12"|"protein RNA recognition motif family protein, expressed"	4.14198	4.99233	2.23576	2.11211	3.92044	5.03565	2.33262	2.41734
Ta.9577.1.S1_at	putative fructokinase [Oryza sativa (japonica cultivar-group)] ref|XP_507097.1| PREDICTED P0498H04.29 gene product [Oryza sativa (japonica c|" pfkB-type carbohydrate kinase family protein, contains Pfam profile: PF00294 pfkB family carbohydrate kinase"|"protein Fructokinase, putative, expressed"	-1.09538	-1.20392	-1.05162	-1.27486	-1.30623	-1.38833	-1.32088	-1.47671
Ta.9616.1.S1_a_at	OTU-like cysteine protease-like [Oryza sativa (japonica cultivar-group)] ref|XP_507052.1| PREDICTED OJ1202_E07.21-2 gene product [Oryza sati|" OTU-like cysteine protease family protein, contains Pfam profile PF02338: OTU-like cysteine protease"|"protein OTU-like cysteine protease family protein, expressed"	-2.50796	-3.39055	-3.73095	-4.1101	-2.60509	-3.57918	-3.66622	-3.90312
Ta.9647.1.A1_at	vacuolar ATPase B subunit sp|Q40079|VAB2_HORVU Vacuolar ATP synthase subunit B isoform 2 (V-ATPase B subunit 2) (Vacuolar proton pump B subu| similar to vacuolar ATP synthase subunit B / V-ATPase B subunit / vacuolar proton pump B subunit / V-ATPase 57 kDa subunit [Arabi|"protein Vacuolar ATP synthase subunit B isoform 1, putative, expressed"	1.21345	1.32105	1.37149	1.44304	1.42137	1.69378	1.35364	1.38636
Ta.9686.2.S1_at	putative cinnamoyl-CoA reductase [Oryza sativa (japonica cultivar-group)]|" cinnamoyl-CoA reductase family, similar to cinnamoyl-CoA reductase from Pinus taeda (GI:17978649), Eucalyptus gunnii (GI:2058311)"|"protein NAD dependent epimerase/dehydratase family protein, expressed"	-3.63438	-4.19204	-3.80567	-3.42624	-3.11814	-3.88197	-2.79176	-3.16749
Ta.9820.1.S1_at	finger protein pcp1-like [Oryza sativa (japonica cultivar-group)]|" zinc finger (C2H2 type) family protein, contains Pfam domain PF00096: Zinc finger, C2H2 type"|"protein Zinc finger, C2H2 type family protein, expressed"	-1.37644	-2.11608	-1.16285	-1.3692	-1.02238	-2.21178	-1.01175	-1.2262
Ta.9830.1.A1_a_at	OSJNBa0004N05.7 [Oryza sativa (japonica cultivar-group)] ref|XP_473143.1| OSJNBa0004N05.7 [Oryza sativa (japonica cultivar-group)] emb|CAA61|" embryo-specific protein 1 (ATS1), identical to embryo-specific protein 1 (Arabidopsis thaliana) GI:3335169"|"protein caleosin 2, putative, expressed"	3.24983	3.07137	5.1287	4.62423	2.54479	4.03924	4.35331	4.0574
Ta.9830.1.A1_at	OSJNBa0004N05.7 [Oryza sativa (japonica cultivar-group)] ref|XP_473143.1| OSJNBa0004N05.7 [Oryza sativa (japonica cultivar-group)] emb|CAA61|" embryo-specific protein 1 (ATS1), identical to embryo-specific protein 1 (Arabidopsis thaliana) GI:3335169"|"protein caleosin 2, putative, expressed"	4.48113	4.05292	6.15529	5.84253	3.81565	5.4318	5.47418	5.21057
TaAffx.104432.1.S1_at	||	-1.33036	-1.14356	-1.09659	-1.13637	-1.37436	-1.28649	-1.11325	-1.2401
TaAffx.106.1.A1_at	||	2.03811	2.3808	1.92664	1.98156	2.4315	2.90789	2.36683	2.6773
TaAffx.106028.1.S1_s_at	OSJNBb0014D23.16 [Oryza sativa (japonica cultivar-group)] ref|XP_472361.1| OSJNBb0014D23.16 [Oryza sativa (japonica cultivar-group)]|" family II extracellular lipase, putative, contains Pfam profile PF00657: GDSL-like Lipase/Acylhydrolase; similar to EXL3"|protein expressed protein	-3.26464	-2.23595	-3.7387	-3.90317	-2.92881	-2.07251	-3.3229	-3.42027
TaAffx.106028.1.S1_x_at	OSJNBb0014D23.16 [Oryza sativa (japonica cultivar-group)] ref|XP_472361.1| OSJNBb0014D23.16 [Oryza sativa (japonica cultivar-group)]|" family II extracellular lipase, putative, contains Pfam profile PF00657: GDSL-like Lipase/Acylhydrolase; similar to EXL3"|protein expressed protein	-2.62478	-2.11366	-2.77931	-2.82682	-3.08263	-2.15955	-3.43831	-3.44107
TaAffx.106329.1.S1_at	putative GTP-binding protein DRG [Oryza sativa (japonica cultivar-group)] dbj|BAC79856.1| putative GTP-binding protein DRG [Oryza sativa (ja|" GTP-binding protein, putative, similar to SP:Q9Y295 Developmentally regulated GTP-binding protein 1 (DRG 1) {Homo sapiens}; conta"|"protein Developmentally regulated GTP-binding protein 1, putative, expressed"	2.68199	2.5338	1.98288	1.8596	3.00245	2.86131	1.9036	1.94723
TaAffx.107458.1.S1_s_at	dnaK-type molecular chaperone HSP70 - barley gb|AAA62325.1| HSP70|" luminal binding protein 1 (BiP-1) (BP1), SWISS-PROT:Q9LKR3 PMID:8888624"|"protein Luminal binding protein 3 precursor, putative, expressed"	3.8813	5.08216	2.23817	2.78258	3.84784	5.041	2.17514	2.04753
TaAffx.107796.1.S1_s_at	putative lipase [Oryza sativa (japonica cultivar-group)]|" lipase, putative, similar to lipase (Arabidopsis thaliana) GI:1145627; contains InterPro Entry IPR001087 Lipolytic enzyme,"|"protein GDSL-like Lipase/Acylhydrolase family protein, expressed"	2.25934	3.14218	2.4823	2.12483	2.35224	3.72565	1.84358	1.97976
TaAffx.107797.1.S1_at	zinc finger and C2 domain protein-like [Oryza sativa (japonica cultivar-group)] dbj|BAC83273.1| zinc finger and C2 domain protein-like [Oryz|" C2 domain-containing protein, similar to zinc finger and C2 domain protein GI:9957238 from (Arabidopsis thaliana)"|protein expressed protein	-2.02632	-2.1939	-1.74594	-1.64828	-1.90691	-2.18377	-1.70906	-1.34573
TaAffx.108161.1.S1_at	putative MYB29 protein [Oryza sativa (japonica cultivar-group)] dbj|BAD67706.1| putative MYB29 protein [Oryza sativa (japonica cultivar-grou|" myb family transcription factor, contains PFAM profile: PF00249 myb-like DNA-binding domain"|"protein myb family transcription factor, putative, expressed"	-2.47834	-1.9241	-2.52755	-2.50743	-2.58804	-1.93612	-2.55251	-2.59514
TaAffx.108166.1.S1_at	||	7.5062	5.65435	6.17096	6.22807	7.66993	5.54724	7.00732	6.95916
TaAffx.108184.1.S1_at	OSJNBa0067K08.9 [Oryza sativa (japonica cultivar-group)] ref|XP_473032.1| OSJNBa0067K08.9 [Oryza sativa (japonica cultivar-group)]|" RNA recognition motif (RRM)-containing protein, similar to Tat-SF1 - Homo sapiens, GI:1667611; contains InterPro entry IPR000504:"|"protein RNA recognition motif family protein, expressed"	3.07878	3.83408	2.3878	2.26512	3.21755	3.87808	2.19809	2.14421
TaAffx.108615.1.S1_at	phenylalanine ammonia-lyase [Hordeum vulgare subsp. vulgare] pir||T05970 phenylalanine ammonia-lyase (EC 4.3.1.5) - barley (fragment)|" phenylalanine ammonia-lyase 1 (PAL1), nearly identical to SP:P35510"|"protein Phenylalanine ammonia-lyase, putative, expressed"	-3.32772	-3.23182	-3.23082	-3.25492	-4.9936	-4.12638	-4.85456	-4.54995
TaAffx.108879.1.S1_s_at	heat shock protein 17.9 [Pennisetum glaucum] pir||S72544 heat shock protein 17.9 - pearl millet|" 17.4 kDa class I heat shock protein (HSP17.4-CI), identical to 17.4 kDa class I heat shock protein SP:P19036 from (Arabidopsis"|"protein 17.4 kDa class I heat shock protein, putative, expressed"	9.1499	10.1119	5.38247	5.30081	7.27426	8.35438	2.73566	3.05604
TaAffx.10989.1.S1_at	adenine nucleotide translocator [Lupinus albus]|" ADP, ATP carrier protein, mitochondrial, putative / ADP/ATP translocase, putative / adenine nucleotide translocator, putative,"|"protein ADP,ATP carrier protein, mitochondrial precursor, putative, expressed"	5.67939	6.86561	4.83769	5.09495	5.52953	7.09921	3.45557	3.71655
TaAffx.110752.1.S1_at	OSJNBb0014D23.16 [Oryza sativa (japonica cultivar-group)] ref|XP_472361.1| OSJNBb0014D23.16 [Oryza sativa (japonica cultivar-group)]||protein expressed protein	-2.97752	-2.0282	-3.28614	-2.80246	-2.36691	-1.98929	-3.12207	-2.95452
TaAffx.113094.1.S1_at	unnamed protein product [Oryza sativa (japonica cultivar-group)] dbj|BAA92911.1| peptide transporter protein -like [Oryza sativa (japonica c| glutaredoxin family protein|"protein Glutaredoxin family protein, expressed"	-1.26091	-1.42789	-1.80825	-1.79668	-1.31415	-1.87516	-1.37343	-1.58354
TaAffx.114431.1.S1_s_at	Cytochrome c oxidase polypeptide III pir||OTWT3M cytochrome-c oxidase (EC 1.9.3.1) chain III - wheat mitochondrion emb|CAA36775.1| unnamed p| Encodes cytochrome c oxidase subunit 3.|	1.97737	2.61585	3.45411	3.50553	2.30736	3.21526	3.15346	2.99235
TaAffx.117504.1.S1_at	OJ1117_G01.11 [Oryza sativa (japonica cultivar-group)] dbj|BAB93328.1| Nt-iaa4.1 deduced protein-like [Oryza sativa (japonica cultivar-group|" auxin-responsive protein / indoleacetic acid-induced protein 8 (IAA8), identical to SP:Q38826 Auxin-responsive protein IAA8 (Indole"|"protein Auxin-responsive protein IAA8, putative, expressed"	-1.35895	-1.18141	-1.0956	-1.28172	-1.02899	-1.16274	-1.23689	-1.18688
TaAffx.12176.1.S1_at	unknown protein [Oryza sativa (japonica cultivar-group)] gb|AAT07641.1| unknown protein [Oryza sativa (japonica cultivar-group)]| expressed protein|protein expressed protein	-2.62328	-3.90173	-2.93274	-2.98235	-2.52076	-3.80156	-2.45984	-2.22845
TaAffx.124480.1.A1_at	|" DNAJ heat shock N-terminal domain-containing protein, similar to SP:Q9QYI7 DnaJ homolog subfamily B member 8 Mus"|"protein DnaJ, putative, expressed"	6.65646	6.93948	6.03672	6.22442	5.74734	5.80957	5.2203	5.09576
TaAffx.12584.1.S1_at	putative Uridylate kinase [Oryza sativa (japonica cultivar-group)] dbj|BAD67896.1| putative Uridylate kinase [Oryza sativa (japonica cultiva|" similar to uridylate kinase, putative / uridine monophosphate kinase, putative / UMP kinase, putative [Arabidopsis thaliana]"|"protein Uridylate kinase, putative, expressed"	6.03549	7.15824	3.34606	3.62426	6.39305	7.54765	2.3958	3.06218
TaAffx.12591.2.S1_at	Rar1 [Hordeum vulgare] gb|AAF90123.1| Rar1 [Hordeum vulgare]|" RAR1 disease resistance protein (RAR1), Contains a 3 nt micro-exon at exon 2."|"protein Rar1, putative, expressed"	3.08792	4.08048	1.88011	1.79276	3.34986	4.49643	2.1741	2.00489
TaAffx.12664.1.S1_at	||	7.10638	9.70618	4.47628	4.92442	7.55508	10.2219	3.81322	4.23071
TaAffx.128551.1.S1_at	putative 37kDa chloroplast inner envelope membrane polypeptide precursor [Oryza sativa (japonica cultivar-group)] dbj|BAD30335.1| putative 3|" chloroplast inner envelope membrane protein, putative (APG1), similar to SP:P23525 37 kDa inner envelope membrane protein,"|"protein 37 kDa inner envelope membrane protein, chloroplast precursor, putative, expressed"	-2.50153	-2.5363	-2.37908	-2.36552	-2.19717	-1.82745	-2.57232	-2.61097
TaAffx.128619.1.S1_at	CG3047-PA [Drosophila melanogaster] gb|AAF50957.4| CG3047-PA [Drosophila melanogaster]|" leucine-rich repeat family protein / extensin family protein, similar to extensin-like protein (Lycopersicon esculentum)"|protein expressed protein	-2.83838	-2.24151	-3.52616	-3.55757	-2.5373	-1.96548	-3.16326	-3.26056
TaAffx.128619.4.S1_at	||	-2.64947	-2.65487	-2.70824	-2.66179	-2.18094	-2.18858	-2.19814	-2.2166
TaAffx.132274.1.A1_at	||	-3.13059	-3.2415	-3.63404	-3.69762	-2.27573	-2.61653	-2.4598	-2.17228
TaAffx.143995.11.S1_s_at	floral homeotic protein [Triticum aestivum] gb|AAU94921.1| floral homeotic protein [Triticum turgidum] gb|AAU94917.1| floral homeotic protei|" AP2 domain-containing transcription factor RAP2.7 (RAP2.7), nearly identical to AP2 domain transcription factor RAP2.7 (GI:228163"|"protein Floral homeotic protein APETALA2, putative, expressed"	-3.63811	-3.19239	-3.46015	-3.69546	-3.74945	-3.61536	-3.1194	-3.35863
TaAffx.15196.1.S1_at	||	2.28036	3.01086	2.16674	2.1394	2.65387	2.99492	2.48124	2.48159
TaAffx.15196.1.S1_x_at	||	2.03692	2.29474	2.10919	1.95546	2.06133	2.53338	1.90554	2.09946
TaAffx.15558.1.S1_at	||protein expressed protein	-2.05382	-1.94015	-2.59833	-2.71727	-1.85563	-2.11817	-2.2366	-2.22754
TaAffx.15974.3.S1_at	blz-1 protein [Hordeum vulgare subsp. vulgare] pir||T04477 blz-1 protein - barley||"protein bZIP transcription factor family protein, expressed"	-2.07354	-1.83602	-2.08742	-2.09836	-1.56322	-1.63121	-1.53295	-1.64813
TaAffx.18332.1.S1_at	At2g32120/F22D22.13 [Arabidopsis thaliana] gb|AAM74502.1| At2g32120/F22D22.13 [Arabidopsis thaliana] gb|AAD15393.1| 70kD heat shock protein|" heat shock protein 70 family protein / HSP70 family protein, similar to SP:P22953 Heat shock cognate 70 kDa protein 1 (Hsc70.1)"|"protein dnaK protein, expressed"	8.55547	9.97948	4.81819	5.02839	8.12319	9.50425	3.10905	3.15257
TaAffx.2027.1.A1_at	unknown protein [Oryza sativa (japonica cultivar-group)]||"protein Starch binding domain containing protein, expressed"	1.61475	1.7601	1.52919	1.84672	2.2717	2.16388	1.78237	1.78645
TaAffx.20414.1.S1_at	putative salt tolerance protein 3 [Oryza sativa (japonica cultivar-group)] dbj|BAD19328.1| putative salt tolerance protein 3 [Oryza sativa (|" LUC7 N_terminus domain-containing protein, contains Pfam domain PF03194: Protein of unknown function, DUF259"|"protein LUC7 N_terminus domain-containing protein, putative, expressed"	3.13198	5.25539	1.67373	1.62531	3.62608	5.72871	1.93031	1.85317
TaAffx.24372.1.S1_at	low molecular weight heat-shock protein [Papaver somniferum] pir||T09611 heat shock protein, low molecular weight - opium poppy|" 17.6 kDa class I small heat shock protein (HSP17.6C-CI) (AA 1-156), identical to (17.6 kDa class I heat shock protein (HSP 17.6)"|"protein 17.4 kDa class I heat shock protein, putative, expressed"	5.88896	7.34772	3.78929	3.84379	6.37238	7.62721	3.60286	4.63141
TaAffx.2456.1.S1_at	ASF/SF2-like pre-mRNA splicing factor SRP31' [Zea mays]|" pre-mRNA splicing factor SF2 (SF2) / SR1 protein, identical to SP:O22315 Pre-mRNA splicing factor SF2 (SR1 protein) {Arabidopsis thal"|"protein Pre-mRNA splicing factor SF2, putative, expressed"	4.30693	4.5983	3.35095	3.1207	5.13866	5.56294	3.88688	4.05577
TaAffx.2456.2.S1_s_at	ASF/SF2-like pre-mRNA splicing factor SRP31' [Zea mays]|" pre-mRNA splicing factor SF2 (SF2) / SR1 protein, identical to SP:O22315 Pre-mRNA splicing factor SF2 (SR1 protein) {Arabidopsis thal"|"protein Pre-mRNA splicing factor SF2, putative, expressed"	4.62195	4.85805	3.5654	3.52253	4.96283	5.40002	3.67991	3.68094
TaAffx.25652.1.S1_x_at	putative amino acid transporter [Oryza sativa (japonica cultivar-group)]|" amino acid carrier, putative / amino acid permease, putative, strong similarity to amino acid carrier GI:3293031 from"|"protein amino acid carrier, putative, expressed"	-2.89324	-1.56391	-3.57013	-4.06796	-3.17364	-1.51721	-4.12682	-4.30722
TaAffx.27045.1.S1_at	PREDICTED P0643F09.36-2 gene product [Oryza sativa (japonica cultivar-group)] ref|XP_468410.1| putative aux/IAA protein [Oryza sativa (japon|" auxin-responsive protein / indoleacetic acid-induced protein 12 (IAA12), identical to SP:Q38830 Auxin-responsive protein IAA12"|"protein Auxin-responsive protein IAA13, putative, expressed"	-2.36567	-2.3281	-2.20881	-2.14615	-2.35156	-2.09796	-2.06475	-1.78401
TaAffx.27625.1.S1_at	| expressed protein|protein hypothetical protein	4.69945	4.79112	2.52675	2.86934	4.99163	4.84827	2.96134	3.37042
TaAffx.29233.1.A1_at	putative phosphatidylinositol-4-phosphate 5-kinase [Oryza sativa (japonica cultivar-group)] ref|XP_507061.1| PREDICTED OJ1119_A01.20-1 gene| similar to phosphatidylinositol-4-phosphate 5-kinase family protein [Arabidopsis thaliana] (TAIR:At1g60890.1); similar to|"protein Phosphatidylinositol-4-phosphate 5-kinase 9, putative, expressed"	-1.34024	-1.77118	-1.35937	-1.10567	-1.30787	-1.84479	-1.65936	-1.50133
TaAffx.32220.1.S1_at	||	-2.81063	-2.22302	-2.8986	-3.02043	-2.11084	-1.87285	-2.11918	-2.18507
TaAffx.34482.1.S1_at	||	7.77408	9.40857	5.94075	6.15674	7.78598	9.30821	5.36284	6.05374
TaAffx.37371.1.A1_at	||	-2.06203	-3.18123	-2.05437	-1.85837	-2.84407	-2.85599	-2.03958	-2.18231
TaAffx.37591.1.S1_at	||protein expressed protein	-1.54114	-1.72361	-1.47926	-1.44537	-1.12294	-1.33828	-1.46304	-1.36593
TaAffx.38532.1.S1_at	unknown protein [Oryza sativa (japonica cultivar-group)] gb|AAS79766.1| unknown protein [Oryza sativa (japonica cultivar-group)]|" ethylene-responsive family protein, contains similarity to ethylene-inducible ER33 protein (Lycopersicon"|protein expressed protein	-1.54083	-1.3692	-1.06911	-1.41496	-1.81694	-1.51737	-1.07976	-1.25203
TaAffx.39482.1.S1_at	||	-2.41729	-3.11053	-2.50157	-2.1759	-2.50867	-3.24981	-2.41134	-1.98247
TaAffx.3979.1.A1_s_at	||	-1.86994	-2.83583	-2.31292	-2.40046	-1.69889	-2.40844	-1.65209	-1.92731
TaAffx.3979.2.S1_at	'unknown protein, contains ACT domain, PF01842' [Oryza sativa (japonica cultivar-group)] gb|AAS75239.1| 'unknown protein, contains ACT domai|" ACT domain-containing protein, contains Pfam ACT domain PF01842"|"protein ACT domain-containing protein, putative, expressed"	-1.93823	-2.86875	-1.90789	-1.86763	-1.91032	-2.61094	-1.63231	-1.66026
TaAffx.3979.3.S1_at	expressed protein [Arabidopsis thaliana] pir||T00567 hypothetical protein At2g39570 [imported] - Arabidopsis thaliana ref|NP_565908.1| ACT d|" ACT domain-containing protein, contains Pfam ACT domain PF01842"|"protein ACT domain-containing protein, putative, expressed"	-1.75259	-2.55655	-2.14893	-2.16266	-1.87057	-3.33612	-1.75198	-1.66983
TaAffx.43065.1.A1_s_at	lysophospholipase - like [Oryza sativa (japonica cultivar-group)] dbj|BAB89422.1| monoglyceride lipase isoform 2 -like [Oryza sativa (japoni|" hydrolase, alpha/beta fold family protein, contains Pfam profile PF00561: hydrolase, alpha/beta fold family; low similarity to mono"|"protein hydrolase, alpha/beta fold family protein, expressed"	-1.51228	-1.24872	-1.75514	-1.75917	-1.8607	-1.79114	-1.88294	-1.75958
TaAffx.43361.1.S1_at	||	-1.43899	-1.45939	-1.61152	-1.74897	-1.70078	-1.46866	-1.77585	-1.699
TaAffx.50688.1.S1_at	putative transmembrane protein [Oryza sativa (japonica cultivar-group)]||"protein Integral membrane protein TerC family protein, expressed"	-1.87666	-1.89878	-2.10449	-2.249	-1.70873	-1.56582	-1.4536	-1.34066
TaAffx.51944.1.S1_x_at	|" leucine-rich repeat family protein / extensin family protein, similar to extensin-like protein (Lycopersicon esculentum)"|	7.6233	8.65903	4.42945	4.20501	7.68766	8.30689	4.79832	5.26486
TaAffx.525.1.S1_at	||"protein retrotransposon protein, putative, Ty3-gypsy subclass"	2.26777	2.03334	-2.16182	-2.50857	2.90195	2.90365	-1.26429	-1.27175
TaAffx.53537.1.S1_at	putative polyprotein [Oryza sativa (japonica cultivar-group)] gb|AAO20078.1| putative polyprotein [Oryza sativa (japonica cultivar-group)]|" protein kinase family protein, contains Pfam domain PF00069: Protein kinase domain"|"protein retrotransposon protein, putative, unclassified"	2.06633	2.57317	3.32376	3.36026	1.83196	3.22689	3.09855	3.31631
TaAffx.5549.1.S1_at	||	1.7493	1.37221	1.42974	1.42884	1.89536	1.43438	1.04115	1.22197
TaAffx.55554.1.S1_at	||	-2.46865	-2.22264	-2.07293	-2.20485	-2.26107	-1.80756	-1.72884	-1.85944
TaAffx.55592.1.S1_at	putative high-affinity potassium transporter [Oryza sativa (japonica cultivar-group)]|" potassium transporter (HAK5), identical to K+ transporter HAK5 (Arabidopsis thaliana) gi:7108597:gb:AAF36490; similar to"|"protein Potassium transporter 5, putative, expressed"	-2.57813	-3.04229	-2.66637	-2.547	-2.12918	-2.78252	-2.26545	-2.00967
TaAffx.55869.1.S1_at	||	2.7149	2.45159	2.20369	2.56014	2.04534	1.81258	1.79319	1.93036
TaAffx.56132.1.S1_at	putative high-affinity potassium transporter [Oryza sativa (japonica cultivar-group)] dbj|BAD31834.1| putative high-affinity potassium trans|" potassium transporter (HAK5), identical to K+ transporter HAK5 (Arabidopsis thaliana) gi:7108597:gb:AAF36490; similar to"|"protein transposon protein, putative, unclassified, expressed"	-1.17034	-2.33898	-1.62947	-1.30437	-1.3095	-2.7312	-1.25407	-1.45207
TaAffx.56132.2.S1_at	putative high-affinity potassium transporter [Oryza sativa (japonica cultivar-group)] dbj|BAD31834.1| putative high-affinity potassium trans|" potassium transporter (HAK5), identical to K+ transporter HAK5 (Arabidopsis thaliana) gi:7108597:gb:AAF36490; similar to"|"protein transposon protein, putative, unclassified, expressed"	-1.34131	-1.66083	-1.37962	-1.51864	-1.22193	-2.78701	-1.30355	-1.26944
TaAffx.56571.1.S1_s_at	P0529E05.19 [Oryza sativa (japonica cultivar-group)]|" myb family transcription factor, contains Pfam profile: PF00249 myb-like DNA-binding domain"|"protein myb family transcription factor, putative, expressed"	-1.87915	-2.59504	-2.29072	-2.43159	-3.06836	-3.4827	-2.54148	-2.85619
TaAffx.56632.1.S1_at	unnamed protein product [Oryza sativa (japonica cultivar-group)]|" sugar transporter family protein, contains Pfam profile PF00083: major facilitator superfamily protein"|"protein transporter, putative, expressed"	-2.23922	-2.00189	-2.32797	-2.3839	-2.17528	-2.32006	-2.25422	-2.52693
TaAffx.56730.1.S1_at	||	3.11572	2.69008	2.50215	2.49899	3.24966	2.86039	2.24997	2.56176
TaAffx.57480.1.S1_at	hypothetical protein [Oryza sativa (japonica cultivar-group)] gb|AAD39593.1| 10A19I.8 [Oryza sativa (japonica cultivar-group)]|" myb family transcription factor, contains PFAM profile: PF00249 myb-like DNA binding domain"|"protein RADIALIS, putative, expressed"	-1.76891	-3.38184	-2.25547	-3.09717	-1.94283	-3.32825	-1.63411	-1.99357
TaAffx.63960.1.A1_at	||	3.14203	2.64069	2.45835	2.7157	2.40843	3.10698	2.55181	2.75427
TaAffx.65079.1.A1_x_at	PREDICTED P0643F09.36-2 gene product [Oryza sativa (japonica cultivar-group)] ref|XP_468410.1| putative aux/IAA protein [Oryza sativa (japon|" auxin-responsive protein / indoleacetic acid-induced protein 12 (IAA12), identical to SP:Q38830 Auxin-responsive protein IAA12"|"protein Auxin-responsive protein IAA13, putative, expressed"	-2.09297	-2.07339	-1.95571	-1.99831	-2.27498	-2.12688	-1.77311	-1.74973
TaAffx.65658.1.S1_s_at	putative rubisco subunit binding-protein beta subunit [Oryza sativa (japonica cultivar-group)] dbj|BAD09069.1| putative rubisco subunit bind|" expressed protein, contains Pfam profile PF04146: YT521-B-like family"|"protein YT521-B-like family protein, expressed"	-2.33607	-1.72066	-1.99212	-1.49891	-1.78904	-1.63873	-1.83259	-1.83686
TaAffx.65826.1.A1_s_at	||	-2.28679	-1.73396	-2.74516	-2.6888	-2.19237	-1.86185	-2.31772	-2.41597
TaAffx.6866.1.S1_s_at	putative GTP-binding protein DRG [Oryza sativa (japonica cultivar-group)] dbj|BAC79856.1| putative GTP-binding protein DRG [Oryza sativa (ja|" GTP-binding protein, putative, similar to SP:Q9Y295 Developmentally regulated GTP-binding protein 1 (DRG 1) {Homo sapiens}; conta"|"protein Developmentally regulated GTP-binding protein 1, putative, expressed"	2.33759	2.25888	1.73948	1.78887	2.40298	2.16828	1.39513	1.51074
TaAffx.69460.1.S1_at	DnaJ protein, putative [Arabidopsis thaliana]|" DNAJ heat shock N-terminal domain-containing protein, similar to SP:Q9QYI7 DnaJ homolog subfamily B member 8 Mus"|"protein DnaJ, putative, expressed"	6.20643	5.8756	5.57641	5.55792	6.22871	6.26966	5.96163	5.75157
TaAffx.69460.1.S1_s_at	DnaJ protein, putative [Arabidopsis thaliana]|" DNAJ heat shock N-terminal domain-containing protein, similar to SP:Q9QYI7 DnaJ homolog subfamily B member 8 Mus"|"protein DnaJ, putative, expressed"	7.04392	6.94103	6.38669	6.6686	6.64088	6.58712	6.32177	6.13422
TaAffx.70031.1.A1_at	putative zinc-finger protein [Oryza sativa (japonica cultivar-group)] dbj|BAD09868.1| putative zinc-finger protein [Oryza sativa (japonica|" zinc finger (ZPR1-type) family protein, contains Pfam doamin, PF03367: ZPR1 zinc-finger domain"|"protein zinc finger family protein, putative, expressed"	4.99222	6.53108	2.65679	2.53061	5.61131	6.94374	2.41334	2.55462
TaAffx.70139.1.S1_at	putative calcium-binding protein [Oryza sativa (japonica cultivar-group)] gb|AAP52416.1| putative calcium-binding protein [Oryza sativa (jap|" calcium-binding EF hand family protein, contains INTERPRO:IPR002048 calcium-binding EF-hand domain"|"protein 39 kDa EF-Hand containing protein, putative, expressed"	3.30153	1.86329	3.18053	3.16892	2.84331	1.86557	1.71505	1.97871
TaAffx.70620.1.S1_at	putative 1-aminocyclopropane-1-carboxylate [Oryza sativa (japonica cultivar-group)] dbj|BAA84790.1| putative 1-aminocyclopropane-1-carboxyla|" 1-aminocyclopropane-1-carboxylate synthase, putative / ACC synthase, putative, similar to ACC synthases from"|"protein aminotransferase ACS12, putative, expressed"	-1.63634	-1.3139	-1.47015	-1.35644	-1.01167	-1.26783	-1.56578	-1.12224
TaAffx.71935.1.S1_at	splicing coactivator subunit SRm300 [Homo sapiens] dbj|BAA83718.1| RNA binding protein [Homo sapiens]||	5.4641	5.72182	5.27909	5.26277	2.60189	2.56179	3.26365	3.08736
TaAffx.71935.1.S1_x_at	splicing coactivator subunit SRm300 [Homo sapiens] dbj|BAA83718.1| RNA binding protein [Homo sapiens]||	5.12034	5.32908	4.97523	5.03077	3.08471	2.70086	3.30737	3.05842
TaAffx.74760.1.S1_at	magmas-like protein [Triticum aestivum]|" signaling molecule-related, contains similarity to mitochondria-associated granulocyte macrophage CSF"|"protein Uncharacterised protein family containing protein, expressed"	1.70098	1.85885	1.30746	1.0974	2.07145	2.23409	1.37898	1.15618
TaAffx.78919.1.S1_at	||	1.88953	1.64871	1.78178	2.21064	2.0389	1.67188	2.09516	2.09145
TaAffx.79253.1.S1_at	Rar1 [Hordeum vulgare] gb|AAF90123.1| Rar1 [Hordeum vulgare]||"protein Rar1, putative, expressed"	2.30232	3.24088	1.22959	1.21008	2.12993	3.79662	1.06314	1.17981
TaAffx.80392.1.S1_at	unknown protein [Oryza sativa (japonica cultivar-group)] dbj|BAD12868.1| unknown protein [Oryza sativa (japonica cultivar-group)]|" IQ domain-containing protein / BAG domain-containing protein, contains Pfam profiles PF00612: IQ calmodulin-binding motif, PF02179:"|"protein BAG domain containing protein, expressed"	2.25817	2.13518	2.78273	2.91543	1.82099	1.81472	2.22742	2.26121
TaAffx.81343.1.S1_at	||	5.03482	7.11932	3.84502	3.89809	4.5158	7.57212	3.19691	3.54688
TaAffx.81638.2.S1_at	putative cysteine protease [Oryza sativa (japonica cultivar-group)] gb|AAP68356.1| putative cysteine protease [Oryza sativa (japonica cultiv|" senescence-specific SAG12 protein (SAG12) / cysteine proteinase, putative, identical to senescence-specific protein SAG12 GI:1046"|"protein Papain family cysteine protease containing protein, expressed"	-3.06027	-3.81525	-3.00731	-2.82992	-2.43221	-2.80059	-1.90058	-1.95657
TaAffx.82131.1.S1_at	putative cation diffusion facilitator 9 [Oryza sativa (japonica cultivar-group)]|" cation efflux family protein, contains cation efflux family protein domain, Pfam:PF01545"|"protein cation efflux family protein, expressed"	-1.73936	-1.81183	-2.50409	-2.84546	-1.67533	-1.84958	-2.03742	-2.13276
TaAffx.82756.1.S1_at	OSJNBb0058J09.5 [Oryza sativa (japonica cultivar-group)] ref|XP_471516.1| OSJNBb0058J09.5 [Oryza sativa (japonica cultivar-group)]||protein expressed protein	1.3879	1.34937	1.29304	1.81765	1.66932	2.34143	1.43436	1.7143
TaAffx.84001.1.S1_at	unknown protein [Oryza sativa (japonica cultivar-group)] ref|XP_507184.1| PREDICTED OSJNBa0091D16.14 gene product [Oryza sativa (japonica cu||protein expressed protein	-1.37254	-1.44212	-1.18495	-1.23459	-1.66086	-1.33073	-1.19414	-1.12075
TaAffx.86514.1.S1_at	putative sugar transporter (alternative splicing product) [Oryza sativa (japonica cultivar-group)] ref|XP_469003.1| putative sugar transport|" transporter-related, low similarity to apical organic cation transporter (Sus scrofa) GI:2062135, SP:Q02563 Synaptic vesicle protei"|"protein major facilitator superfamily protein, expressed"	-1.08883	-1.25967	-1.24125	-1.27097	-1.22161	-1.41677	-1.42893	-1.26944
TaAffx.87976.1.S1_at	dof zinc finger protein [Hordeum vulgare subsp. vulgare]|" Dof-type zinc finger domain-containing protein, nearly identical to H-protein promoter binding factor-2b (Arabidopsis thaliana)"|"protein Dof domain, zinc finger family protein, expressed"	-1.55502	-1.97216	-2.3754	-2.492	-1.515	-1.96376	-2.18069	-2.13193
TaAffx.8861.1.S1_at	hypothetical protein [Oryza sativa (japonica cultivar-group)] gb|AAD39593.1| 10A19I.8 [Oryza sativa (japonica cultivar-group)]|" myb family transcription factor, contains PFAM profile: PF00249 myb-like DNA-binding domain"|"protein RADIALIS, putative, expressed"	-1.69144	-3.21745	-1.79633	-2.38827	-1.65772	-3.57372	-1.7695	-2.11923
TaAffx.8895.1.S1_at	|" SEUSS transcriptional co-regulator, identical to SEUSS transcriptional co-regulator (Arabidopsis thaliana)"|"protein GATA zinc finger family protein, expressed"	-1.82267	-1.79069	-3.07616	-2.69531	-1.8782	-2.02392	-2.71356	-2.79304
TaAffx.89318.1.S1_at	hypothetical protein [Oryza sativa (japonica cultivar-group)] gb|AAD39593.1| 10A19I.8 [Oryza sativa (japonica cultivar-group)]|" myb family transcription factor, contains PFAM profile: PF00249 myb-like DNA binding domain"|"protein RADIALIS, putative, expressed"	-2.04421	-3.71651	-3.79616	-4.57096	-2.29365	-3.87623	-2.7418	-3.26613
TaAffx.8943.1.S1_at	||	-2.75323	-2.10943	-2.61305	-2.15111	-3.7106	-1.98974	-3.91102	-4.30506
TaAffx.90564.1.S1_at	putative GTP-binding protein [Oryza sativa (japonica cultivar-group)] dbj|BAD23597.1| putative GTP-binding protein [Oryza sativa (japonica|" Ras-related GTP-binding protein, putative, similar to GTP-binding protein GI:303742 from (Pisum sativum)"|"protein Ras-related protein Rab11B, putative, expressed"	-1.4487	-1.29344	-1.08675	-1.19597	-1.47959	-1.54466	-1.31521	-1.17085
TaAffx.92008.1.A1_s_at	phenylalanine ammonia-lyase [Triticum aestivum] sp|Q43210|PALY_WHEAT Phenylalanine ammonia-lyase pir||T06545 phenylalanine ammonia-lyase (EC|" phenylalanine ammonia-lyase 1 (PAL1), nearly identical to SP:P35510"|"protein Phenylalanine ammonia-lyase, putative, expressed"	-5.29335	-3.21459	-4.27311	-4.17554	-5.3336	-2.11657	-4.31294	-3.53557
TaAffx.92379.1.S1_at	putative chromosome condensation regulator [Oryza sativa (japonica cultivar-group)] gb|AAN08220.1| putative chromosome condensation regulato|" regulator of chromosome condensation (RCC1) family protein, weak similarity to UVB-resistance protein UVR8 (Arabidopsis thaliana)"|"protein regulator of chromosome condensation, putative, expressed"	4.04876	4.19937	1.97417	1.9577	4.08299	4.43592	1.87361	1.85333
TaAffx.92384.1.S1_s_at	OSJNBb0038F03.10 [Oryza sativa (japonica cultivar-group)] ref|XP_473386.1| OSJNBb0038F03.10 [Oryza sativa (japonica cultivar-group)]| zinc finger (GATA type) family protein|"protein GATA zinc finger family protein, expressed"	-1.96336	-2.48802	-1.69348	-1.67062	-1.70985	-2.52604	-1.81894	-1.81597
TaAffx.93351.1.A1_at	Putative heat shock 70 KD protein, mitochondrial precursor [Oryza sativa (japonica cultivar-group)]|" heat shock protein 70, mitochondrial, putative / HSP70, mitochondrial, putative, strong similarity to SP:Q01899 Heat shock 70"|"protein Heat shock 70 kDa protein, mitochondrial precursor, putative, expressed"	7.73785	9.68412	3.87613	4.24499	7.40775	9.29295	3.38433	3.47267
TaAffx.94031.1.A1_at	||	-1.72558	-1.50003	-1.59314	-1.41581	-1.19557	-1.18842	-1.09353	-1.04808
TaAffx.97191.1.S1_at	||	-3.32951	-4.50672	-5.03158	-5.02335	-3.96927	-3.77523	-5.22975	-5.42699

## Sheet: 238(G1-P2)
ID	Annotation	CS1sh	CS1h	CS24sh	CS24h	TAM1sh	TAM1h	TAM24sh	TAM24h
Ta.10098.1.S1_x_at	putative protein phosphatase 2C [Oryza sativa (japonica cultivar-group)]|" protein phosphatase 2C, putative / PP2C, putative"|"protein DNA-binding protein phosphatase 2C, putative, expressed"	2.12112	2.01157	0.385713	0.888644	2.60203	4.14733	0.642327	0.485943
Ta.10098.2.S1_a_at	putative protein phosphatase 2C [Oryza sativa (japonica cultivar-group)]|" protein phosphatase 2C, putative / PP2C, putative"|"protein DNA-binding protein phosphatase 2C, putative, expressed"	2.63807	3.18027	0.806747	1.10166	2.40184	4.23157	0.513608	0.25107
Ta.10098.3.S1_x_at	putative protein phosphatase 2C [Oryza sativa (japonica cultivar-group)]|" protein phosphatase 2C, putative / PP2C, putative, protein phosphatase-2C, Mesembryanthemum crystallinum, EMBL:AF075580"|"protein DNA-binding protein phosphatase 2C, putative, expressed"	1.69772	2.171	0.433825	0.201601	2.05247	4.56345	0.242933	0.221061
Ta.10329.39.S1_at	PREDICTED: similar to germinal histone H4 gene [Gallus gallus]|" histone H4, identical to histone H4 from Lycopersicon esculentum GI:297150, Lolium temulentum SP:P02308, Acropora formosa GI:4556"|"protein Histone H4, putative, expressed"	1.21917	1.47848	-0.0841624	0.0646405	1.55403	1.54139	0.0345858	0.445475
Ta.10417.1.S1_at	putative acyl-ACP thioesterase [Oryza sativa (japonica cultivar-group)] dbj|BAA83582.1| putative acyl-ACP thioesterase [Oryza sativa (japoni| acyl-(acyl carrier protein) thioesterase / acyl-ACP thioesterase / oleoyl-(acyl-carrier protein) hydrolase / S-acyl fatty|"protein Myristoyl-acyl carrier protein thioesterase, chloroplast precursor, putative, expressed"	-1.27454	1.11725	-0.655988	-0.352937	-1.15566	1.5618	-0.474855	-0.283096
Ta.1060.2.S1_a_at	putative ankyrin-like protein [Oryza sativa (japonica cultivar-group)] dbj|BAD22094.1| putative ankyrin-like protein [Oryza sativa (japonica|" similar to stress-inducible protein, putative [Arabidopsis thaliana] (TAIR:At4g12400.1); similar to"|"protein TPR Domain containing protein, expressed"	2.11497	2.69951	0.840024	0.673901	2.17698	2.75148	0.860527	0.897507
Ta.10799.1.S1_at	putative ubiquitin conjugation factor [Oryza sativa (japonica cultivar-group)] ref|XP_468783.1| putative ubiquitin conjugation factor [Oryza|" U-box domain-containing protein, contains Pfam profile PF04564: U-box domain"|"protein U-box domain containing protein, expressed"	1.88955	3.85382	1.26924	0.992006	2.13265	3.8806	0.958888	1.01579
Ta.11023.1.S1_at	putative homeodomain protein [Oryza sativa (japonica cultivar-group)] ref|NP_909851.1| putative homeodomain protein [Oryza sativa (japonica| homeodomain-containing protein|"protein Associated with HOX family protein, expressed"	-1.00696	-1.27722	-0.161511	-0.0292915	-1.27413	-1.67314	-0.653663	-0.517752
Ta.11358.2.A1_a_at	nuclear transport factor 2 (NTF2)-like protein [Oryza sativa (japonica cultivar-group)]|" nuclear transport factor 2 (NTF2) family protein, contains Pfam domain, PF02136: Nuclear transport factor 2 (NTF2) domain"|"protein Nuclear transport factor 2 domain containing protein, expressed"	-1.222	-1.74919	-0.51889	-0.58106	-1.16448	-1.21322	-0.359794	-0.300547
Ta.11581.1.S1_at	putative chaperonin CPN60-2, mitochondrial precursor [Oryza sativa (japonica cultivar-group)]|" chaperonin, putative, similar to SWISS-PROT:P29197- chaperonin CPN60, mitochondrial precursor (HSP60) (Arabidopsis thaliana) ;"|"protein Chaperonin CPN60-2, mitochondrial precursor, putative, expressed"	3.02343	4.87476	1.61049	1.75898	3.64728	5.7351	1.74027	1.59524
Ta.11612.1.A1_at	||	1.93207	4.04418	0.0803896	0.0538109	1.60895	4.1762	-0.167478	-0.139099
Ta.11660.1.S1_at	putative NADPH:quinone oxidoreductase [Oryza sativa (japonica cultivar-group)] dbj|BAB64710.1| putative NADPH:quinone oxidoreductase [Oryza|" NADPH-dependent FMN reductase family protein, contains Pfam profile: PF03358 NADPH-dependent FMN reductase"|"protein NADPH:quinone oxidoreductase, putative, expressed"	-2.13841	-3.01022	-0.549583	-1.37196	-3.06141	-3.12893	-1.13835	-1.41255
Ta.11789.1.A1_at	putative SV2 related protein [Oryza sativa (japonica cultivar-group)]|" transporter-related, low similarity to apical organic cation transporter (Sus scrofa) GI:2062135, SP:Q02563 Synaptic vesicle protei"|"protein major facilitator superfamily protein, expressed"	-1.78795	-2.2831	-1.18369	-0.494283	-1.91422	-2.43977	-1.33832	-1.12787
Ta.11846.1.S1_at	unknown protein [Oryza sativa (japonica cultivar-group)] dbj|BAD10573.1| unknown protein [Oryza sativa (japonica cultivar-group)]||protein expressed protein	1.56585	3.61365	0.917462	0.916145	1.37342	3.61364	0.762193	0.785429
Ta.12069.1.S1_at	At1g52560 [Arabidopsis thaliana] ref|NP_175665.1| 26.5 kDa class I small heat shock protein-like (HSP26.5-P) [Arabidopsis thaliana]|" 26.5 kDa class I small heat shock protein-like (HSP26.5-P), contains Pfam profile: PF00011 Hsp20/alpha crystallin family;"|"protein Hsp20/alpha crystallin family protein, expressed"	5.98715	7.90265	1.14103	1.70215	6.74547	8.28186	0.874676	1.952
Ta.12076.1.S1_at	putative 17.8 kDa class II heat shock protein [Oryza sativa (japonica cultivar-group)] dbj|BAD19533.1| putative 17.8 kDa class II heat shock|" 17.4 kDa class III heat shock protein (HSP17.4-CIII), contains Pfam profile: PF00011 Hsp20/alpha crystallin family; identified as"|"protein Hsp20/alpha crystallin family protein, expressed"	4.8406	8.08656	2.11964	2.34381	5.68271	9.16853	2.27594	2.97144
Ta.12178.1.A1_at	polyprotein [Oryza sativa (japonica cultivar-group)]| hypothetical protein|"protein retrotransposon protein, putative, unclassified, expressed"	1.75391	2.26106	1.14199	0.907549	1.45144	1.40217	1.12585	0.7425
Ta.12338.2.S1_a_at	putative dual specificity phosphatase [Oryza sativa (japonica cultivar-group)] dbj|BAD62187.1| putative dual specificity phosphatase [Oryza|" dual specificity protein phosphatase family protein, contains Pfam profile: PF00782 dual specificity phosphatase, catalytic domain"|"protein Dual specificity phosphatase, catalytic domain containing protein, expressed"	1.67271	2.36124	1.01933	1.03416	1.48047	2.17421	0.875092	0.760865
Ta.12568.2.S1_a_at	isoflavone reductase-like protein pir||T11035 probable 2'-hydroxyisoflavone reductase (EC 1.3.1.45) - white lupine|" pinoresinol-lariciresinol reductase, putative, similar to pinoresinol-lariciresinol reductase TH1 (Tsuga"|"protein Isoflavone reductase homolog, putative, expressed"	-1.86623	-1.49908	-0.0496768	-0.339196	-1.18311	-1.1162	-0.196995	-0.111267
Ta.12654.1.S1_at	At5g07330 [Arabidopsis thaliana] dbj|BAC43159.1| unknown protein [Arabidopsis thaliana] emb|CAB87922.1| putative protein [Arabidopsis thalia| expressed protein|protein expressed protein	2.55897	6.9105	0.0296602	0.516176	3.90161	8.13732	0.0781192	0.759297
Ta.12706.1.S1_at	unknown protein [Oryza sativa (japonica cultivar-group)] dbj|BAD10546.1| unknown protein [Oryza sativa (japonica cultivar-group)] dbj|BAD095|" tetratricopeptide repeat (TPR)-containing protein / U-box domain-containing protein, similar to serologically defined colon cancer"|"protein U-box domain containing protein, expressed"	2.88781	4.2088	0.771566	0.983855	2.8742	4.50152	0.257284	0.238554
Ta.12970.1.S1_x_at	unknown [Arabidopsis thaliana]| expressed protein|"protein pleckstrin homology domain-containing protein, putative, expressed"	-1.02324	-1.21261	-0.469145	-0.270639	-1.05005	-1.71926	-0.727161	-0.765851
Ta.13173.1.S1_at	phytochelatin synthetase [Triticum monococcum]|" phytochelatin synthetase family protein / COBRA cell expansion protein COBL2, similar to phytochelatin synthetase (Hordeum vulgar"|"protein COBRA-like protein 2 precursor, putative, expressed"	2.94417	5.23225	1.59642	1.49891	3.24182	5.32084	1.588	1.74256
Ta.1318.2.S1_x_at	putative activator of 90 kDa heat shock protein ATPase homolog 1 [Oryza sativa (japonica cultivar-group)] ref|XP_507261.1| PREDICTED B1111C0|" Aha1 domain-containing protein, contains Pfam PF05146: Aha1 domain; similar to Protein C14orf3 (HSPC322) (Swiss-Prot:O95433) (Homo"|"protein Aha1 domain-containing protein, putative, expressed"	2.552	5.19857	1.20848	0.951282	3.3195	6.08517	1.32869	1.42731
Ta.13243.1.A1_s_at	hypothetical protein [Oryza sativa (japonica cultivar-group)] gb|AAP55043.1| hypothetical protein [Oryza sativa (japonica cultivar-group)] g||protein expressed protein	-1.71415	-1.703	-0.870941	-0.601575	-2.00222	-2.11838	-0.988507	-0.804629
Ta.13295.1.A1_at	OSJNBa0016I09.9 [Oryza sativa (japonica cultivar-group)] dbj|BAB92157.1| hypothetical protein [Oryza sativa (japonica cultivar-group)]|" splicing factor PWI domain-containing protein, contains Pfam profile PF01480: PWI domain"|"protein Peptide-N4-asparagine amidase A, putative, expressed"	-2.67411	-2.31131	-1.49098	-1.41307	-1.95089	-1.78239	-1.48607	-1.41942
Ta.1379.2.S1_at	unknown protein [Oryza sativa (japonica cultivar-group)] dbj|BAD33479.1| unknown protein [Oryza sativa (japonica cultivar-group)] dbj|BAD259|" carbonic anhydrase family protein, contains proline-rich extensin domains, INTERPRO:IPR002965; contains Pfam profile PF00194:"|protein expressed protein	-1.32435	-2.14436	-0.80196	-0.49353	-1.51423	-2.09322	-0.793889	-0.591884
Ta.1379.3.S1_at	unknown protein [Oryza sativa (japonica cultivar-group)] dbj|BAD33479.1| unknown protein [Oryza sativa (japonica cultivar-group)] dbj|BAD259|" senescence-associated protein-related, similar to senescence-associated protein SAG102 (GI:22331931) (Arabidopsis thaliana)"|protein expressed protein	-2.53593	-3.17985	-1.93441	-2.0288	-2.58508	-3.00886	-1.76998	-1.41725
Ta.1379.3.S1_x_at	unknown protein [Oryza sativa (japonica cultivar-group)] dbj|BAD33479.1| unknown protein [Oryza sativa (japonica cultivar-group)] dbj|BAD259|" senescence-associated protein-related, similar to senescence-associated protein SAG102 (GI:22331931) (Arabidopsis thaliana)"|protein expressed protein	-2.40237	-2.9203	-1.52725	-1.19527	-2.40629	-2.77565	-1.57578	-1.35418
Ta.13860.1.S1_at	unknown protein [Oryza sativa (japonica cultivar-group)] dbj|BAD10541.1| unknown protein [Oryza sativa (japonica cultivar-group)]|" expressed protein, predicted proteins, Homo sapiens and Drosophila melanogaster"|protein expressed protein	2.61394	3.47031	1.3373	1.71084	2.56466	3.66553	0.982128	1.35149
Ta.13860.1.S1_x_at	unknown protein [Oryza sativa (japonica cultivar-group)] dbj|BAD10541.1| unknown protein [Oryza sativa (japonica cultivar-group)]|" expressed protein, predicted proteins, Homo sapiens and Drosophila melanogaster"|protein expressed protein	2.86919	3.96338	1.57769	1.9071	2.72717	4.18774	1.10186	1.42141
Ta.13936.1.S1_at	P0492F05.25 [Oryza sativa (japonica cultivar-group)] dbj|BAB32723.1| unknown protein [Oryza sativa (japonica cultivar-group)] dbj|BAB92114.1|" reticulon family protein (RTNLB1), weak similarity to Nogo-C protein (Rattus norvegicus) GI:6822251; contains Pfam profile PF0245"|"protein reticulon family protein, putative, expressed"	-1.34793	-1.62935	0.478388	0.46257	-1.8107	-1.93453	0.120929	0.194387
Ta.13936.1.S1_s_at	P0492F05.25 [Oryza sativa (japonica cultivar-group)] dbj|BAB32723.1| unknown protein [Oryza sativa (japonica cultivar-group)] dbj|BAB92114.1|" reticulon family protein (RTNLB1), weak similarity to Nogo-C protein (Rattus norvegicus) GI:6822251; contains Pfam profile PF0245"|"protein reticulon family protein, putative, expressed"	-1.09442	-1.14201	0.504837	0.696114	-1.49569	-1.57044	0.132496	0.290457
Ta.14259.1.S1_at	plasma membrane associated protein [Hordeum vulgare]|" AWPM-19-like membrane family protein, contains Pfam PF05512: AWPM-19-like family; similar to late embryogenesis abundant protein,"|"protein plasma membrane associated protein, putative, expressed"	6.04562	7.61911	3.13234	4.13562	5.27615	7.23233	0.894774	2.90241
Ta.1432.2.S1_at	phosphoglycerate mutase [Ricinus communis] pir||S49647 phosphoglycerate mutase (EC 5.4.2.1), 2, 3-bisphosphoglycerate-independent - castor b|" 2,3-biphosphoglycerate-independent phosphoglycerate mutase, putative / phosphoglyceromutase, putative,"|"protein 2,3-bisphosphoglycerate-independent phosphoglycerate mutase, putative"	3.61036	4.48278	1.23138	0.999212	4.56824	5.15189	0.76277	1.24342
Ta.14341.1.S1_at	very-long-chain fatty acid condensing enzyme CUT1 [validated] - Arabidopsis thaliana gb|AAG52390.1| very-long-chain fatty acid condensing en|" very-long-chain fatty acid condensing enzyme (CUT1), identical to very-long-chain fatty acid condensing enzyme (CUT1)"|"protein very-long-chain fatty acid condensing enzyme, putative, expressed"	-2.02668	-2.93906	-0.946905	-0.964363	-2.40861	-2.78915	-1.07491	-1.14598
Ta.1450.1.S1_at	UDP-glucose 4-epimerase [Oryza sativa (japonica cultivar-group)] ref|XP_476032.1| UDP-glucose 4-epimerase [Oryza sativa (japonica cultivar-g|" UDP-glucose 4-epimerase, putative / UDP-galactose 4-epimerase, putative / Galactowaldenase, putative, similar to UDP-galactose"|"protein UDP-glucose 4-epimerase GEPI48, putative, expressed"	1.9657	2.42758	0.664339	0.504392	2.15211	3.31367	0.378399	0.318558
Ta.1450.1.S1_x_at	UDP-glucose 4-epimerase [Oryza sativa (japonica cultivar-group)] ref|XP_476032.1| UDP-glucose 4-epimerase [Oryza sativa (japonica cultivar-g|" UDP-glucose 4-epimerase, putative / UDP-galactose 4-epimerase, putative / Galactowaldenase, putative, similar to UDP-galactose"|"protein UDP-glucose 4-epimerase GEPI48, putative, expressed"	1.916	2.46538	0.471238	0.510978	2.25405	3.19881	0.459227	0.325378
Ta.1450.2.S1_x_at	||	1.73733	2.53787	0.342239	0.405201	1.78143	2.77344	0.186695	0.0909261
Ta.14513.1.S1_at	unknown protein [Oryza sativa (japonica cultivar-group)] gb|AAP54682.1| unknown protein [Oryza sativa (japonica cultivar-group)] gb|AAM92303|" F-box family protein / lectin-related, low similarity to PP2 lectin polypeptide (Cucurbita maxima) GI:410437; contains Pfam profi"|"protein F-box family protein, putative, expressed"	1.9392	3.07453	1.15496	1.16841	1.71284	3.31977	1.06419	1.22776
Ta.1457.2.S1_at	glutathione transferase [Triticum aestivum]|" glutathione S-transferase, putative, similar to glutathione transferase GI:2853219 from (Carica papaya)"|"protein glutathione S-transferase GSTU1, putative, expressed"	1.07913	1.2745	0.434917	0.619068	1.39192	1.50949	0.592577	0.769557
Ta.1514.1.S1_x_at	harpin-induced protein-like [Oryza sativa (japonica cultivar-group)] dbj|BAD28833.1| harpin-induced protein-like [Oryza sativa (japonica|" harpin-induced family protein / HIN1 family protein / harpin-responsive family protein, similar to harpin-induced protein hin1 ("|"protein Harpin-induced protein 1 containing protein, expressed"	-1.63129	-2.06258	-0.974014	-1.14035	-1.63618	-1.95877	-0.743735	-0.948935
Ta.15160.1.S1_at	unknown protein [Oryza sativa (japonica cultivar-group)] dbj|BAD20109.1| unknown protein [Oryza sativa (japonica cultivar-group)] dbj|BAD200|" expressed protein, predicted protein, Arabidopsis thaliana"|protein expressed protein	1.80033	2.25227	0.656679	0.148591	2.04896	3.03683	1.0118	1.188
Ta.16072.1.S1_at	ClpB [Phaseolus lunatus]|" heat shock protein 100, putative / HSP100, putative / heat shock protein clpB, putative / HSP100/ClpB, putative, similar to HSP10"|"protein Chaperone clpB 1, putative, expressed"	3.24401	6.21645	1.07592	1.27109	5.22942	7.36517	1.71444	2.01563
Ta.16834.1.S1_at	transmembrane protein-like [Oryza sativa (japonica cultivar-group)] dbj|BAD19727.1| transmembrane protein-like [Oryza sativa (japonica culti|" transporter-related, low similarity to glucose-6-phosphate/phosphate-translocator precursor (Solanum tuberosum) GI:2997593"|"protein transporter, putative, expressed"	-1.04774	-1.14038	-0.783483	-0.929279	-1.12879	-1.2695	-0.942372	-0.846417
Ta.1746.1.S1_at	||	-1.76535	-2.14478	0.29235	0.16184	-2.46738	-1.69871	-0.269891	-0.607989
Ta.1798.1.S1_at	unknown protein [Oryza sativa (japonica cultivar-group)] ref|XP_507171.1| PREDICTED OSJNBa0038P10.32 gene product [Oryza sativa (japonica cu|" balbiani ring 1-related / BR1-related, contains weak similarity to BR1 (Chironomus tentans) gi:7042:emb:CAA45607"|protein expressed protein	-1.42736	-1.16651	-0.392066	-0.49029	-1.45482	-1.74601	-0.656348	-0.778256
Ta.1812.1.S1_at	putative C2 domain-containing protein [Oryza sativa (japonica cultivar-group)] ref|XP_507612.1| PREDICTED P0543D10.14 gene product [Oryza sa||"protein C2 domain-containing protein, putative, expressed"	2.1373	5.05652	0.761263	0.880656	1.90886	5.21633	-0.197791	0.0916012
Ta.1841.1.S1_at	OSJNBb0062H02.12 [Oryza sativa (japonica cultivar-group)] emb|CAD40283.2| OSJNBb0062H02.12 [Oryza sativa (japonica cultivar-group)]||"protein Ulp1 protease family, C-terminal catalytic domain containing protein"	-3.03455	-2.10723	-1.3861	-1.04069	-2.97884	-2.12878	-1.89799	-1.69725
Ta.18529.2.S1_at	hypothetical protein [Oryza sativa (japonica cultivar-group)]|" prenylated rab acceptor (PRA1) family protein, weak similarity to prenylated Rab acceptor (Mus musculus) GI:7716652; contains Pfam"|"protein PRA1 family protein, expressed"	1.31195	1.23874	0.886911	0.823912	1.7841	1.37233	0.985844	0.982644
Ta.19040.1.S1_at	||	-1.48953	-1.4399	-0.086226	0.133215	-1.299	-1.13772	0.142059	0.461692
Ta.19530.1.A1_a_at	calreticulin interacted protein [Oryza sativa (japonica cultivar-group)]|" ubiquitin family protein, contains INTERPRO:IPR000626 ubiquitin domain"|"protein Ubiquitin family protein, expressed"	1.6671	3.90934	0.666168	0.659459	1.90851	3.96361	0.472892	0.380083
Ta.19530.1.A1_at	calreticulin interacted protein [Oryza sativa (japonica cultivar-group)]|" ubiquitin family protein, contains INTERPRO:IPR000626 ubiquitin domain"|"protein Ubiquitin family protein, expressed"	1.96902	4.22563	0.48918	0.998368	2.17437	4.24575	0.760859	0.473981
Ta.19530.2.A1_x_at	calreticulin interacted protein [Oryza sativa (japonica cultivar-group)]|" ubiquitin family protein, contains INTERPRO:IPR000626 ubiquitin domain"|"protein Ubiquitin family protein, expressed"	1.64292	3.86412	0.766007	0.738501	1.90427	4.0241	0.580486	0.501727
Ta.1955.1.S1_at	OSJNBa0084K11.15 [Oryza sativa (japonica cultivar-group)] ref|XP_473493.1| OSJNBa0084K11.15 [Oryza sativa (japonica cultivar-group)]|" expressed protein, ESTs gb:T04357 and gb:AA595092 come from this gene"|protein expressed protein	1.99258	4.30937	1.35792	1.28365	1.80829	4.13432	0.802746	1.01156
Ta.20152.1.S1_at	unknown protein [Oryza sativa (japonica cultivar-group)] gb|AAO72412.1| unknown protein [Oryza sativa (japonica cultivar-group)]|" zinc finger (C3HC4-type RING finger) family protein, contains Pfam profile: PF00097 zinc finger, C3HC4 type"|"protein Zinc finger, C3HC4 type family protein, expressed"	2.28485	3.94803	0.93733	0.641655	2.24675	4.04997	0.446683	0.437254
Ta.203.1.S1_at	small heat shock protein Hsp23.5 [Triticum aestivum]|" 23.5 kDa mitochondrial small heat shock protein (HSP23.5-M), similar to heat shock 22 kDa protein, mitochondrial precursor SP:Q96"|"protein Hsp20/alpha crystallin family protein, expressed"	7.42762	8.06659	3.57193	3.52562	6.72982	7.04588	2.79615	3.10911
Ta.20390.1.S1_at	putative PKCq-interacting protein [Oryza sativa (japonica cultivar-group)] gb|AAP54473.1| putative PKCq-interacting protein [Oryza sativa (j|" thioredoxin family protein, similar to PKCq-interacting protein PICOT from (Mus musculus) GI:6840949, (Rattus norvegicus)"|"protein glutaredoxin-related protein, expressed"	1.42892	2.00577	0.732667	0.788468	1.56682	2.40366	0.728109	0.596052
Ta.20390.1.S1_x_at	putative PKCq-interacting protein [Oryza sativa (japonica cultivar-group)] gb|AAP54473.1| putative PKCq-interacting protein [Oryza sativa (j|" thioredoxin family protein, similar to PKCq-interacting protein PICOT from (Mus musculus) GI:6840949, (Rattus norvegicus)"|"protein glutaredoxin-related protein, expressed"	1.41862	2.13116	0.874612	0.799087	1.57675	2.37788	0.715061	0.663247
Ta.20909.1.S1_at	unknown protein [Oryza sativa (japonica cultivar-group)] gb|AAU44143.1| unknow protein [Oryza sativa (japonica cultivar-group)] sp|Q9FRA7|Y1|" rubber elongation factor (REF) family protein, contains Pfam profile: PF05755 rubber elongation factor protein (REF)"|"protein Rubber elongation factor protein containing protein, expressed"	1.14786	1.70867	0.442918	0.413225	1.14929	1.63417	0.477861	0.45655
Ta.20909.2.S1_s_at	||	1.80888	2.71727	-0.369754	0.0843553	1.69177	2.58673	-0.0780614	-0.0433974
Ta.20909.2.S1_x_at	||	1.41781	1.77845	0.236337	0.369654	1.41887	1.83314	0.318195	0.424982
Ta.21252.2.S1_a_at	putative P18 [Oryza sativa (japonica cultivar-group)] dbj|BAD07609.1| putative P18 [Oryza sativa (japonica cultivar-group)]|" sin3 associated polypeptide p18 family protein, similar to Sin3 associated polypeptide p18 (2HOR0202)"|"protein histone deacetylase complex subunit SAP18, putative, expressed"	1.92706	2.06899	1.28733	1.31544	1.7721	1.72148	0.877775	0.965959
Ta.21271.2.S1_x_at	secretory acid phosphatase precursor [Oryza sativa (japonica cultivar-group)]|" calcineurin-like phosphoesterase family protein, contains Pfam profile: PF00149 calcineurin-like phosphoesterase"|protein expressed protein	-1.3067	-1.78056	0.345983	0.89218	-1.40033	-1.87244	0.120025	-0.00413363
Ta.21626.2.S1_x_at	hypothetical protein [Oryza sativa (japonica cultivar-group)] gb|AAL83622.1| hypothetical protein [Oryza sativa (japonica cultivar-group)]| hypothetical protein|	2.02597	3.35275	0.9829	0.759944	1.9184	3.8201	0.695217	0.703712
Ta.217.1.S1_x_at	heat shock protein 80 [Triticum aestivum]|" heat shock protein 81-1 (HSP81-1) / heat shock protein 83 (HSP83), nearly identical to SP:P27323 Heat shock protein 81-1 (HSP81-1"|"protein Heat shock protein 82, putative, expressed"	4.69048	5.51085	2.46765	2.58258	4.62824	5.32586	2.33447	2.50048
Ta.21917.1.S1_at	hypothetical protein Krad07003103 [Kineococcus radiotolerans SRS30216]||"protein oxidoreductase, short chain dehydrogenase/reductase family protein, expressed"	3.66969	2.9359	1.90334	1.67193	3.241	3.12094	1.514	1.06162
Ta.22040.1.S1_at	unknown protein [Arabidopsis thaliana] gb|AAK64141.1| unknown protein [Arabidopsis thaliana] ref|NP_568242.1| transducin family protein / WD|" transducin family protein / WD-40 repeat family protein, unnamed ORF cDNA FLJ10872, Homo sapiens, EMBL:AK001734; contains Pfam PF00"|protein expressed protein	1.1712	1.32919	0.758681	0.850576	1.46616	1.67751	0.491462	0.62121
Ta.2210.1.S1_at	unnamed protein product [Oryza sativa (japonica cultivar-group)]| expressed protein|protein expressed protein	-1.47152	-1.20311	0.241375	0.353434	-1.85272	-1.34017	0.102611	0.207249
Ta.22567.1.S1_a_at	CHP-rich zinc finger protein-like [Oryza sativa (japonica cultivar-group)] dbj|BAC65369.1| CHP-rich zinc finger protein-like [Oryza sativa (|" universal stress protein (USP) family protein, contains Pfam PF00582: universal stress protein family domain; similar to"|"protein universal stress protein, putative, expressed"	2.08331	1.80266	1.33772	1.10494	2.17903	2.03093	1.13565	1.1141
Ta.22567.1.S1_x_at	CHP-rich zinc finger protein-like [Oryza sativa (japonica cultivar-group)] dbj|BAC65369.1| CHP-rich zinc finger protein-like [Oryza sativa (|" universal stress protein (USP) family protein, contains Pfam PF00582: universal stress protein family domain; similar to"|"protein universal stress protein, putative, expressed"	1.72093	1.4374	0.896915	0.792222	1.70627	1.41015	0.64051	0.621606
Ta.22567.2.S1_x_at	CHP-rich zinc finger protein-like [Oryza sativa (japonica cultivar-group)] dbj|BAC80026.1| CHP-rich zinc finger protein-like [Oryza sativa (|" universal stress protein (USP) family protein, contains Pfam PF00582: universal stress protein family domain; similar to"|"protein universal stress protein, putative, expressed"	1.67974	1.30754	0.79886	0.605798	1.60119	1.39094	0.429215	0.68125
Ta.22769.1.A1_s_at	P0471B04.23 [Oryza sativa (japonica cultivar-group)]|" glycosyl hydrolase family protein 43, contains similarity to xylanase GI:2645416 from (Caldicellulosiruptor saccharolyticus)"|"protein glycosyl hydrolase family protein 43, putative, expressed"	-1.28812	-1.58747	-0.749427	-0.719872	-1.1942	-1.38586	-0.515363	-0.589542
Ta.22780.1.A1_at	putative transmembrane protein [Oryza sativa (japonica cultivar-group)] gb|AAP54819.1| putative transmembrane protein [Oryza sativa (japonic|" tobamovirus multiplication protein 3 (TOM3), identical to tobamovirus multiplication protein (TOM3) GI:15425641 from"|"protein tobamovirus multiplication protein 3, putative, expressed"	1.25392	1.42035	0.491555	0.437147	1.27915	1.34934	-0.00124724	0.115055
Ta.22817.4.S1_at	putative chloroplast drought-induced stress protein, 34 kD [Oryza sativa (japonica cultivar-group)] dbj|BAD22310.1| putative chloroplast dro|" plastid-lipid associated protein PAP, putative / fibrillin, putative, strong similarity to plastid-lipid associated proteins PAP1"|"protein Light-induced protein, chloroplast precursor, putative, expressed"	1.11881	1.28908	0.620551	0.52736	1.06304	1.02609	0.537326	0.520812
Ta.22833.1.S1_at	unknown protein [Oryza sativa (japonica cultivar-group)] dbj|BAC10162.1| unknown protein [Oryza sativa (japonica cultivar-group)] dbj|BAD301|" expressed protein, similar to expressed protein [Arabidopsis thaliana] (TAIR:At3g25910.1); similar to unknown protein [Oryza"|protein expressed protein	-1.85176	-2.58046	-1.21578	-1.11384	-1.58005	-2.42795	-0.913792	-0.796356
Ta.22964.1.S1_a_at	dehydroascorbate reductase [Triticum aestivum]|" dehydroascorbate reductase, putative, similar to GI:6939839 from (Oryza sativa)"|"protein dehydroascorbate reductase, putative, expressed"	1.35313	1.24147	0.755758	0.308379	1.41314	1.29007	0.879002	0.883699
Ta.22966.1.S1_x_at	F1F0-ATPase inhibitor protein [Oryza sativa (japonica cultivar-group)] dbj|BAA81662.2| F1F0-ATPase inhibitor protein [Oryza sativa (japonica|" expressed protein, contains 1 transmembrane domain; similar to Unknown mitochondrial protein At2g27730 (Swiss-Prot:Q9ZUX4)"|protein expressed protein	1.24946	1.54777	0.318305	0.095422	1.26037	1.78737	-0.104901	-0.0537057
Ta.22966.3.S1_at	||	1.33299	1.71787	0.076682	0.0427416	1.22965	1.8411	-0.146926	-0.135237
Ta.22966.3.S1_x_at	||protein expressed protein	1.25234	1.6758	0.19996	0.204057	1.26325	1.75232	-0.159816	0.0313149
Ta.22973.1.S1_x_at	small heat shock protein HSP17.8 [Triticum aestivum]|" 17.6 kDa class II heat shock protein (HSP17.6-CII), identical to 17.6 kDa class II heat shock protein SP:P29830 from (Arabidopsis"|"protein 17.5 kDa class II heat shock protein, putative, expressed"	8.7614	10.0236	4.2383	3.87466	7.53851	8.75241	2.72595	2.87206
Ta.22986.1.S1_x_at	alcohol dehydrogenase [Hordeum vulgare subsp. vulgare]| The protein undergoes thiolation following treatment with the oxidant tert-butylhydroperoxide.|"protein Alcohol dehydrogenase 1, putative, expressed"	2.1378	3.39658	0.315111	0.0217277	3.30925	3.74036	0.379223	0.130196
Ta.23366.3.A1_x_at	OSJNBa0039K24.9 [Oryza sativa (japonica cultivar-group)] emb|CAE01790.1| OSJNBa0039K24.9 [Oryza sativa (japonica cultivar-group)]|" peroxidase, putative, identical to peroxidase ATP20a (Arabidopsis thaliana) gi:1546694:emb:CAA67338"|"protein Peroxidase family protein, expressed"	-3.7869	-3.1758	-1.35737	-1.26838	-2.87899	-3.89211	-1.9519	-2.25315
Ta.23406.1.S1_s_at	hypothetical protein [Oryza sativa (japonica cultivar-group)] ref|XP_474187.1| OSJNBa0011F23.3 [Oryza sativa (japonica cultivar-group)] emb|| expressed protein|protein expressed protein	-1.92459	-2.0105	-1.24145	-1.59315	-2.06805	-2.17886	-0.960918	-0.71576
Ta.23485.1.S1_at	histone H1-like protein HON101 [Zea mays]|" histone H1.2, nearly identical to SP:P26569 Histone H1.2 {Arabidopsis thaliana}"|"protein linker histone H1 and H5 family protein, expressed"	2.0088	2.45077	-0.0913067	0.183162	2.62383	2.85649	0.0584716	0.562204
Ta.23765.1.S1_at	unknown protein [Oryza sativa (japonica cultivar-group)]| expressed protein|protein expressed protein	-1.39879	-1.45536	-0.938181	-0.892082	-1.04788	-1.26644	-0.66678	-0.544107
Ta.24515.1.S1_at	HSP70 [Triticum aestivum]|" heat shock protein 70, putative / HSP70, putative, strong similarity to heat shock protein GI:425194 (Spinacia oleracea)"|"protein Heat shock cognate 70 kDa protein, putative, expressed"	4.94059	5.29964	3.67286	4.2938	5.0531	5.33376	3.68108	4.11184
Ta.24870.1.S1_s_at	unknown protein [Oryza sativa (japonica cultivar-group)] gb|AAO38479.1| unknown protein [Oryza sativa (japonica cultivar-group)]| expressed protein|protein expressed protein	3.98844	5.94733	0.665337	1.39916	4.31731	6.22944	0.188375	1.01079
Ta.2502.3.A1_at	cytosolic heat shock protein 90 [Hordeum vulgare]|" heat shock protein 81-2 (HSP81-2), nearly identical to SP:P55737 Heat shock protein 81-2 (HSP81-2) {Arabidopsis thaliana}"|"protein Heat shock protein 82, putative, expressed"	1.47993	2.73492	0.092096	0.411609	1.56481	2.77396	0.21946	0.230523
Ta.2502.3.A1_x_at	cytosolic heat shock protein 90 [Hordeum vulgare]|" heat shock protein 81-2 (HSP81-2), nearly identical to SP:P55737 Heat shock protein 81-2 (HSP81-2) {Arabidopsis thaliana}"|"protein Heat shock protein 82, putative, expressed"	1.08852	2.30128	-0.033146	0.119399	1.22574	2.29138	-0.0265008	0.046068
Ta.25557.1.A1_at	putative SF16 protein [Oryza sativa (japonica cultivar-group)]|" calmodulin-binding family protein, similar to SF16 protein (Helianthus annuus) GI:560150; contains Pfam profile PF00612: IQ"|"protein IQ calmodulin-binding motif family protein, expressed"	-1.5714	-1.52461	-0.626217	-0.670187	-1.25099	-1.40487	-0.857799	-0.857544
Ta.26360.1.A1_at	unknown protein [Oryza sativa (japonica cultivar-group)]||protein expressed protein	-3.96625	-3.69223	-1.85234	-1.42317	-3.57139	-3.90221	-1.62196	-1.03346
Ta.27680.1.S1_s_at	putative integral membrane protein [Oryza sativa (japonica cultivar-group)] gb|AAL84300.1| putative integral membrane protein [Oryza sativa||"protein ReMembR-H2 protein JR702, putative, expressed"	1.60107	2.29675	0.728803	0.851342	2.09651	2.70642	0.819374	0.848122
Ta.2775.1.S1_at	cold acclimation protein WCOR413-like protein beta form [Triticum aestivum]|" stress-responsive protein, putative, similar to cold acclimation WCOR413-like protein gamma form (Hordeum vulgare)"|"protein cold acclimation protein COR413-PM1, putative, expressed"	1.31512	1.53956	0.950882	0.871035	1.08754	1.37485	0.238842	0.408834
Ta.28002.2.A1_a_at	CIPK-like protein [Oryza sativa (japonica cultivar-group)]| similar to protein kinase family protein / NAF domain-containing protein [Arabidopsis thaliana] (TAIR:At5g21326.1); similar to|"protein CIPK-like protein 1, putative, expressed"	-2.83888	-2.21361	-0.793952	-1.25464	-2.00444	-2.17468	-0.792221	-0.872064
Ta.2801.1.S1_at	OSJNBa0084K01.16 [Oryza sativa (japonica cultivar-group)] emb|CAE04844.2| OSJNBa0084K01.16 [Oryza sativa (japonica cultivar-group)] gb|AAT38|" expressed protein, contains Pfam domain PF03660: Uncharacterised protein family (UPF0123)"|"protein PHD finger-like domain protein 5A, putative, expressed"	1.8713	1.66087	1.33631	1.35988	1.68472	1.82183	0.994995	0.997468
Ta.28083.1.S1_at	heat shock protein 17.3 [Triticum aestivum] pir||S16525 heat shock protein 17.3 - wheat|" 17.6 kDa class II heat shock protein (HSP17.6-CII), identical to 17.6 kDa class II heat shock protein SP:P29830 from (Arabidopsis"|"protein 17.5 kDa class II heat shock protein, putative, expressed"	8.8775	9.40977	3.99089	3.65902	7.68512	8.26943	2.18362	2.25068
Ta.28182.1.A1_x_at	phenylalanine ammonia-lyase [Triticum aestivum] pir||T06546 phenylalanine ammonia-lyase (EC 4.3.1.5) - wheat (fragment)|" phenylalanine ammonia-lyase 1 (PAL1), nearly identical to SP:P35510"|"protein Phenylalanine ammonia-lyase, putative, expressed"	-2.76749	-2.97221	-1.55203	-1.82617	-2.43799	-2.23778	-1.74453	-1.67572
Ta.28480.1.S1_at	OSJNBb0039L24.13 [Oryza sativa (japonica cultivar-group)] ref|XP_473296.1| OSJNBb0039L24.13 [Oryza sativa (japonica cultivar-group)]|" remorin family protein, contains Pfam domain, PF03766: Remorin, N-terminal region; contains Pfam domain, PF03763: Remorin,"|"protein Remorin, C-terminal region family protein, expressed"	1.6418	1.61998	1.03536	0.840872	1.49468	1.66967	0.987045	0.866843
Ta.28758.1.S1_at	heat shock protein 101 [Triticum aestivum]|" heat shock protein 101 (HSP101), identical to heat shock protein 101 GI:6715468 GB:AAF26423 from (Arabidopsis thaliana)"|"protein Heat shock protein 101, putative, expressed"	5.68564	10.2276	2.37234	2.00922	6.70936	10.8435	2.58609	2.95565
Ta.28772.1.S1_at	putative auxin-induced protein [Oryza sativa (japonica cultivar-group)] gb|AAQ23060.1| heat shock factor RHSF6 [Oryza sativa (japonica culti||"protein HSF-type DNA-binding domain containing protein, expressed"	4.59562	7.91427	3.01061	2.98812	4.63478	8.55633	2.55432	3.02863
Ta.28777.1.S1_s_at	||	4.741	8.02129	0.118221	0.419707	6.39722	8.92712	0.0443849	0.429397
Ta.29432.1.S1_at	putative glucosyltransferase-3 [Oryza sativa (japonica cultivar-group)] dbj|BAD54637.1| putative glucosyltransferase-3 [Oryza sativa (japoni| the glycosyltransferase (UGT72B1) is involved in metabolizing xenobiotica (chloroaniline and chlorophenole). Comparison between|"protein Flavonol 3-O-glucosyltransferase 5, putative"	-2.3388	-2.6559	-0.506462	-0.461222	-2.48999	-2.60067	-0.809902	-1.01911
Ta.29472.1.S1_at	OSJNBa0013K16.16 [Oryza sativa (japonica cultivar-group)] emb|CAE03767.2| OSJNBa0013K16.16 [Oryza sativa (japonica cultivar-group)]|" senescence-associated protein-related, similar to senescence-associated protein SAG102 (GI:22331931) (Arabidopsis thaliana);"|protein expressed protein	-1.74308	-2.39585	0.129314	0.063795	-1.95906	-2.32144	-0.613825	-0.217571
Ta.29473.1.S1_x_at	unknown protein [Oryza sativa (japonica cultivar-group)] dbj|BAD10541.1| unknown protein [Oryza sativa (japonica cultivar-group)]|" expressed protein, predicted proteins, Homo sapiens and Drosophila melanogaster"|protein expressed protein	2.36427	3.37571	1.76022	1.72795	2.14921	3.65458	1.70506	2.0127
Ta.3010.1.A1_at	diacylglycerol kinase ATDGK1 homolog [Arabidopsis thaliana] emb|CAB62604.1| diacylglycerol kinase (ATDGK1) [Arabidopsis thaliana] gb|AAO4216|" diacylglycerol kinase 1 (DGK1), identical to diacylglycerol kinase 1 (Diglyceride kinase 1, DGK 1, DAG kinase 1) (Arabidopsis thali"|"protein Diacylglycerol kinase 1, putative, expressed"	1.16673	2.48092	0.578915	0.893891	1.38683	2.50574	0.196627	0.369753
Ta.304.2.S1_a_at	putative fructose 1-,6-biphosphate aldolase [Triticum aestivum]|" fructose-bisphosphate aldolase, putative, similar to PIR:S65073 fructose-bisphosphate aldolase (EC 4.1.2.13) isoenzyme"|"protein Fructose-bisphosphate aldolase, cytoplasmic isozyme, putative, expressed"	1.23678	1.46366	0.725374	0.953423	1.55925	1.68904	0.826602	0.809505
Ta.3043.3.A1_at	||	1.76998	3.10645	0.402041	0.922838	2.10743	3.49532	0.46733	0.64887
Ta.3051.1.A1_at	putative Avr9 elicitor response protein [Oryza sativa (japonica cultivar-group)] dbj|BAD05427.1| putative Avr9 elicitor response protein [Or|" galactosyltransferase family protein, contains Pfam profile: PF01762 galactosyltransferase"|"protein beta 1,3-glycosyltransferase-like protein I, putative, expressed"	2.39003	4.80491	1.58651	1.48231	2.57505	4.96117	1.14015	1.424
Ta.30785.1.S1_at	hypothetical protein [Oryza sativa (japonica cultivar-group)] dbj|BAD82239.1| hypothetical protein [Oryza sativa (japonica cultivar-group)]| glycine-rich protein|protein expressed protein	1.15108	1.349	0.270383	-0.0413472	1.03358	1.3297	-0.0333328	0.0309905
Ta.30802.1.A1_at	||	5.54649	5.7475	4.2334	4.64949	5.60857	5.67243	4.39955	4.63918
Ta.30802.1.A1_x_at	HSP70 [Triticum aestivum]|" heat shock cognate 70 kDa protein 3 (HSC70-3) (HSP70-3), identical to SP:O65719 Heat shock cognate 70 kDa protein 3 (Hsc70.3)"|"protein Heat shock cognate 70 kDa protein, putative, expressed"	5.61573	5.85737	4.31227	4.82345	5.4601	5.54925	4.20173	4.48437
Ta.30817.1.A1_at	kelch repeat containing F-box protein family-like [Oryza sativa (japonica cultivar-group)]|" kelch repeat-containing F-box family protein, similar to SP:O95198 Kelch-like protein 2 (Actin-binding protein Mayven) {Homo sapi"|"protein Kelch motif family protein, expressed"	-1.57635	-1.52121	-0.664557	-0.550375	-1.83643	-1.74996	-0.56984	-0.466263
Ta.30940.1.S1_at	unknown protein [Oryza sativa (japonica cultivar-group)]||protein hypothetical protein	1.53349	3.27333	1.16845	1.05261	1.54125	3.85327	1.09922	1.12835
Ta.3120.2.A1_a_at	unnamed protein product [Arabidopsis thaliana]|" hAT dimerisation domain-containing protein, contains Pfam profile PF04937: Protein of unknown function (DUF 659)"|protein hAT family dimerisation domain containing protein	1.41338	3.40685	0.494782	0.340459	1.17693	3.03405	0.342619	0.134504
Ta.3232.3.S1_a_at	putative oxidoreductase [Oryza sativa (japonica cultivar-group)] gb|AAO72374.1| putative oxidoreductase [Oryza sativa (japonica cultivar-gro|" oxidoreductase, 2OG-Fe(II) oxygenase family protein, similar to prolyl 4-hydroxylase, alpha subunit, from Caenorhabditis"|"protein oxidoreductase, 2OG-Fe oxygenase family protein, putative, expressed"	1.95531	3.34598	-0.0572896	-0.110178	2.18185	4.01231	-0.00151647	0.0462551
Ta.3263.2.S1_x_at	ADP-ribosylation factor, putative [Arabidopsis thaliana] gb|AAM20041.1| putative ADP-ribosylation factor [Arabidopsis thaliana] gb|AAL36314.1| putative ADP-ribo|" Gene encoding ADP-ribosylation factor and similar to ADP-ribosylation factor GB:P91924 (Dugesia japonica), other ARFs and"|"protein ADP-ribosylation factor-like protein 5, putative, expressed"	-1.16515	-1.05158	-0.67925	-0.818797	-1.37654	-1.38144	-0.997785	-1.03246
Ta.3263.3.S1_a_at	ADP-ribosylation factor, putative [Arabidopsis thaliana] gb|AAM20041.1| putative ADP-ribosylation factor [Arabidopsis thaliana] gb|AAL36314.1| putative ADP-ribo|" Gene encoding ADP-ribosylation factor and similar to ADP-ribosylation factor GB:P91924 (Dugesia japonica), other ARFs and"|"protein ADP-ribosylation factor-like protein 5, putative, expressed"	-1.21413	-1.52778	-0.629192	-0.917894	-1.45073	-1.46882	-0.86918	-0.865865
Ta.3302.1.S1_at	hypothetical protein [Oryza sativa (japonica cultivar-group)]|" LIM domain-containing protein, contains Pfam profile PF00412: LIM domain"|"protein LIM domain-containing protein, putative, expressed"	-2.57939	-2.17344	-1.76725	-1.72261	-2.37953	-2.08061	-0.528013	-0.715598
Ta.3504.1.A1_at	asparaginase [Hordeum vulgare]|" L-asparaginase, putative / L-asparagine amidohydrolase, putative, similar to Swiss-Prot:P30364 L-asparaginase (EC 3.5.1.1)"|"protein transposon protein, putative, unclassified, expressed"	-1.66286	-3.59653	-0.710537	-0.959775	-1.67867	-2.64827	-0.23527	-0.427129
Ta.4017.1.S1_at	putative DDT domain-containing protein [Oryza sativa (japonica cultivar-group)] dbj|BAD15468.1| putative DDT domain-containing protein [Oryz|" DDT domain-containing protein, low similarity to SP:Q9NRL2 Bromodomain adjacent to zinc finger domain protein 1A (ATP-utilizing"|"protein DDT domain containing protein, expressed"	2.31058	3.39599	1.21824	1.42364	3.10619	3.92015	1.11986	1.27687
Ta.4333.1.S1_at	unknown protein [Oryza sativa (japonica cultivar-group)] dbj|BAD28527.1| unknown protein [Oryza sativa (japonica cultivar-group)]|" uclacyanin 3 (UCC3), identical to uclacyanin 3 GI:3395770 from (Arabidopsis thaliana); contains Pfam profile PF02298:"|protein expressed protein	-1.07419	-2.15448	0.354197	0.512055	-1.30984	-1.92742	0.542778	0.938839
Ta.4453.1.S1_at	At5g51110/MWD22_5 [Arabidopsis thaliana] dbj|BAA97373.1| unnamed protein product [Arabidopsis thaliana] ref|NP_199924.1| expressed protein [| expressed protein|protein expressed protein	1.21747	1.15958	0.153861	0.397692	1.51416	1.54003	0.618022	0.749288
Ta.4453.2.S1_x_at	At5g51110/MWD22_5 [Arabidopsis thaliana] dbj|BAA97373.1| unnamed protein product [Arabidopsis thaliana] ref|NP_199924.1| expressed protein [| expressed protein|protein expressed protein	1.18191	1.21575	0.334652	0.600001	1.33376	1.39849	0.605857	0.844326
Ta.4713.1.S1_at	OSJNBa0060P14.16 [Oryza sativa (japonica cultivar-group)] emb|CAE04827.1| OSJNBb0048E02.7 [Oryza sativa (japonica cultivar-group)] ref|XP_47|" peroxidase, putative, similar to peroxidase (Spinacia oleracea) gi:1781336:emb:CAA71495"|"protein Peroxidase 65 precursor, putative, expressed"	-1.48955	-1.86839	0.489639	0.742582	-1.37004	-2.05668	0.827653	0.860253
Ta.4877.1.S1_at	putative HSP70 [Oryza sativa (japonica cultivar-group)] dbj|BAB93214.1| putative HSP70 [Oryza sativa (japonica cultivar-group)] dbj|BAB67894|" heat shock protein 70, putative / HSP70, putative, strong similarity to heat shock protein GI:425194 (Spinacia oleracea)"|"protein Heat shock cognate 70 kDa protein, putative, expressed"	7.7097	8.69359	2.71459	2.7783	7.04397	7.94898	2.32815	2.01376
Ta.5059.1.S1_a_at	putative PGPD14 protein (pollen germination related protein) [Oryza sativa (japonica cultivar-group)]|" zinc finger (C3HC4-type RING finger) family protein, contains Pfam domain PF00097: Zinc finger, C3HC4 type (RING finger)"|"protein CHY zinc finger family protein, expressed"	3.32739	3.11079	1.23227	1.36667	4.02422	3.4851	1.34965	1.47798
Ta.5059.1.S1_x_at	putative PGPD14 protein (pollen germination related protein) [Oryza sativa (japonica cultivar-group)]|" zinc finger (C3HC4-type RING finger) family protein, contains Pfam domain PF00097: Zinc finger, C3HC4 type (RING finger)"|"protein CHY zinc finger family protein, expressed"	2.76208	2.30785	0.638135	0.873259	2.74799	2.60942	0.429326	0.519821
Ta.5059.2.S1_x_at	||	3.33554	3.16558	0.902965	1.23149	3.90569	3.42033	1.21865	1.21812
Ta.5059.3.S1_a_at	putative PGPD14 protein (pollen germination related protein) [Oryza sativa (japonica cultivar-group)]|" zinc finger (C3HC4-type RING finger) family protein, contains Pfam domain PF00097: Zinc finger, C3HC4 type (RING finger)"|"protein CHY zinc finger family protein, expressed"	2.87554	2.75229	0.6706	0.72902	3.44053	2.92624	0.917381	0.801017
Ta.5059.3.S1_at	putative PGPD14 protein (pollen germination related protein) [Oryza sativa (japonica cultivar-group)]|" zinc finger (C3HC4-type RING finger) family protein, contains Pfam domain PF00097: Zinc finger, C3HC4 type (RING finger)"|"protein CHY zinc finger family protein, expressed"	2.9378	2.45278	0.464566	0.650187	3.87979	2.76722	0.939396	1.1247
Ta.5220.1.S1_at	||	2.23845	2.38965	-0.0410414	-0.155956	2.38863	2.61599	0.239907	0.129063
Ta.5256.1.S1_at	unknown protein [Oryza sativa (japonica cultivar-group)] ref|XP_507171.1| PREDICTED OSJNBa0038P10.32 gene product [Oryza sativa (japonica cu|" balbiani ring 1-related / BR1-related, contains weak similarity to BR1 (Chironomus tentans) gi:7042:emb:CAA45607"|"protein ubiquitin carboxyl-terminal hydrolase family protein, putative, expressed"	-1.91725	-1.66187	0.427839	0.3891	-1.43731	-2.10052	0.59942	0.495526
Ta.5455.1.S1_at	P0492F05.6 [Oryza sativa (japonica cultivar-group)]||protein hypothetical protein	-2.09946	-2.19056	-1.38988	-1.34039	-1.62365	-1.50014	-0.694481	-0.779146
Ta.5482.1.S1_a_at	expressed protein [Arabidopsis thaliana]| expressed protein|protein expressed protein	1.09568	2.33089	0.804184	0.444316	1.34431	2.71953	0.355196	0.296122
Ta.5488.1.A1_at	putative receptor protein kinase [Arabidopsis thaliana] emb|CAC01799.1| receptor protein kinase-like protein [Arabidopsis thaliana] gb|AAN86|" leucine-rich repeat family protein / protein kinase family protein, contains Pfam domains PF00560: Leucine Rich Repeat and PF00069:"|"protein BRASSINOSTEROID INSENSITIVE 1-associated receptor kinase 1 precursor, putative, expressed"	-1.25405	-1.44131	-0.824621	-0.983284	-1.43168	-1.65579	-0.860453	-0.881495
Ta.5569.2.A1_a_at	putative glycerophosphoryl diester phosphodiesterase [Oryza sativa (japonica cultivar-group)] dbj|BAB92381.1| putative glycerophosphoryl die|" glycerophosphoryl diester phosphodiesterase family protein, similar to glycerophosphodiester phosphodiesterase (Borrelia"|"protein glycerophosphoryl diester phosphodiesterase family protein, putative, expressed"	-2.24999	-1.40446	-0.186702	-0.317317	-1.65719	-1.28976	-0.274717	-0.326876
Ta.5570.1.A1_at	unknown protein [Arabidopsis thaliana]|" glycosyl transferase family 8 protein, contains Pfam profile: PF01501 glycosyl transferase family 8"|"protein Glycosyl transferase family 8 protein, expressed"	-1.17911	-1.02263	-0.619351	-0.422142	-1.27649	-1.19706	-0.58837	-0.765689
Ta.5589.2.S1_a_at	putative beta-glucosidase [Oryza sativa (japonica cultivar-group)]| similar to glycosyl hydrolase family 1 protein [Arabidopsis thaliana] (TAIR:At1g26560.1); similar to putative latex cyanogenic|"protein Glycosyl hydrolase family 1 protein, expressed"	-3.22583	-2.07685	-0.452357	-0.544729	-2.8099	-1.66536	-0.457979	-0.488595
Ta.5616.1.A1_x_at	||	-1.42693	-1.47318	-0.449854	-0.0860765	-1.34365	-1.09628	-0.615541	-0.512251
Ta.5616.2.S1_at	unknown protein [Oryza sativa (japonica cultivar-group)] ref|XP_475216.1| unknown protein [Oryza sativa (japonica cultivar-group)] gb|AAT380|" expressed protein, low similarity to PrMC3 (Pinus radiata) GI:5487873"|"protein serine hydrolase, putative, expressed"	-1.46408	-1.23408	-0.128134	0.167743	-2.01818	-1.37316	-0.515136	-0.564884
Ta.5616.2.S1_x_at	unknown protein [Oryza sativa (japonica cultivar-group)] ref|XP_475216.1| unknown protein [Oryza sativa (japonica cultivar-group)] gb|AAT380|" expressed protein, low similarity to PrMC3 (Pinus radiata) GI:5487873"|"protein serine hydrolase, putative, expressed"	-1.32144	-1.04002	-0.0432237	0.171538	-1.75911	-1.17272	-0.47668	-0.636248
Ta.5633.2.S1_at	nitrate reductase [Hordeum vulgare subsp. vulgare] pir||RDBHNH nitrate reductase (NADH) (EC 1.7.1.1) - barley (cv. Himalaya) sp|P27967|NIA1_|" nitrate reductase 1 (NR1), identical to SP:P11832 Nitrate reductase 1 (formerly EC 1.6.6.1) (NR1){Arabidopsis thaliana}"|"protein Nitrate reductase 1, putative, expressed"	-6.02433	-5.32299	-3.74075	-2.7297	-5.81927	-4.80675	-2.44992	-2.52334
Ta.5664.1.S1_at	putative protein [Arabidopsis thaliana] emb|CAB43930.1| putative protein [Arabidopsis thaliana] ref|NP_194645.1| SNF7 family protein [Arabid|" SNF7 family protein, contains Pfam domain, PF03357: SNF7 family"|"protein SNF7 family protein, expressed"	-1.39126	-1.59457	0.349725	0.455767	-1.52576	-1.50973	0.0837873	0.205684
Ta.5925.1.S1_at	||	3.02591	3.60075	1.48036	1.0505	3.24719	4.21751	1.04292	1.65351
Ta.6000.2.S1_a_at	PP2A regulatory subunit-like protein [Oryza sativa (japonica cultivar-group)]|" protein phosphatase 2A-associated 46 kDa protein / PP2A regulatory subunit (TAP46), identical to PP2A regulatory subunit (46 kDa"|"protein TAP42-like family protein, expressed"	1.47095	3.12978	0.355094	0.628522	1.50233	3.04115	0.318059	0.124754
Ta.6002.1.S1_at	||	2.98577	7.54976	1.27298	2.04445	3.47279	8.20245	0.944984	2.14195
Ta.6307.2.S1_x_at	||	-1.45025	-1.15054	-0.0710609	0.137457	-1.05679	-1.11587	0.0450965	-0.014911
Ta.6327.1.S1_at	auxin-regulated protein-like [Oryza sativa (japonica cultivar-group)] ref|XP_506344.1| PREDICTED P0683C09.107 gene product [Oryza sativa (japonica|" small G protein family protein / RhoGAP family protein, contains Pfam domain, PF00620: RhoGAP domain"|"protein small G protein family protein, putative, expressed"	1.27969	1.25354	0.704392	0.718179	1.54064	1.4271	0.502363	0.674379
Ta.6327.3.S1_a_at	auxin-regulated protein-like [Oryza sativa (japonica cultivar-group)] ref|XP_506344.1| PREDICTED P0683C09.107 gene product [Oryza sativa (japonica|" small G protein family protein / RhoGAP family protein, contains Pfam domain, PF00620: RhoGAP domain"|"protein small G protein family protein, putative, expressed"	1.43278	1.49721	0.503176	0.471762	1.76417	1.89673	0.518828	0.5944
Ta.6629.1.S1_s_at	acidic nuclear phosphoprotein-like protein [Oryza sativa (japonica cultivar-group)] dbj|BAC84847.1| acidic nuclear phosphoprotein-like prote| leucine-rich repeat family protein|"protein Leucine Rich Repeat family protein, expressed"	1.54269	2.82142	0.786637	0.640289	1.36554	2.40845	0.44689	0.358337
Ta.6629.1.S1_x_at	acidic nuclear phosphoprotein-like protein [Oryza sativa (japonica cultivar-group)] dbj|BAC84847.1| acidic nuclear phosphoprotein-like prote| leucine-rich repeat family protein|"protein Leucine Rich Repeat family protein, expressed"	1.60159	2.629	0.76546	0.508096	1.42249	2.39107	0.093883	0.173962
Ta.7051.1.A1_at	putative cytochrome b245 beta chain [Oryza sativa (japonica cultivar-group)]|" respiratory burst oxidase protein F (RbohF) (RbohAp108) / NADPH oxidase, identical to cytochrome b245 beta chain homolog RbohAp10"|"protein respiratory burst oxidase homolog, putative, expressed"	-1.29294	-1.17588	-0.822167	-0.637838	-1.30919	-1.23904	-0.859158	-0.760618
Ta.7160.1.S1_at	Rad21-3 protein [Oryza sativa (japonica cultivar-group)]|" Rad21/Rec8-like family protein, weak similarity to cohesion family protein SYN2 (Arabidopsis thaliana) GI:12006360; contains Pfam"|"protein N terminus of Rad21/Rec8 like protein, expressed"	-1.93612	-2.05323	-0.707794	-0.602548	-1.87909	-2.45809	-0.947092	-0.425725
Ta.7214.1.A1_at	histone acetyl transferase [Zea mays] emb|CAD22097.1| histone acetyltransferase [Zea mays] emb|CAD21650.1| GCN5 protein [Zea mays]|" histone acetyltransferase (GCN5), nearly identical to histone acetyltransferase GCN5 (Arabidopsis thaliana) GI:13591696; contains"|"protein acetyltransferase, GNAT family protein, expressed"	1.24502	2.37863	0.404614	0.133933	1.81946	2.99445	0.465574	0.602532
Ta.7701.1.A1_at	||	1.85711	2.94205	0.545129	0.663577	2.48479	3.54302	0.583907	1.04497
Ta.7701.2.S1_at	ENSANGP00000020885 [Anopheles gambiae str. PEST]||	1.89134	3.26976	0.0427307	0.22336	2.48001	3.63789	-0.0423857	0.535981
Ta.7752.2.S1_a_at	putative receptor kinase [Oryza sativa] gb|AAK18840.1| putative receptor kinase [Oryza sativa]|" leucine-rich repeat transmembrane protein kinase, putative"|"protein atypical receptor-like kinase MARK, putative, expressed"	1.5891	3.56892	0.990881	0.825905	1.48896	3.8532	0.358075	0.213178
Ta.7947.1.S1_at	||	2.61043	2.25108	-0.119128	0.0728668	3.34787	2.36585	0.374326	0.317909
Ta.8158.1.A1_at	ankyrin 1-like [Oryza sativa (japonica cultivar-group)]||protein expressed protein	-1.22229	-1.12286	-0.329715	-0.337243	-1.26019	-1.6857	-0.675862	-0.568689
Ta.8225.1.S1_at	OSJNBa0074L08.3 [Oryza sativa (japonica cultivar-group)] ref|XP_473255.1| OSJNBa0074L08.3 [Oryza sativa (japonica cultivar-group)]|" ABC transporter family protein, similar to ABC transporter GI:10280532 from (Homo sapiens)"|"protein ABC-2 type transporter family protein, expressed"	-1.35022	-1.7711	-0.198946	-0.200764	-1.79244	-1.34927	-0.56095	-0.570011
Ta.8677.1.S1_at	unnamed protein product [Oryza sativa (japonica cultivar-group)] dbj|BAA84612.1| putative small GTP-binding protein Bsar1a [Oryza sativa (ja|" GTP-binding protein (SAR1A), identical to SP:O04834 GTP-binding protein SAR1A. (Arabidopsis thaliana)"|"protein GTP-binding protein SAR1A, putative, expressed"	1.73562	2.42828	1.21462	1.11564	1.97682	2.76392	1.14379	1.28784
Ta.8677.3.S1_a_at	unnamed protein product [Oryza sativa (japonica cultivar-group)] dbj|BAA84612.1| putative small GTP-binding protein Bsar1a [Oryza sativa (ja|" GTP-binding protein (SAR1A), identical to SP:O04834 GTP-binding protein SAR1A. (Arabidopsis thaliana)"|"protein GTP-binding protein SAR1A, putative, expressed"	2.20541	3.31109	1.41203	1.23981	2.1449	3.71972	1.13351	1.2662
Ta.8679.1.S1_x_at	putative stress-induced protein sti1 [Oryza sativa (japonica cultivar-group)] dbj|BAD25789.1| putative stress-induced protein sti1 [Oryza sa|" stress-inducible protein, putative, similar to sti (stress inducible protein) (Glycine max) GI:872116; contains Pfam profile PF0051"|"protein stress-inducible protein, putative, expressed"	2.55134	3.85669	1.50667	1.20502	2.49004	3.8214	1.10483	1.07778
Ta.8764.1.S1_at	||	1.31497	3.00703	0.168094	0.119631	1.73623	2.87805	0.111806	0.292438
Ta.9075.1.S1_at	P0698A10.29 [Oryza sativa (japonica cultivar-group)]|" RNA recognition motif (RRM)-containing protein, similar to RRM-containing protein SEB-4 (Xenopus laevis) GI:8895698; contains"|"protein RNA recognition motif family protein, expressed"	-2.56217	-1.88644	-0.518189	-0.594279	-1.79704	-1.48642	-0.212443	-0.266972
Ta.9115.2.S1_a_at	putative heat shock protein, 5'-partial [Oryza sativa (japonica cultivar-group)]|" heat shock protein 100, putative / HSP100, putative / heat shock protein clpB, putative / HSP100/ClpB, putative, similar to HSP100/"|"protein Chaperone clpB 1, putative, expressed"	5.30802	6.01614	2.05435	2.35883	5.429	5.69396	2.10754	2.23242
Ta.9115.3.S1_x_at	putative heat shock protein [Oryza sativa (japonica cultivar-group)] gb|AAS07199.1| putative heat shock protein [Oryza sativa (japonica|" heat shock protein 100, putative / HSP100, putative / heat shock protein clpB, putative / HSP100/ClpB, putative, similar to HSP100/"|"protein Chaperone clpB 1, putative, expressed"	5.26024	6.33377	2.0709	2.39108	5.38326	6.0977	1.94487	2.10444
Ta.9254.1.S1_at	'putative heat shock protein, hsp40' [Oryza sativa (japonica cultivar-group)]|" DNAJ heat shock family protein, SP:Q9UDY4 DnaJ homolog subfamily B member 4 (Heat shock 40 kDa protein 1 homolog) {Homo sapiens};"|"protein DnaJ domain containing protein, expressed"	2.95731	6.51294	1.12532	1.17609	3.92188	7.46428	1.33297	1.63901
Ta.9258.3.S1_a_at	hypothetical protein [Oryza sativa (japonica cultivar-group)]|" expressed protein, hypothetical proteins - Arabidopsis thaliana"|protein expressed protein	-1.50619	-1.32571	0.920475	0.781835	-1.09677	-1.48025	0.873331	0.744701
Ta.9354.1.S1_a_at	unknown protein [Oryza sativa (japonica cultivar-group)]|" expressed protein, predicted proteins, Arabidopsis thaliana"|protein expressed protein	1.69975	3.38879	0.759042	0.539786	1.86949	3.46074	0.453563	0.493485
Ta.9354.3.S1_a_at	unknown protein [Oryza sativa (japonica cultivar-group)]|" expressed protein, predicted proteins, Arabidopsis thaliana"|protein expressed protein	1.3357	2.23762	0.487293	0.648578	1.40155	2.35635	0.217944	0.361346
Ta.9354.3.S1_x_at	||	1.19389	2.04128	0.453048	0.529097	1.39138	2.24329	0.362793	0.461017
Ta.9394.1.S1_at	putative zinc transporter [Oryza sativa (japonica cultivar-group)]|" zinc transporter (ZAT), identical to zinc transporter ZAT (Arabidopsis thaliana) gi:4206640:gb:AAD11757; member of the cation dif"|"protein cation diffusion facilitator family transporter containing protein, expressed"	1.52682	1.71044	0.929163	0.947245	1.6391	2.06522	0.579486	0.671643
Ta.9424.1.A1_at	putative Hsp70 binding protein [Oryza sativa (japonica cultivar-group)] gb|AAO18457.1| putative Hsp70 binding protein [Oryza sativa (japonic|" armadillo/beta-catenin repeat family protein, contains Pfam profile: PF00514 armadillo/beta-catenin-like repeat"|"protein Armadillo/beta-catenin-like repeat family protein, expressed"	2.74047	5.62522	1.00691	0.947493	2.85362	5.85481	0.837211	1.03053
Ta.9424.2.S1_at	putative Hsp70 binding protein [Oryza sativa (japonica cultivar-group)] gb|AAO18457.1| putative Hsp70 binding protein [Oryza sativa (japonic|" armadillo/beta-catenin repeat family protein, contains Pfam profile: PF00514 armadillo/beta-catenin-like repeat"|"protein Armadillo/beta-catenin-like repeat family protein, expressed"	3.8004	6.99063	1.60971	1.82202	4.16108	7.69436	1.66951	1.68229
Ta.9424.3.S1_a_at	putative Hsp70 binding protein [Oryza sativa (japonica cultivar-group)] gb|AAO18457.1| putative Hsp70 binding protein [Oryza sativa (japonic|" armadillo/beta-catenin repeat family protein, contains Pfam profile: PF00514 armadillo/beta-catenin-like repeat"|"protein Armadillo/beta-catenin-like repeat family protein, expressed"	3.47563	6.09162	1.4389	1.35825	3.44712	6.22344	1.11943	1.0423
Ta.9488.3.S1_a_at	putative RNA-binding protein [Oryza sativa (japonica cultivar-group)] dbj|BAD54280.1| putative RNA-binding protein [Oryza sativa (japonica|" RNA-binding protein, putative, similar to RNA-binding protein GB:AAA86641 GI:1174153 from (Arabidopsis thaliana).Contains PAB2"|"protein RNA-binding protein, putative, expressed"	1.8212	1.92713	0.954639	0.927843	1.54541	1.80174	0.416971	0.361211
Ta.9488.3.S1_x_at	putative RNA-binding protein [Oryza sativa (japonica cultivar-group)]|" similar to RNA-binding protein, putative [Arabidopsis thaliana] (TAIR:At4g10610.1); similar to putative RNA-binding"|"protein RNA-binding protein, putative, expressed"	1.42668	1.55192	0.895745	0.744217	1.45361	1.56725	0.340719	0.260844
Ta.9650.1.A1_at	85kDa isoamylase [Hordeum vulgare subsp. vulgare]| Encodes a protein with strong similarity to isoamylase (EC:3.2.1.68) however lacks critical residues known to be important for activi|"protein isoamylase-type starch debranching enzyme ISO2, putative, expressed"	-1.46195	-1.48823	-0.0168635	0.263604	-1.40791	-1.32559	0.269133	0.0466959
Ta.9657.1.S1_at	P0408G07.8 [Oryza sativa (japonica cultivar-group)]|" formin homology 2 domain-containing protein / FH2 domain-containing protein, low similarity to SP:Q05858 Formin (Limb"|protein expressed protein	1.37046	2.39972	0.792454	0.917169	1.25836	2.48551	0.405998	0.570916
Ta.9672.1.S1_at	putative male sterility 1 protein [Oryza sativa (japonica cultivar-group)] dbj|BAC07324.1| putative male sterility 1 protein [Oryza sativa (japonica||"protein PHD-finger family protein, expressed"	2.49134	5.09974	0.633918	0.635071	2.09703	4.7148	0.147991	0.828424
TaAffx.100729.1.S1_at	PREDICTED P0643F09.17 gene product [Oryza sativa (japonica cultivar-group)] ref|XP_468396.1| unknown protein [Oryza sativa (japonica cultiva| expressed protein|protein expressed protein	-2.17237	-2.19677	-0.844108	-0.27461	-2.48708	-2.70726	-1.1424	-1.33894
TaAffx.104904.1.S1_x_at	putative PGPD14 protein (pollen germination related protein) [Oryza sativa (japonica cultivar-group)]|" zinc finger (C3HC4-type RING finger) family protein, contains Pfam profiles:PF05495 CHY zinc finger, PF00097 zinc finger,"|"protein CHY zinc finger family protein, expressed"	2.24749	2.12351	0.167213	0.208334	2.92994	2.14593	0.225459	0.151378
TaAffx.106707.1.S1_at	||	-1.79796	-2.09852	-0.0711034	-0.486647	-1.38841	-1.27619	-0.0328177	0.251271
TaAffx.109798.1.S1_s_at	secretory acid phosphatase precursor [Oryza sativa (japonica cultivar-group)]|" calcineurin-like phosphoesterase family protein, contains Pfam profile: PF00149 calcineurin-like phosphoesterase"|protein expressed protein	-1.70207	-2.24755	0.823783	1.16691	-2.27381	-3.38301	0.17831	0.0759396
TaAffx.110790.1.S1_s_at	OSJNBa0008M17.6 [Oryza sativa (japonica cultivar-group)] ref|XP_473882.1| OSJNBa0008M17.6 [Oryza sativa (japonica cultivar-group)]| similar to expressed protein [Arabidopsis thaliana] (TAIR:At2g35155.1); similar to expressed protein [Arabidopsis thaliana]|protein expressed protein	-2.04734	-1.98641	-0.296713	-0.226968	-2.22841	-1.82311	-0.450264	-0.758396
TaAffx.111219.1.S1_at	cytosolic heat shock protein 90 [Hordeum vulgare]|" heat shock protein 81-4 (HSP81-4), nearly identical to heat shock protein hsp81.4 (Arabidopsis thaliana) GI:1906828; contains Pfa"|"protein Heat shock protein 82, putative, expressed"	1.34658	2.98493	-0.0187382	-0.0291092	1.39585	3.42451	0.188971	0.179803
TaAffx.111818.2.S1_at	||	-1.89273	-2.50728	-1.3538	-1.27254	-1.82086	-2.94125	-1.03818	-1.12142
TaAffx.113792.1.S1_s_at	periaxin-like protein [Arabidopsis thaliana] ref|NP_196515.1| hydroxyproline-rich glycoprotein family protein [Arabidopsis thaliana]|" hydroxyproline-rich glycoprotein family protein, contains proline-rich extensin domains, INTERPRO:IPR002965"|protein expressed protein	2.40383	3.69983	0.359352	0.431581	2.45814	2.84959	0.793106	1.0697
TaAffx.114664.1.S1_at	unknown protein [Oryza sativa (japonica cultivar-group)] dbj|BAD16860.1| unknown protein [Oryza sativa (japonica cultivar-group)] dbj|BAD168| expressed protein|protein expressed protein	1.11635	2.40076	-0.0106226	-0.199368	1.06041	2.01482	-0.574337	-0.42113
TaAffx.115796.1.S1_at	putative transmembrane protein [Oryza sativa (japonica cultivar-group)] gb|AAP54819.1| putative transmembrane protein [Oryza sativa (japonic|" tobamovirus multiplication protein 3 (TOM3), identical to tobamovirus multiplication protein (TOM3) GI:15425641 from"|"protein tobamovirus multiplication protein 3, putative, expressed"	1.39826	1.49642	0.371567	0.333781	1.52065	1.61636	-0.0465409	0.0881685
TaAffx.118543.1.A1_at	putative phragmoplastin [Oryza sativa (japonica cultivar-group)] gb|AAP55077.1| putative phragmoplastin [Oryza sativa (japonica cultivar-gro|" dynamin-like protein E (DL1E), nearly identical to dynamin-like protein E (Arabidopsis thaliana) GI:19423872; contains Pfam"|"protein Dynamin-related protein 1C, putative, expressed"	1.70913	3.07709	0.569943	0.58426	1.17548	2.78795	-0.172844	-0.0896207
TaAffx.119743.1.S1_at	expressed protein [Oryza sativa (japonica cultivar-group)] gb|AAR87181.1| expressed protein [Oryza sativa (japonica cultivar-group)]|" expressed protein, similar to expressed protein [Arabidopsis thaliana] (TAIR:At4g19645.2); similar to expressed protein"|protein expressed protein	-1.2377	-1.38713	-0.108282	-0.170265	-1.05	-1.57905	-0.1493	-0.0149742
TaAffx.119743.1.S1_s_at	expressed protein [Oryza sativa (japonica cultivar-group)] gb|AAR87181.1| expressed protein [Oryza sativa (japonica cultivar-group)]|" expressed protein, similar to expressed protein [Arabidopsis thaliana] (TAIR:At4g19645.2); similar to expressed protein"|protein expressed protein	-1.29159	-1.7635	0.0489857	0.0474724	-1.03886	-1.44273	-0.0317577	0.00104264
TaAffx.122795.3.S1_s_at	unknow protein [Oryza sativa (japonica cultivar-group)] gb|AAO72387.1| unknow protein [Oryza sativa (japonica cultivar-group)]| expressed protein|"protein F-box domain containing protein, expressed"	1.14293	1.5052	0.576404	0.632645	1.26992	1.91821	0.697818	0.885904
TaAffx.124247.1.S1_at	zinc-induced protein-like [Oryza sativa (japonica cultivar-group)]|" late embryogenesis abundant 3 family protein / LEA3 family protein, similar to several small proteins (~100 aa) that are induced by"|protein Late embryogenesis abundant protein	-2.85472	-3.20865	-2.52124	-2.83326	-3.36108	-3.07814	-2.06591	-1.78797
TaAffx.12670.1.A1_at	||	-2.42764	-2.28533	-0.413396	-0.310374	-2.89851	-2.07513	-0.366148	-0.230366
TaAffx.128418.4.S1_s_at	dehydroascorbate reductase [Triticum aestivum]|" dehydroascorbate reductase, putative, similar to GI:6939839 from (Oryza sativa)"|"protein dehydroascorbate reductase, putative, expressed"	1.68533	2.011	0.437495	0.598074	1.69619	1.82367	0.590757	0.661345
TaAffx.128803.1.S1_at	putative hydrogenase [Oryza sativa] gb|AAL58974.1| putative hydrogenase [Oryza sativa]|" iron hydrogenase family protein, contains Pfam profiles: PF02906 Iron only hydrogenase large subunit, C-terminal domain, PF02256"|"protein Narf, putative, expressed"	1.34365	2.14369	0.824296	0.595638	1.74497	2.44036	0.850795	0.978939
TaAffx.128883.1.S1_at	OSJNBa0023J03.10 [Oryza sativa (japonica cultivar-group)] ref|XP_471733.1| OSJNBa0023J03.10 [Oryza sativa (japonica cultivar-group)]|" RNA recognition motif (RRM)-containing protein, contains InterPro entry IPR000504: RNA-binding region RNP-1 (RNA recognition"|"protein RNA recognition motif family protein, expressed"	1.32652	2.07743	0.804386	0.905359	1.45617	2.25641	0.739731	0.811442
TaAffx.129134.1.S1_at	glycosyltransferase [Triticum aestivum]|" expressed protein, contains Pfam domain, PF04577: Protein of unknown function (DUF563)"|"protein glycosyltransferase, putative, expressed"	-1.84451	-1.67687	-0.925107	-0.971522	-1.74009	-1.83391	-0.684033	-0.640458
TaAffx.15304.1.S1_at	||"protein WRKY DNA binding domain containing protein, expressed"	1.07871	1.24841	0.653881	0.710672	1.21602	1.4683	0.20483	0.455075
TaAffx.15375.1.A1_at	ZF-HD homeobox protein-like [Oryza sativa (japonica cultivar-group)]|" zinc finger homeobox family protein / ZF-HD homeobox family protein, hypothetical protein T8K22.16, Arabidopsis"|"protein ZF-HD protein dimerisation region containing protein, expressed"	2.378	2.2115	-0.445906	-0.764436	1.44056	1.90627	-0.249436	-0.91164
TaAffx.1838.1.S1_at	Hsc70 pir||JC4786 dnaK-type molecular chaperone hsc70-3 - tomato|" heat shock cognate 70 kDa protein 1 (HSC70-1) (HSP70-1), identical to SP:P22953 Heat shock cognate 70 kDa protein 1 (Hsc70.1)"|"protein Heat shock cognate 70 kDa protein, putative, expressed"	7.79602	9.78213	2.52967	4.02892	7.16199	9.06002	1.73244	1.50647
TaAffx.1838.1.S1_x_at	Hsc70 pir||JC4786 dnaK-type molecular chaperone hsc70-3 - tomato|" heat shock cognate 70 kDa protein 1 (HSC70-1) (HSP70-1), identical to SP:P22953 Heat shock cognate 70 kDa protein 1 (Hsc70.1)"|"protein Heat shock cognate 70 kDa protein, putative, expressed"	7.01566	9.34538	2.42989	4.06519	7.1147	9.49221	2.77936	2.38719
TaAffx.18398.1.S1_at	||	4.13053	6.78836	1.16063	1.1885	4.42589	6.90754	0.457914	0.755898
TaAffx.18711.1.S1_at	putative pol polyprotein [Oryza sativa (japonica cultivar-group)] gb|AAP53905.1| putative pol polyprotein [Oryza sativa (japonica cultivar-g||protein expressed protein	1.61339	3.66783	0.46196	0.329357	1.96529	3.48924	0.54162	0.601498
TaAffx.20065.1.S1_at	erythroid differentiation-related factor 1-like protein [Oryza sativa (japonica cultivar-group)]| expressed protein|protein expressed protein	2.25583	4.23541	1.17179	1.40495	2.52029	4.2845	1.22779	1.32867
TaAffx.22939.1.S1_at	putative PGPD14 protein (pollen germination related protein) [Oryza sativa (japonica cultivar-group)]||"protein CHY zinc finger family protein, expressed"	1.976	1.53655	-0.101912	0.217168	2.12121	1.47382	-0.29657	0.00323246
TaAffx.23303.1.S1_at	putative stress-induced protein sti1 [Oryza sativa (japonica cultivar-group)] dbj|BAD25789.1| putative stress-induced protein sti1 [Oryza sa|" stress-inducible protein, putative, similar to sti (stress inducible protein) (Glycine max) GI:872116; contains Pfam profile PF00"|"protein stress-induced protein sti1, putative, expressed"	1.76862	4.80884	0.149608	0.0790507	2.71012	5.09925	0.123218	0.133007
TaAffx.33406.1.A1_at	OSJNBb0086G13.14 [Oryza sativa (japonica cultivar-group)] ref|XP_472577.1| OSJNBb0086G13.14 [Oryza sativa (japonica cultivar-group)] gb|AAP1|" similar to glutathione S-transferase, putative [Arabidopsis thaliana] (TAIR:At1g02940.1); similar to novel protein similar to"|"protein Glutathione S-transferase, N-terminal domain containing protein, expressed"	1.68427	2.6723	0.140843	-0.236282	1.45753	3.06859	-0.0268986	-0.136103
TaAffx.33406.1.A1_x_at	OSJNBb0086G13.14 [Oryza sativa (japonica cultivar-group)] ref|XP_472577.1| OSJNBb0086G13.14 [Oryza sativa (japonica cultivar-group)] gb|AAP1|" similar to glutathione S-transferase, putative [Arabidopsis thaliana] (TAIR:At1g02940.1); similar to novel protein similar to"|"protein Glutathione S-transferase, N-terminal domain containing protein, expressed"	1.58223	2.73395	0.177988	0.180362	1.46876	3.08818	0.0436478	0.102558
TaAffx.33970.1.S1_at	unnamed protein product [Arabidopsis thaliana]|" heterogeneous nuclear ribonucleoprotein, putative / hnRNP, putative, similar to Heterogeneous nuclear ribonucleoprotein SP:P55795"|"protein heterogeneous nuclear ribonucleoprotein, putative, expressed"	1.05307	1.57538	0.531143	0.730179	1.4408	2.16785	0.776176	0.959957
TaAffx.39438.1.A1_at	putative amino acid transporter [Oryza sativa (japonica cultivar-group)] gb|AAO60012.1| putative amino acid transporter [Oryza sativa (japon|" amino acid transporter family protein, low similarity to proton/amino acid transporter 1 (Mus musculus) GI:21908024; belongs to"|"protein Transmembrane amino acid transporter protein, expressed"	3.03163	5.20329	1.10412	1.32098	3.87925	6.18619	1.55414	1.81571
TaAffx.39497.1.S1_at	protein kinase-like [Oryza sativa (japonica cultivar-group)] dbj|BAD37488.1| protein kinase-like [Oryza sativa (japonica cultivar-group)]| similar to protein kinase family protein / ankyrin repeat family protein [Arabidopsis thaliana] (TAIR:At5g13530.1); similar to|"protein Protein kinase domain containing protein, expressed"	-1.1776	-1.72852	-0.547586	-0.721801	-1.30523	-1.9095	-0.680442	-0.745224
TaAffx.43090.1.A1_at	HSP70 [Triticum aestivum]|" heat shock protein 70, putative / HSP70, putative, strong similarity to heat shock protein GI:425194 (Spinacia oleracea)"|"protein Heat shock cognate 70 kDa protein, putative, expressed"	1.48559	1.99779	0.240582	0.376883	1.53419	1.9718	0.332007	0.498613
TaAffx.4324.2.S1_at	zinc-finger protein [Oryza sativa (japonica cultivar-group)] dbj|BAD13036.1| zinc-finger protein [Oryza sativa (japonica cultivar-group)] pi| similar to zinc finger (B-box type) family protein [Arabidopsis thaliana] (TAIR:At5g48250.1); similar to CONSTANS-like protein|"protein CCT motif family protein, expressed"	-2.60134	-1.64754	0.338541	0.958834	-2.32294	-1.458	0.580554	1.05357
TaAffx.43345.1.S1_at	||	3.26524	4.8378	-0.175373	0.10285	3.1199	5.26029	0.138167	0.259868
TaAffx.46153.1.S1_at	putative disrupted in bipolar disorder 1 [Oryza sativa (japonica cultivar-group)]|" curculin-like (mannose-binding) lectin family protein, very low similarity to Ser Thr protein kinase GI:2598067 from (Zea"|"protein curculin-like lectin family protein, putative, expressed"	1.38595	3.05948	0.746669	0.644262	1.46482	3.39725	0.406258	0.362526
TaAffx.51756.1.S1_at	putative salt tolerance protein 5 [Oryza sativa (japonica cultivar-group)]||"protein Nuclear migration protein nudC, putative, expressed"	3.51182	5.17707	1.48357	1.72848	3.22797	5.2287	1.22717	1.28543
TaAffx.56718.1.S1_at	||	2.93525	4.09336	0.513032	0.909173	3.58149	4.6714	1.09382	1.36585
TaAffx.59358.1.S1_at	||	1.22478	2.08941	0.610001	0.75744	1.51711	2.75085	0.78959	0.869976
TaAffx.62637.1.S1_s_at	ripening-related protein-like [Oryza sativa (japonica cultivar-group)] dbj|BAD53655.1| ripening-related protein-like [Oryza sativa (japonica|" invertase/pectin methylesterase inhibitor family protein, low similarity to SP:Q42534 Pectinesterase 2 precursor (EC 3.1.1.11)"|"protein pectinesterase inhibitor domain containing protein, expressed"	3.40773	5.83799	0.914437	1.22706	3.90571	6.79794	0.56619	0.760978
TaAffx.65825.1.S1_at	unknown protein [Arabidopsis thaliana] ref|NP_176360.2| expressed protein [Arabidopsis thaliana]|" expressed protein, similar to membrane protein PTM1 precursor isolog GI:1931644 from (Arabidopsis thaliana)"|"protein Lung seven transmembrane receptor family protein, expressed"	1.53963	1.944	0.926788	0.795614	1.97343	2.07386	0.849764	0.832137
TaAffx.65825.2.S1_at	||	1.49275	1.63285	0.847264	0.78004	1.78014	2.05737	0.928853	0.890399
TaAffx.65843.1.S1_s_at	diphthamide synthesis DPH2-like [Oryza sativa (japonica cultivar-group)] ref|XP_507043.1| PREDICTED OJ1293_E04.32 gene product [Oryza sativa|" diphthamide synthesis DPH2 family protein, contains InterPro accession IPR002728: Diphthamide synthesis DPH2 protein"|"protein diphthamide synthesis protein, putative, expressed"	1.30497	2.06418	1.01863	1.11227	1.83084	1.86808	1.13329	0.735422
TaAffx.67846.1.A1_at	||protein hypothetical protein	6.19779	8.79892	-0.325447	-1.00334	6.67508	9.10083	-0.791917	-0.957068
TaAffx.79318.1.S1_at	unknown protein [Arabidopsis thaliana] ref|NP_176360.2| expressed protein [Arabidopsis thaliana]|" expressed protein, similar to membrane protein PTM1 precursor isolog GI:1931644 from (Arabidopsis thaliana)"|"protein Lung seven transmembrane receptor family protein, expressed"	1.49121	1.6943	0.674569	0.866587	1.78567	2.08894	0.582305	0.640473
TaAffx.79932.1.S1_at	unknown protein [Arabidopsis thaliana] gb|AAK64141.1| unknown protein [Arabidopsis thaliana] ref|NP_568242.1| transducin family protein / WD|" transducin family protein / WD-40 repeat family protein, unnamed ORF cDNA FLJ10872, Homo sapiens, EMBL:AK001734; contains Pfam PF00"|protein expressed protein	1.51778	1.84476	0.800482	1.01745	2.20463	2.38215	0.963454	1.05002
TaAffx.79932.1.S1_s_at	unknown protein [Arabidopsis thaliana] gb|AAK64141.1| unknown protein [Arabidopsis thaliana] ref|NP_568242.1| transducin family protein / WD|" transducin family protein / WD-40 repeat family protein, unnamed ORF cDNA FLJ10872, Homo sapiens, EMBL:AK001734; contains Pfam PF00"|protein expressed protein	1.60034	1.73731	0.648187	0.830877	2.02102	2.25166	0.930333	0.964356
TaAffx.86456.1.S1_s_at	||	-1.48965	-1.81765	-0.634645	-0.839098	-1.12527	-2.40229	-0.610126	-0.575685
TaAffx.87559.1.S1_at	hypothetical protein [Oryza sativa (japonica cultivar-group)] gb|AAO38498.1| hypothetical protein [Oryza sativa (japonica cultivar-group)]|" expressed protein, contains Pfam profile PF04398: Protein of unknown function, DUF538"|protein expressed protein	1.80252	2.72602	0.961957	0.953168	1.44247	2.34118	0.46446	0.290858
TaAffx.92013.1.A1_at	||	2.44151	2.95427	0.0855142	0.549412	1.83592	1.68612	-0.190162	-0.429155
TaAffx.92707.2.S1_at	putative HSF-type DNA-binding protein [Oryza sativa (japonica cultivar-group)]||"protein HSF-type DNA-binding domain containing protein, expressed"	2.91989	4.03037	1.90394	2.02728	2.43327	3.83802	1.6456	1.78084
TaAffx.93321.1.S1_at	histone deacetylase [Zea mays]|" histone deacetylase, putative, similar to histone deacetylase-1 (HD-1) (Gallus gallus) GI:2791684; contains Pfam profile"|"protein histone deacetylase 1A, putative, expressed"	1.50281	1.50079	0.110902	0.268087	1.59251	1.84284	0.209562	0.301395
TaAffx.96631.1.S1_at	calmodulin-like protein [Oryza sativa (japonica cultivar-group)]|" calmodulin-related protein, putative, similar to calmodulin-related protein 2, touch-induced SP:P25070 from (Arabidopsis thaliana)"|"protein EF hand family protein, expressed"	2.33691	2.97993	0.925102	0.714675	2.55579	3.18223	0.400468	0.465762
TaAffx.98086.1.A1_at	putative dnaK-type molecular chaperone precursor [Oryza sativa (japonica cultivar-group)] dbj|BAD17140.1| putative dnaK-type molecular chape|" heat shock protein 70 / HSP70 (HSC70-5), identical to heat shock protein 70 (Arabidopsis thaliana) GI:6746590"|"protein Heat shock 70 kDa protein, mitochondrial precursor, putative, expressed"	2.26952	3.14682	1.53208	1.71176	2.00276	3.29548	1.33423	1.169

## Sheet: 86(G1-P3)
ID	Annotation	CS1sh	CS1h	CS24sh	CS24h	TAM1sh	TAM1h	TAM24sh	TAM24h
Ta.10181.3.S1_a_at	C2 domain-containing protein-like [Oryza sativa (japonica cultivar-group)]| similar to C2 domain-containing protein / armadillo/beta-catenin repeat family protein [Arabidopsis thaliana] (TAIR:At1g44120.1);|"protein Armadillo/beta-catenin-like repeat family protein, expressed"	-1.04991	-0.372748	0.649267	0.698191	-1.09324	-0.39779	0.549657	0.55212
Ta.1058.3.S1_x_at	S-adenosylmethionine decarboxylase precursor [Triticum aestivum]|" adenosylmethionine decarboxylase family protein, contains Pfam profile: PF01536 adenosylmethionine decarboxylase"|"protein S-adenosylmethionine decarboxylase proenzyme, putative, expressed"	-1.31834	-0.712888	-0.739401	-0.709463	-1.23848	-0.676995	-0.941076	-1.01104
Ta.10712.1.S1_a_at	unknown [Arabidopsis thaliana]|" mitochondrial substrate carrier family protein, contains Pfam profile: PF00153 mitochondrial carrier protein"|"protein Mitochondrial carrier protein, expressed"	-3.38913	-0.415093	-0.407459	-0.104467	-2.87798	-0.358638	-0.268696	0.108666
Ta.10712.2.S1_a_at	unknown [Arabidopsis thaliana]|" mitochondrial substrate carrier family protein, contains Pfam profile: PF00153 mitochondrial carrier protein"|"protein Mitochondrial carrier protein, expressed"	-2.95075	-0.640796	0.0462716	0.285434	-2.83891	-0.667313	0.0154062	0.112577
Ta.10712.3.S1_x_at	unknown [Arabidopsis thaliana]|" mitochondrial substrate carrier family protein, contains Pfam profile: PF00153 mitochondrial carrier protein"|"protein Mitochondrial carrier protein, expressed"	-2.18509	-0.149019	-0.16555	-0.0980116	-2.5311	-0.157681	-0.0845497	-0.00869166
Ta.1082.1.S1_a_at	delta-type tonoplast intrinsic protein [Triticum aestivum]|" delta tonoplast integral protein (delta-TIP), identical to delta tonoplast integral protein (delta-TIP) (GI:9279707)(GB:U39485)"|"protein aquaporin TIP-type RB7-18C, putative, expressed"	4.09139	2.5866	1.71901	1.68031	5.54056	3.54801	2.33303	2.59302
Ta.1082.3.S1_x_at	delta-type tonoplast intrinsic protein [Triticum aestivum]|" delta tonoplast integral protein (delta-TIP), identical to delta tonoplast integral protein (delta-TIP) (GI:9279707)(GB:U39485)"|"protein aquaporin TIP-type RB7-5A, putative, expressed"	4.04923	2.25968	1.67844	1.85027	5.19455	3.15209	1.97352	2.39119
Ta.11520.1.A1_at	||	1.58509	-0.142229	1.0012	1.0495	1.68157	-0.0981904	0.933825	0.566034
Ta.11520.2.A1_a_at	||	1.57141	0.162694	1.07724	1.11163	1.60423	-0.530383	0.781982	0.774864
Ta.1156.1.S1_at	unknown protein [Oryza sativa (japonica cultivar-group)]||protein expressed protein	2.20199	0.369745	-0.19485	-0.151259	2.46429	0.609865	0.0675492	0.125953
Ta.1156.1.S1_x_at	unknown protein [Oryza sativa (japonica cultivar-group)]||protein expressed protein	2.39952	0.651216	-0.268351	-0.208133	3.52834	1.36082	0.79801	0.385634
Ta.13405.1.A1_at	unknown protein [Oryza sativa (japonica cultivar-group)]|" expressed protein, similar to unknown protein GI:9294403 from (Arabidopsis thaliana)"|protein expressed protein	1.10375	0.29412	0.415933	0.320259	1.22342	0.00553615	0.452109	0.41816
Ta.1385.1.S1_a_at	methionine synthase protein [Sorghum bicolor]| The protein underdoes thiolation following treatment with the oxidant tert-butylhydroperoxide.|"protein 5-methyltetrahydropteroyltriglutamate-homocysteine methyltransferase, putative, expressed"	-2.88989	-1.45667	-0.709626	-0.650559	-2.42833	-0.88796	-0.467265	-0.38615
Ta.1385.1.S1_x_at	methionine synthase protein [Sorghum bicolor]| The protein underdoes thiolation following treatment with the oxidant tert-butylhydroperoxide.|"protein 5-methyltetrahydropteroyltriglutamate-homocysteine methyltransferase, putative, expressed"	-2.4776	-1.31089	-0.514038	-0.189521	-2.63786	-1.0113	-0.524695	-0.497804
Ta.144.1.S1_at	||	1.98682	0.0904027	1.47471	0.521459	2.3558	0.952871	1.93266	1.23817
Ta.14526.1.S1_s_at	OSJNBa0043L24.15 [Oryza sativa (japonica cultivar-group)] ref|XP_473116.1| OSJNBa0043L24.15 [Oryza sativa (japonica cultivar-group)]| expressed protein|protein hypothetical protein	1.78439	1.72516	1.2583	0.856963	2.01203	1.75489	1.478	1.49416
Ta.16062.1.S1_at	||	1.24424	0.276731	-0.220554	-0.489277	1.41973	0.177478	-0.148857	0.0527437
Ta.1683.1.S1_at	putative phosphogluconate dehydrogenase [Oryza sativa (japonica cultivar-group)] dbj|BAA93024.1| putative phosphogluconate dehydrogenase [Or|" 6-phosphogluconate dehydrogenase family protein, contains Pfam profiles: PF00393 6-phosphogluconate dehydrogenase C-terminal"|"protein 6-phosphogluconate dehydrogenase, decarboxylating, putative, expressed"	-1.0511	-0.783095	-0.530056	-0.542991	-1.24019	-0.479905	-0.926417	-0.945354
Ta.1683.1.S1_x_at	putative phosphogluconate dehydrogenase [Oryza sativa (japonica cultivar-group)] dbj|BAA93024.1| putative phosphogluconate dehydrogenase [Or|" 6-phosphogluconate dehydrogenase family protein, contains Pfam profiles: PF00393 6-phosphogluconate dehydrogenase C-terminal"|"protein 6-phosphogluconate dehydrogenase, decarboxylating, putative, expressed"	-1.06489	-0.692486	-0.641375	-0.592872	-1.14078	-0.342346	-0.820043	-0.93177
Ta.19762.1.A1_s_at	putative splicing factor [Oryza sativa (japonica cultivar-group)] dbj|BAD61423.1| putative splicing factor [Oryza sativa (japonica cultivar-|" splicing factor RSZ33 (RSZ33), nearly identical to splicing factor RSZ33 (Arabidopsis thaliana) GI:9843663; contains Pfam"|"protein RNA recognition motif family protein, expressed"	-1.11331	-0.634918	-0.180479	-0.153729	-1.17213	-0.947985	-0.104157	-0.150475
Ta.21116.2.A1_a_at	maize EST AI621709, similar to an Arabidopsis thialiana chromosome BAC genomic sequence (AC006193); unknown protein [Oryza sativa]|" expressed protein, weak similarity to microtubule binding protein D-CLIP-190 (Drosophila melanogaster) GI:2773363, SMC2-like"|"protein protein transport protein, putative, expressed"	-1.98913	-1.2227	0.0749957	0.134772	-2.29551	-1.53122	-0.333977	-0.301659
Ta.21859.1.S1_at	||	-1.37572	-0.871031	-0.979187	-0.981852	-1.26818	-0.938866	-0.603561	-0.345086
Ta.2210.2.S1_a_at	unnamed protein product [Oryza sativa (japonica cultivar-group)]| expressed protein|protein expressed protein	-1.11306	-0.979037	0.513634	0.604321	-1.53356	-0.942683	0.182788	0.182807
Ta.22495.2.S1_x_at	hypothetical protein [Oryza sativa (japonica cultivar-group)] dbj|BAD38152.1| putative RNA-binding protein [Oryza sativa (japonica cultivar-| glycine-rich protein|protein expressed protein	-1.093	-0.671619	-0.860944	-0.898461	-1.12884	-0.823718	-0.891543	-0.808136
Ta.22718.1.S1_at	putative hydrolase [Oryza sativa] gb|AAO39884.1| putative hydrolase [Oryza sativa (japonica cultivar-group)] gb|AAL79743.1| putative hydrola|" epoxide hydrolase, putative, similar to epoxide hydrolase (Solanum tuberosum) GI:407944; contains Pfam profile PF00561:"|"protein hydrolase, alpha/beta fold family protein, expressed"	-1.73429	-1.12201	-0.654145	-0.701975	-2.0764	-1.07597	-1.01245	-1.19553
Ta.22932.1.S1_at	hypothetical protein [Oryza sativa (japonica cultivar-group)] dbj|BAD82239.1| hypothetical protein [Oryza sativa (japonica cultivar-group)]| glycine-rich protein|protein expressed protein	1.15045	-0.00413217	0.870625	0.773172	1.01839	-0.353324	0.877275	0.70442
Ta.23712.2.S1_at	putative transcription factor [Oryza sativa (japonica cultivar-group)] gb|AAR88580.1| putative transcription factor [Oryza sativa (japonica|" acyl-CoA binding family protein, similar to PIR:S68824:S68824 rngB protein, cytosolic (Dictyostelium discoideum); contains Pfam"|"protein acyl-CoA binding family protein, putative, expressed"	-1.58515	-0.0086041	-0.584485	-0.642109	-1.47389	-0.269511	-0.45793	-0.448567
Ta.24551.1.S1_at	putative ATP-dependent transmembrane transporter [Oryza sativa (japonica cultivar-group)] ref|XP_476198.1| putative ATP-dependent transmembr|" ABC transporter family protein, similar to ATP-binding cassette, sub-family G (WHITE), member 2 GB:NP_036050 from (Mus musculus)"|"protein ABC-2 type transporter family protein, expressed"	-2.04319	-1.11053	-0.938389	-0.838664	-1.68623	0.0797178	-0.821744	-0.904979
Ta.2460.1.S1_x_at	putative PGPD14 protein (pollen germination related protein) [Oryza sativa (japonica cultivar-group)] ref|NP_921803.1| putative PGPD14 prote|" zinc finger (C3HC4-type RING finger) family protein, contains Pfam profiles:PF05495 CHY zinc finger, PF00097 zinc finger,"|"protein CHY zinc finger family protein, expressed"	1.83451	0.294097	0.688956	0.308126	1.83199	-0.42754	0.689746	0.443418
Ta.2460.2.A1_at	putative PGPD14 protein (pollen germination related protein) [Oryza sativa (japonica cultivar-group)] gb|AAP54090.1| putative PGPD14 protein|" zinc finger (C3HC4-type RING finger) family protein, contains Pfam domain PF00097: Zinc finger, C3HC4 type (RING finger)"|"protein CHY zinc finger family protein, expressed"	3.38243	0.514019	0.881413	0.632606	2.4422	-0.113805	0.242647	0.27211
Ta.2460.3.S1_s_at	putative PGPD14 protein (pollen germination related protein) [Oryza sativa (japonica cultivar-group)] ref|NP_921803.1| putative PGPD14 prote|" zinc finger (C3HC4-type RING finger) family protein, contains Pfam profiles:PF05495 CHY zinc finger, PF00097 zinc finger,"|"protein CHY zinc finger family protein, expressed"	3.8988	0.554625	1.29398	0.880772	4.54616	0.719963	1.9273	1.86184
Ta.24758.1.S1_a_at	probable Pto kinase interactor [imported] - Arabidopsis thaliana gb|AAG50687.1| Pto kinase interactor, putative [Arabidopsis thaliana] ref|N|" argonaute protein, putative / AGO, putative, similar to SP:O04379 Argonaute protein (AGO1) {Arabidopsis thaliana}; contains Pfam"|	1.91733	-0.110697	0.546942	0.330167	1.87964	-0.890261	1.24381	0.900193
Ta.25519.2.S1_a_at	DnaJ protein family-like [Oryza sativa (japonica cultivar-group)] dbj|BAD08872.1| DnaJ protein family-like [Oryza sativa (japonica cultivar-|" DNAJ heat shock N-terminal domain-containing protein, similar to SP:P39101 CAJ1 protein, Saccharomyces cerevisiae;"|"protein Chaperone protein dnaJ 10, putative, expressed"	-1.32208	-0.327444	-0.728183	-0.798733	-1.16683	-0.337307	-1.05467	-1.05116
Ta.27695.3.S1_at	Unknown protein [Oryza sativa (japonica cultivar-group)] gb|AAN52756.1| Unknown protein [Oryza sativa (japonica cultivar-group)]||"protein Metal tolerance protein C3, putative, expressed"	1.60559	0.630115	0.0134799	-0.172122	1.80256	0.637505	0.0315512	-0.0549022
Ta.27699.3.A1_at	ESTs C27722(C52692),AU058088(S0509) correspond to a region of the predicted gene.~Similar to Arabidopsis thaliana ribonucleoside-diphosphate||"protein Ribonucleoside-diphosphate reductase large subunit, putative, expressed"	1.53549	0.211975	-0.318198	-0.296654	1.24658	0.190426	-0.185681	-0.133295
Ta.28046.1.A1_at	phenylalanine ammonia-lyase [Triticum aestivum] pir||T06546 phenylalanine ammonia-lyase (EC 4.3.1.5) - wheat (fragment)|" phenylalanine ammonia-lyase 2 (PAL2), nearly identical to SP:P45724"|"protein Phenylalanine ammonia-lyase, putative, expressed"	-2.61669	-1.83924	-1.67288	-1.65121	-2.14061	-1.23484	-1.898	-1.65622
Ta.30674.1.S1_at	putative peroxidase [Oryza sativa (japonica cultivar-group)] tpe|CAH69364.1| TPA: class III peroxidase 122 precursor [Oryza sativa (japonica|" peroxidase 17 (PER17) (P17), identical to SP:Q9SJZ2 Peroxidase 17 precursor (EC 1.11.1.7) (Atperox P17) (ATP25a) {Arabidopsis thali"|"protein Peroxidase 17 precursor, putative, expressed"	1.85742	0.706801	0.794553	0.810449	1.30432	-0.230085	0.910677	0.433949
Ta.30684.1.S1_at	putative L-aspartate oxidase [Oryza sativa (japonica cultivar-group)] dbj|BAD10088.1| putative L-aspartate oxidase [Oryza sativa (japonica|" L-aspartate oxidase family protein, similar to L-aspartate oxidase, Escherichia coli (SP:P10902); contains Pfam profiles PF00890 FA"|"protein L-aspartate oxidase family protein, expressed"	-2.51111	-0.328262	-1.76608	-1.74844	-2.62569	0.225748	-1.91484	-1.64888
Ta.3094.1.S1_x_at	putative epimerase/dehydratase [Oryza sativa (japonica cultivar-group)] gb|AAP53779.1| putative epimerase/dehydratase [Oryza sativa (japonic|" NAD-dependent epimerase/dehydratase family protein, similar to sugar epimerase BlmG from Streptomyces verticillus GI:9937230;"|"protein NAD dependent epimerase/dehydratase family protein, expressed"	-1.3164	-1.03511	0.0730355	0.231913	-1.74648	-0.858398	-0.025609	0.127987
Ta.3094.2.S1_at	putative epimerase/dehydratase [Oryza sativa (japonica cultivar-group)] gb|AAP53779.1| putative epimerase/dehydratase [Oryza sativa (japonic|" NAD-dependent epimerase/dehydratase family protein, similar to sugar epimerase BlmG from Streptomyces verticillus GI:9937230;"|"protein NAD dependent epimerase/dehydratase family protein, expressed"	-2.1172	-1.46514	-0.162144	0.141608	-2.93294	-1.24008	0.0808433	0.233456
Ta.3383.1.S1_a_at	||	-1.89517	-1.2797	-0.151978	0.0147339	-1.6499	-0.68263	0.518316	0.532297
Ta.3502.1.S1_at	putative 2-oxoglutarate/malate translocator [Oryza sativa (japonica cultivar-group)]|" dicarboxylate/tricarboxylate carrier (DTC), identical to dicarboxylate/tricarboxylate carrier (Arabidopsis thaliana) GI:19913113"|"protein Mitochondrial carrier protein, expressed"	-1.23155	-0.207903	0.543408	0.448411	-1.40021	-0.395664	0.465582	0.439899
Ta.3727.1.S1_x_at	unnamed protein product [Arabidopsis thaliana]| similar to protein kinase family protein [Arabidopsis thaliana] (TAIR:At5g38560.1); similar to putative receptor protein|"protein retrotransposon protein, putative, Ty3-gypsy subclass"	-1.50902	-1.07934	0.0136849	0.160299	-1.76775	-0.899548	-0.197371	0.0177837
Ta.4248.1.A1_at	mitochondrial transcription termination factor-like [Oryza sativa (japonica cultivar-group)]|" mitochondrial transcription termination factor family protein / mTERF family protein, low similarity to SP:Q99551 Transcription ter"|"protein mTERF family protein, expressed"	-1.97579	-1.7007	-1.24622	-0.434904	-2.01104	-1.35969	-1.04938	-0.351617
Ta.4571.1.A1_at	kinesin-like protein [Oryza sativa]|" kinesin motor protein-related, similar to kinesin heavy chain (GI:15208461) (Zea mays); similar to BY-2 kinesin-like"|"protein kinesin motor family protein, putative, expressed"	-1.36615	-0.878806	-0.340302	-0.152605	-1.24912	-0.692961	-0.487668	-0.328306
Ta.4917.1.S1_at	caffeoyl-CoA O-methyltransferase [Oryza sativa (japonica cultivar-group)] dbj|BAD67858.1| putative caffeoyl-CoA O-methyltransferase [Oryza s|" caffeoyl-CoA 3-O-methyltransferase, putative, nearly identical to GI:2960356 (Populus balsamifera subsp. trichocarpa),"|"protein Caffeoyl-CoA O-methyltransferase 1, putative, expressed"	-2.057	-1.35143	-0.617398	-0.714378	-2.03012	-0.516653	-0.175588	-0.39859
Ta.5377.1.S1_at	putative system A transporter isoform 2 [Oryza sativa (japonica cultivar-group)]|" amino acid transporter family protein, low similarity to N system amino acids transporter NAT-1 (Mus musculus) GI:7406950; contai"|"protein amino acid transporter family protein, putative, expressed"	-1.03849	-0.935376	-0.492932	-0.725512	-1.00141	-0.91318	-0.49022	-0.547231
Ta.5452.1.S1_x_at	OSJNBa0093F12.14 [Oryza sativa (japonica cultivar-group)] ref|XP_473739.1| OSJNBa0093F12.14 [Oryza sativa (japonica cultivar-group)] emb|CAE| expressed protein|"protein seed specific protein Bn15D1B, putative, expressed"	-1.59031	-0.968016	-0.692235	-0.682844	-1.58335	0.143981	-0.0122748	-0.133449
Ta.5623.1.S1_x_at	putative 4-coumarate coenzyme A ligase [Oryza sativa (japonica cultivar-group)]|" 4-coumarate--CoA ligase 1 / 4-coumaroyl-CoA synthase 1 (4CL1), identical to SP:Q42524 4-coumarate--CoA ligase 1 (EC 6.2.1.12) (4C"|"protein 4-coumarate-CoA ligase 1, putative, expressed"	-1.64041	-0.575108	-0.962766	-0.973543	-1.95766	-0.494312	-1.26694	-1.03394
Ta.5623.2.S1_a_at	putative 4-coumarate coenzyme A ligase [Oryza sativa (japonica cultivar-group)]|" 4-coumarate--CoA ligase 1 / 4-coumaroyl-CoA synthase 1 (4CL1), identical to SP:Q42524 4-coumarate--CoA ligase 1 (EC 6.2.1.12) (4C"|"protein 4-coumarate-CoA ligase 1, putative, expressed"	-1.94436	-0.509188	-0.726665	-1.05128	-2.24358	-0.250941	-1.02092	-0.870914
Ta.573.1.S1_at	unknown protein [Arabidopsis thaliana] gb|AAM20655.1| unknown protein [Arabidopsis thaliana] ref|NP_850072.1| haloacid dehalogenase-like hyd|" haloacid dehalogenase-like hydrolase family protein, contains Pfam profiles PF00702: haloacid dehalogenase-like"|protein expressed protein	1.59244	0.384676	1.00125	1.41718	1.76843	-0.381554	1.22	0.916724
Ta.5852.1.A1_at	heat shock factor RHSF13-like [Oryza sativa (japonica cultivar-group)]|" heat shock transcription factor family protein, contains Pfam profile: PF00447 HSF-type DNA-binding domain"|"protein HSF-type DNA-binding domain containing protein, expressed"	-3.04414	-0.814477	0.139163	0.144195	-3.32585	-1.40512	-0.532681	-0.158911
Ta.5852.1.A1_x_at	heat shock factor RHSF13-like [Oryza sativa (japonica cultivar-group)]|" heat shock transcription factor family protein, contains Pfam profile: PF00447 HSF-type DNA-binding domain"|"protein HSF-type DNA-binding domain containing protein, expressed"	-3.01096	-0.825256	0.247777	0.195365	-3.35791	-1.39896	-0.532017	-0.224148
Ta.590.1.S1_x_at	high light protein [Hordeum vulgare]||protein Jacalin-like lectin domain containing protein	-2.05038	-1.51525	-1.06779	-1.22482	-1.72755	-1.2095	-0.671458	-0.92828
Ta.6173.1.A1_x_at	hypersensitive-induced reaction protein 4 [Hordeum vulgare subsp. vulgare] gb|AAN17465.1| hypersensitive-induced reaction protein 4 [Hordeum|" band 7 family protein, similar to hypersensitive-induced response protein (Zea mays) GI:7716468; contains Pfam profile PF01145: S"|"protein hypersensitive-induced reaction protein 4, putative, expressed"	-2.46152	-0.383047	-0.292659	0.267546	-2.53759	-0.459073	-0.477229	-0.176251
Ta.6173.2.S1_a_at	hypersensitive-induced reaction protein 4 [Hordeum vulgare subsp. vulgare] gb|AAN17465.1| hypersensitive-induced reaction protein 4 [Hordeum|" band 7 family protein, similar to hypersensitive-induced response protein (Zea mays) GI:7716468; contains Pfam profile PF01145: S"|"protein hypersensitive-induced reaction protein 4, putative, expressed"	-3.05403	-0.51326	-0.49364	-0.0510638	-2.93814	0.0808535	-0.681238	-0.12613
Ta.6270.1.A1_at	kinesin-like protein [Arabidopsis thaliana] dbj|BAA88112.1| kinesin-like protein [Arabidopsis thaliana] pir||T52425 kinesin-like protein [im|" kinesin motor protein-related, similar to kinesin motor protein (kin2) GI:2062751 from (Ustilago maydis)"|"protein Centromeric protein E, putative, expressed"	1.26687	0.143478	0.87282	0.92816	1.3888	0.022899	0.901515	0.925609
Ta.6301.2.S1_a_at	calcium-dependent protein kinase 2 [Triticum aestivum]|" calcium-dependent protein kinase, putative / CDPK, putative, similar to calmodulin-domain protein kinase CDPK isoform 6"|"protein Calcium-dependent protein kinase, isoform 11, putative, expressed"	-1.37958	-0.835077	-0.720876	-1.09233	-1.44724	-0.377123	-0.936367	-0.97957
Ta.706.1.S1_s_at	glucose-6-phosphate dehydrogenase [Triticum aestivum]| Encodes a cytosolic glucose-6-phosphate dehydrogenase that is insensitive to reduction by DTT and whose mRNA is expressed|"protein Glucose-6-phosphate 1-dehydrogenase, cytoplasmic isoform, putative, expressed"	-1.61288	-0.672279	0.704795	0.754719	-1.42097	-0.421151	-0.104256	-0.0560936
Ta.7673.1.S1_at	||	1.70566	1.26284	0.872566	0.656596	1.54462	1.43276	0.83772	1.06607
Ta.7980.2.S1_s_at	putative ribosomal protein L6 [Oryza sativa (japonica cultivar-group)] gb|AAO32311.1| putative chloroplast 50S ribosomal protein L6 [Oryza|" ribosomal protein L6 family protein, Similar to Mycobacterium RlpF (gb:Z84395). ESTs gb:T75785,gb:R30580,gb:T04698 come"|"protein 50S ribosomal protein L6, putative, expressed"	-1.09454	-0.565384	-0.633137	-0.759316	-1.23674	-0.460237	-0.919315	-0.82236
Ta.7980.3.S1_a_at	putative ribosomal protein L6 [Oryza sativa (japonica cultivar-group)] gb|AAO32311.1| putative chloroplast 50S ribosomal protein L6 [Oryza|" ribosomal protein L6 family protein, Similar to Mycobacterium RlpF (gb:Z84395). ESTs gb:T75785,gb:R30580,gb:T04698 come"|"protein 50S ribosomal protein L6, putative, expressed"	-1.15429	-0.408933	-0.651092	-0.95834	-1.30006	-0.517345	-0.994314	-0.877579
Ta.8120.2.S1_a_at	bZIP protein-like [Oryza sativa (japonica cultivar-group)] dbj|BAD28835.1| bZIP protein-like [Oryza sativa (japonica cultivar-group)]| bZIP protein|protein expressed protein	1.15007	-0.248815	0.993837	0.780492	1.12982	0.100796	0.729501	0.661643
Ta.9000.1.S1_at	beta-fructosidase [Triticum aestivum] pir||T06338 probable vacuolar hydrolase (EC 3.2.1.-) - wheat (fragment)|" beta-fructosidase (BFRUCT3) / beta-fructofuranosidase / invertase, vacuolar, identical to beta-fructosidase GB:CAA67560"|"protein Beta-fructofuranosidase 1 precursor, putative, expressed"	-3.83177	-1.61951	-1.76573	-2.00475	-4.54925	-2.47851	-2.61936	-1.46652
Ta.9377.2.A1_at	p53 binding protein-like [Oryza sativa (japonica cultivar-group)] dbj|BAD08763.1| p53 binding protein-like [Oryza sativa (japonica cultivar-|" zinc finger (Ran-binding) family protein, similar to ZIS2 (Homo sapiens) GI:4191329; contains Pfam profile PF00641:"|"protein Zn-finger in Ran binding protein and others containing protein, expressed"	1.15802	0.627725	-0.459522	-0.544343	1.15766	0.505263	0.00921695	-0.0598205
Ta.9584.1.S1_at	putative GCPE protein [Oryza sativa (japonica cultivar-group)] ref|XP_506856.1| PREDICTED OJ1669_F01.30 gene product [Oryza sativa (japonica|" 1-hydroxy-2-methyl-2-(E)-butenyl 4-diphosphate synthase, putative / GcpE family protein, similar to GcpE"|"protein 4-hydroxy-3-methylbut-2-en-1-yl diphosphate synthase family protein, expressed"	1.29197	0.310635	0.538406	0.783526	1.80592	0.807322	1.16821	1.24174
Ta.9643.2.S1_x_at	Trans-cinnamate 4-monooxygenase (Cinnamic acid 4-hydroxylase) (CA4H) (C4H) (P450C4H) (Cytochrome P450 73) gb|AAB42024.1| cinnamic acid 4-hyd|" trans-cinnamate 4-monooxygenase / cinnamic acid 4-hydroxylase (C4H) (CA4H) / cytochrome P450 73 (CYP73) (CYP73A5), identical"|"protein Trans-cinnamate 4-monooxygenase, putative"	-1.89432	-1.2173	-1.45932	-1.25107	-2.11282	-0.669377	-1.38647	-1.20592
Ta.9806.1.S1_x_at	cytochrome P450 [Triticum aestivum]|" cytochrome P450 98A3, putative (CYP98A3), identical to Cytochrome P450 98A3 (SP:O22203) (Arabidopsis thaliana); similar to"|"protein Cytochrome P450 98A1, putative, expressed"	-1.23397	-0.892852	-0.862613	-0.926781	-1.32252	-0.960037	-0.561542	-0.685795
Ta.995.1.S1_at	OSJNBa0036B21.7 [Oryza sativa (japonica cultivar-group)] ref|XP_472727.1| OSJNBa0036B21.7 [Oryza sativa (japonica cultivar-group)]|" short-chain dehydrogenase/reductase (SDR) family protein, contains INTERPRO family IPR002198 short chain"|"protein oxidoreductase, short chain dehydrogenase/reductase family protein, expressed"	-1.17141	-0.486925	0.533497	0.574499	-1.10661	-0.149628	0.083163	0.213092
TaAffx.101819.1.S1_at	||	1.2196	0.839571	0.890893	0.867298	1.20493	1.00172	0.725512	0.71472
TaAffx.107661.1.S1_at	soluble acid invertase [Hordeum vulgare]|" beta-fructosidase (BFRUCT3) / beta-fructofuranosidase / invertase, vacuolar, identical to beta-fructosidase GB:CAA67560"|"protein Beta-fructofuranosidase 1 precursor, putative, expressed"	-3.79165	-2.07769	-2.53456	-2.8557	-3.47641	-2.74244	-2.68211	-2.27168
TaAffx.111774.2.S1_at	||	3.38875	1.39502	1.20569	1.31463	3.35264	1.18627	1.50286	0.440661
TaAffx.111774.2.S1_x_at	||	3.70564	1.6583	1.37727	1.48673	4.01867	1.48103	1.97462	1.23103
TaAffx.120697.1.S1_at	zinc-finger protein [Oryza sativa (japonica cultivar-group)] dbj|BAD13036.1| zinc-finger protein [Oryza sativa (japonica cultivar-group)] pi|" zinc finger (B-box type) family protein, contains similarity to CONSTANS homologs"|"protein CCT motif family protein, expressed"	-1.89655	-1.25366	0.526866	1.38488	-2.03835	-1.19534	0.207465	0.524277
TaAffx.128896.21.S1_x_at	Chloroplast 50S ribosomal protein S8 [Oryza sativa (japonica cultivar-group)] dbj|BAD31428.1| Chloroplast 50S ribosomal protein S8 [Oryza sa| chloroplast 30S ribosomal protein S8|	-1.86029	-1.20869	-1.25629	-1.32041	-1.87921	-1.02409	-1.42387	-1.41726
TaAffx.132236.1.S1_at	PDR-like ABC transporter [Oryza sativa (japonica cultivar-group)]|" ABC transporter family protein, similar to PDR5-like ABC transporter GI:1514643 from (Spirodela polyrhiza); contains Pfam profile:"|"protein ABC transporter family protein, putative, expressed"	-2.51943	-1.30151	-0.839723	-0.925394	-2.14589	-0.667143	-0.951567	-1.03323
TaAffx.14343.1.S1_at	hydrolase-like protein [Oryza sativa (japonica cultivar-group)] dbj|BAC79905.1| hydrolase-like protein [Oryza sativa (japonica cultivar-grou|" hydrolase, alpha/beta fold family protein, low similarity to hydrolases from Rhodococcus sp. EtbD1 GI:3273239, EtbD2 GI:3273241;"|"protein hydrolase, alpha/beta fold family protein, expressed"	2.75426	0.47271	1.09405	0.632171	2.29975	-0.103366	0.321892	0.745413
TaAffx.14510.1.S1_at	At4g02340/T14P8_15 [Arabidopsis thaliana] gb|AAM26670.1| AT4g02340/T14P8_15 [Arabidopsis thaliana] emb|CAB80727.1| AT4g02340 [Arabidopsis th|" epoxide hydrolase, putative, strong similarity to ATsEH (Arabidopsis thaliana) GI:1109600"|"protein hydrolase, alpha/beta fold family protein, expressed"	-1.59755	-1.03419	-0.69261	-0.391623	-1.44689	-1.05132	-0.887283	-0.867208
TaAffx.16100.1.S1_at	unknown protein [Oryza sativa (japonica cultivar-group)] dbj|BAC83797.1| unknown protein [Oryza sativa (japonica cultivar-group)]||protein expressed protein	-1.60689	-0.406338	0.254446	-0.0649579	-1.59827	-1.04358	-0.330225	-0.613408
TaAffx.18447.1.S1_at	DNA-binding protein; bZIP type [Petroselinum crispum] sp|Q99090|CPRF2_PETCR Light-inducible protein CPRF-2| similar to bZIP transcription factor family protein [Arabidopsis thaliana] (TAIR:At3g54620.1); similar to light-induced|"protein bZIP transcription factor family protein, expressed"	3.32179	0.875693	-0.50938	-0.69904	2.83504	0.446468	-0.504623	-0.799211
TaAffx.2084.1.S1_at	SNARE 11 [Oryza sativa (japonica cultivar-group)] dbj|BAD53572.1| putative NPSN12 [Oryza sativa (japonica cultivar-group)]|" novel plant SNARE 11 (NPSN11), contains 1 transmembrane domain; identical to Novel plant SNARE 11 (AtNPSN11) (Swiss-Prot:Q944A9)"|"protein Novel plant SNARE 11, putative, expressed"	-2.6901	-0.392586	0.497168	0.874356	-3.04638	-1.14485	0.175431	0.410032
TaAffx.23666.1.S1_at	glutaredoxin-like [Oryza sativa (japonica cultivar-group)] dbj|BAD73655.1| glutaredoxin-like [Oryza sativa (japonica cultivar-group)]|" glutaredoxin family protein, contains INTERPRO Domain IPR002109, Glutaredoxin (thioltransferase)"|"protein Glutaredoxin-like family protein, expressed"	3.58153	2.61493	1.21198	1.18557	4.08529	3.09529	2.81471	2.62498
TaAffx.2446.3.S1_at	hypothetical protein [Oryza sativa (japonica cultivar-group)] dbj|BAD32012.1| hypothetical protein [Oryza sativa (japonica cultivar-group)]||protein hypothetical protein	1.14009	0.146106	0.622276	0.761175	1.64584	0.232859	0.645503	0.696715
TaAffx.31778.1.S1_s_at	||	2.66295	0.943115	1.67379	1.77668	2.50619	0.838301	1.64702	1.75989
TaAffx.9231.2.S1_x_at	CBF-like protein [Secale cereale]||"protein AP2 domain containing protein, expressed"	1.29731	0.129801	-0.0641433	-0.128393	1.07016	0.196756	0.0908052	0.0743565
TaAffx.95585.1.S1_at	unknown protein [Oryza sativa (japonica cultivar-group)]|" expressed protein, similar to unknown protein (gb:AAF04428.1)"|protein expressed protein	2.45793	1.47413	1.15713	0.649073	2.90416	2.34459	1.95697	2.0675

## Sheet: 806(G1-P4)
ID	Annotation	CS1sh	CS1h	CS24sh	CS24h	TAM1sh	TAM1h	TAM24sh	TAM24h
Ta.10098.3.S1_a_at	putative protein phosphatase 2C [Oryza sativa (japonica cultivar-group)]|" protein phosphatase 2C, putative / PP2C, putative"|"protein DNA-binding protein phosphatase 2C, putative, expressed"	1.27437	1.93263	0.137671	-0.0445546	1.42136	4.39982	0.172106	-0.103596
Ta.10108.2.A1_a_at	unknown protein [Oryza sativa (japonica cultivar-group)] ref|XP_507227.1| PREDICTED P0453D01.16-2 gene product [Oryza sativa (japonica culti| expressed protein|protein expressed protein	-0.130633	-1.29053	0.580735	0.463367	-0.330798	-1.71563	0.417842	0.315871
Ta.1013.1.S1_at	plasma membrane intrinsic protein 1 [Triticum aestivum]|" aquaporin, putative, similar to plasma membrane aquaporin GI:3551133 from (Raphanus sativus)"|"protein aquaporin PIP2.4, putative, expressed"	-0.881595	-1.29887	-0.874929	-0.815299	-0.70135	-1.55601	-1.04198	-0.89573
Ta.10168.1.S1_at	putative calmodulin-binding heat-shock protein [Oryza sativa (japonica cultivar-group)]|" lipase class 3 family protein / calmodulin-binding heat-shock protein, putative, similar to almodulin-binding heat-shock"|"protein calmodulin-binding heat-shock protein, putative, expressed"	0.757362	2.98195	0.454137	0.201889	0.730169	3.54843	0.303629	0.325497
Ta.10303.1.S1_at	tyrosine-specific protein phosphatase protein [Oryza sativa]|" tyrosine specific protein phosphatase family protein, contains tyrosine specific protein phosphatases active site, PROSITE:PS00383"|"protein tyrosine specific protein phosphatase family protein, putative, expressed"	-1.66121	-3.37519	-0.991796	-0.892991	-1.39921	-3.24449	-0.821931	-1.01349
Ta.10308.1.S1_at	putative UDP-galactose/UDP-glucose transporter [Oryza sativa (japonica cultivar-group)]|" UDP-galactose/UDP-glucose transporter, putative, very similar to UDP-galactose/UDP-glucose transporter (GI:22651763)"|"protein Adenosine 3'-phospho 5'-phosphosulfate transporter 1, putative, expressed"	1.61878	3.38225	1.07419	1.16931	1.12123	2.74685	0.484686	0.550103
Ta.10308.3.S1_a_at	putative UDP-galactose/UDP-glucose transporter [Oryza sativa (japonica cultivar-group)]|" UDP-galactose/UDP-glucose transporter, putative, very similar to UDP-galactose/UDP-glucose transporter (GI:22651763)"|"protein Adenosine 3'-phospho 5'-phosphosulfate transporter 1, putative, expressed"	1.76145	3.83815	1.26108	1.29552	1.41682	3.44079	0.611003	0.61926
Ta.10329.34.S1_x_at	PREDICTED: similar to germinal histone H4 gene [Canis familiaris]|" histone H4, identical to histone H4 from Lycopersicon esculentum GI:297150, Lolium temulentum SP:P02308, Acropora formosa GI:4556"|"protein Histone H4, putative, expressed"	1.40836	1.614	-0.242264	-0.0161224	0.905689	1.82896	-0.0978306	-0.0351554
Ta.10362.2.A1_a_at	unknown protein [Oryza sativa (japonica cultivar-group)] gb|AAP54343.1| unknown protein [Oryza sativa (japonica cultivar-group)] gb|AAL59023| expressed protein|protein expressed protein	-0.699167	-1.05457	-0.468637	-0.669076	-0.204842	-1.04983	-0.119625	-0.0481321
Ta.10373.1.A1_x_at	putative non-phototropic hypocotyl 3 (NPH3)/phototropic response protein [Oryza sativa (japonica cultivar-group)] dbj|BAD09643.1| putative n|" phototropic-responsive NPH3 family protein, contains NPH3 family domain, Pfam:PF03000"|"protein transposon protein, putative, Mutator sub-class, expressed"	0.695322	2.36347	0.477916	0.579033	1.02842	3.0052	0.609441	0.531254
Ta.10402.1.S1_x_at	24-methylene lophenol C24(1)methyltransferase [Oryza sativa]|" S-adenosyl-methionine-sterol-C-methyltransferase, identical to sterol-C-methyltransferase GI:1061040 from"|"protein 24-methylenesterol C-methyltransferase 2, putative, expressed"	-0.309871	-2.06111	-0.643939	-0.515768	-0.71773	-2.95313	-1.01314	-1.05686
Ta.10402.3.A1_at	24-methylene lophenol C24(1)methyltransferase [Oryza sativa]|" S-adenosyl-methionine-sterol-C-methyltransferase, identical to sterol-C-methyltransferase GI:1061040 from"|"protein 24-methylenesterol C-methyltransferase 2, putative, expressed"	1.1601	-2.13859	0.571235	0.62894	0.173704	-2.91302	0.0481731	0.0395701
Ta.10402.3.A1_x_at	24-methylene lophenol C24(1)methyltransferase [Oryza sativa]|" S-adenosyl-methionine-sterol-C-methyltransferase, identical to sterol-C-methyltransferase GI:1061040 from"|"protein 24-methylenesterol C-methyltransferase 2, putative, expressed"	1.10831	-1.61175	0.607401	0.713328	0.0526705	-2.29224	-0.0468117	-0.145002
Ta.10406.1.S1_at	P0456E05.21 [Oryza sativa (japonica cultivar-group)]||protein expressed protein	-1.03024	-2.21637	-0.196079	0.247582	-0.511491	-1.82217	0.880522	0.912321
Ta.10423.1.S1_x_at	||	-0.856162	-1.48609	-0.74808	-0.719245	-0.179618	-1.72329	-0.310895	-0.213403
Ta.10446.1.S1_at	unknown protein [Oryza sativa (japonica cultivar-group)] dbj|BAD17568.1| unknown protein [Oryza sativa (japonica cultivar-group)] dbj|BAD174| expressed protein|protein expressed protein	-0.353101	-1.38349	0.503377	0.438128	-0.057162	-1.16244	0.644686	0.623611
Ta.10520.1.S1_at	B1097D05.23 [Oryza sativa (japonica cultivar-group)] dbj|BAC05572.1| unknown protein [Oryza sativa (japonica cultivar-group)]| expressed protein|protein expressed protein	1.19411	3.90022	0.662213	-0.0115159	0.136034	5.38871	0.271957	0.420819
Ta.10520.2.S1_a_at	B1097D05.23 [Oryza sativa (japonica cultivar-group)] dbj|BAC05572.1| unknown protein [Oryza sativa (japonica cultivar-group)]| expressed protein|protein expressed protein	-0.185216	1.38684	-0.613714	-0.940757	-0.429112	1.69861	-0.660692	-0.638662
Ta.10520.2.S1_x_at	B1097D05.23 [Oryza sativa (japonica cultivar-group)] dbj|BAC05572.1| unknown protein [Oryza sativa (japonica cultivar-group)]|" leucine-rich repeat family protein / extensin family protein, similar to extensin-like protein (Lycopersicon esculentum)"|protein expressed protein	0.188973	1.63909	-0.0172786	-0.0520878	0.22026	2.3534	0.011922	0.0736624
Ta.10549.1.A1_at	mitochondrial alternative oxidase 1d [Saccharum officinarum]|" alternative oxidase 1a, mitochondrial (AOX1A), identical to GB:Q39219 (SP:Q39219) from (Arabidopsis thaliana)"|"protein transposon protein, putative, unclassified, expressed"	1.96052	6.25468	1.97392	1.73865	0.66909	6.4353	0.745148	0.953209
Ta.10549.1.A1_x_at	mitochondrial alternative oxidase 1d [Saccharum officinarum]|" alternative oxidase 1a, mitochondrial (AOX1A), identical to GB:Q39219 (SP:Q39219) from (Arabidopsis thaliana)"|"protein transposon protein, putative, unclassified, expressed"	1.76283	5.8072	1.38534	1.44534	1.11391	6.90095	0.959424	1.18666
Ta.10549.2.A1_at	OSJNBa0083N12.11 [Oryza sativa (japonica cultivar-group)] emb|CAD41813.2| OSJNBa0083N12.11 [Oryza sativa (japonica cultivar-group)] dbj|BAA2|" alternative oxidase 1b, mitochondrial (AOX1B), identical to GB:O23913 (SP:O23913) from (Arabidopsis thaliana)"|"protein transposon protein, putative, unclassified, expressed"	2.39724	7.10938	0.948988	0.956135	1.42043	7.074	0.165044	0.556188
Ta.1057.1.A1_at	putative peptide transport protein [Oryza sativa (japonica cultivar-group)] dbj|BAD82780.1| putative peptide transport protein [Oryza sativa|" proton-dependent oligopeptide transport (POT) family protein, contains Pfam profile: PF00854 POT family"|"protein POT family protein, expressed"	0.854012	-2.40627	0.151811	-0.208401	0.199295	-2.51238	-0.698392	-1.27369
Ta.1057.1.A1_x_at	putative peptide transport protein [Oryza sativa (japonica cultivar-group)] dbj|BAD82780.1| putative peptide transport protein [Oryza sativa|" proton-dependent oligopeptide transport (POT) family protein, contains Pfam profile: PF00854 POT family"|"protein POT family protein, expressed"	0.682586	-2.6039	-0.0172578	-0.206588	0.152181	-2.92173	-0.757403	-1.40525
Ta.10626.1.A1_at	||	-0.0759422	3.52604	-0.661601	-0.605059	1.15921	5.66941	-0.499823	-0.471648
Ta.10644.1.A1_at	At1g29690/F15D2_24 [Arabidopsis thaliana] gb|AAG51760.1| unknown protein; 124288-121737 [Arabidopsis thaliana] pir||C86420 unknown protein,| Encodes a protein containing a domain with significant homology to the MACPF (membrane attack complex and perforin) domain of|"protein MAC/Perforin domain containing protein, expressed"	-0.678102	-1.50914	-0.22627	0.0610873	-0.290258	-1.45587	-0.0294236	0.0428417
Ta.10682.1.A1_at	putative ring finger protein [Oryza sativa (japonica cultivar-group)] dbj|BAD07573.1| putative ring finger protein [Oryza sativa (japonica|" zinc finger (C3HC4-type RING finger) family protein, contains Pfam domain, PF00097: Zinc finger, C3HC4 type (RING finger)"|"protein Zinc finger, C3HC4 type family protein, expressed"	0.973131	3.68873	1.38873	1.06735	0.365417	4.14515	0.991136	1.33722
Ta.10701.1.S1_at	putative calcium-dependent protein kinase [Oryza sativa (japonica cultivar-group)] dbj|BAD17519.1| putative calcium-dependent protein kinase|" protein kinase family protein, contains protein kinase domain, Pfam:PF00069"|"protein Protein kinase domain containing protein, expressed"	1.05558	2.43758	0.753743	0.824363	1.21712	2.72895	0.802637	0.880656
Ta.10799.3.S1_a_at	putative ubiquitin conjugation factor [Oryza sativa (japonica cultivar-group)] ref|XP_468783.1| putative ubiquitin conjugation factor [Oryza|" U-box domain-containing protein, contains Pfam profile PF04564: U-box domain"|"protein U-box domain containing protein, expressed"	1.26914	3.55862	0.827963	0.741588	1.46745	4.19945	0.827051	0.945102
Ta.1092.1.S1_at	putative density regulated protein drp1 [Oryza sativa (japonica cultivar-group)] dbj|BAD72209.1| putative density regulated protein drp1 [Or|" eukaryotic translation initiation factor SUI1 family protein, similar to SP:O43583 Density-regulated protein (DRP1 protein)"|"protein density-regulated protein DRP1 containing protein, expressed"	0.263538	2.24097	-0.0748283	-0.227814	0.434325	2.45179	0.0428387	-0.00602267
Ta.10952.1.S1_at	||protein hypothetical protein	0.03569	3.14552	0.00849631	-0.0250454	0.0112197	3.71338	0.0071071	-0.0129268
Ta.11040.1.S1_at	ovule development protein aintegumenta (ANT)-like [Oryza sativa (japonica cultivar-group)] dbj|BAD05714.1| ovule development protein aintegu|" ovule development protein, putative, similar to ovule development protein AINTEGUMENTA (GI:1209099) (Arabidopsis thaliana)"|"protein ZMMHCF1, putative, expressed"	-0.773251	-2.87937	-0.605736	-0.44368	-0.573218	-2.79282	-0.711519	-0.644919
Ta.11114.1.A1_at	OSJNBb0020O11.6 [Oryza sativa (japonica cultivar-group)] ref|XP_473317.1| OSJNBb0020O11.6 [Oryza sativa (japonica cultivar-group)]|" beta-fructosidase (BFRUCT4) / beta-fructofuranosidase / invertase, vacuolar, identical to beta-fructosidase GI:1871503 from"|"protein Beta-fructofuranosidase 1 precursor, putative, expressed"	0.224418	1.14732	-0.946158	-0.890268	-0.0295069	1.91908	-0.831288	-0.525409
Ta.11125.1.A1_at	||"protein Protein kinase domain containing protein, expressed"	0.284542	1.08912	-0.0518433	-0.0503173	0.746038	1.80534	0.0301672	0.0284757
Ta.11166.1.A1_at	putative Glycerol-3-phosphate transporter [Oryza sativa (japonica cultivar-group)] dbj|BAC99502.1| putative Glycerol-3-phosphate transporter [Oryza sativa (japo|" glycerol-3-phosphate transporter, putative / glycerol 3-phosphate permease, putative, similar to cAMP inducible 2 protein (Mus"|"protein Glycerol 3-phosphate permease, putative, expressed"	-1.3942	-1.83022	-1.2828	-1.26528	-1.31253	-2.02801	-1.37225	-1.04064
Ta.11211.1.A1_at	||	1.05684	2.60236	1.42529	1.44869	0.954368	2.43315	1.94813	1.76326
Ta.11262.1.S1_at	P0408G07.16 [Oryza sativa (japonica cultivar-group)]|" KH domain-containing quaking protein, putative, similar to GB:AAC67357"|"protein KH domain-containing quaking protein, putative, expressed"	0.841386	2.67476	-0.190826	-0.0302409	1.11504	3.08341	-0.0945068	0.0928417
Ta.11325.3.S1_a_at	CCAAT/enhancer binding protein delta (C/EBP delta) (Nuclear factor NF-IL6-beta) (NF-IL6-beta) pir||A47008 transcription activator NF-IL6 bet||	1.69813	2.78516	1.68463	1.75987	1.93394	2.67651	0.921328	1.24624
Ta.11385.1.A1_at	P0460H02.26 [Oryza sativa (japonica cultivar-group)] dbj|BAB61250.1| unknown protein [Oryza sativa (japonica cultivar-group)] dbj|BAB40002.1|" integral membrane family protein, contains TIGRFAM TIGR01569 : plant integral membrane protein TIGR01569; contains Pfam PF04535 :"|"protein plant integral membrane protein TIGR01569 containing protein, expressed"	-1.03521	-2.54352	0.262904	0.254675	-1.39627	-2.40822	-0.0067677	0.0539657
Ta.11412.1.A1_at	||protein hypothetical protein	0.0137872	5.66819	0.0120095	0.00144908	0.271228	6.02473	0.0927237	0.0625305
Ta.11475.1.S1_at	unknown protein [Oryza sativa (japonica cultivar-group)] gb|AAO72412.1| unknown protein [Oryza sativa (japonica cultivar-group)]|" zinc finger (C3HC4-type RING finger) family protein, contains Pfam profile: PF00097 zinc finger, C3HC4 type"|"protein Zinc finger, C3HC4 type family protein, expressed"	0.455319	1.21398	0.388341	0.502676	0.642399	1.30118	0.396813	0.466687
Ta.11515.1.S1_a_at	unknown protein [Oryza sativa (japonica cultivar-group)] dbj|BAD44911.1| unknown protein [Oryza sativa (japonica cultivar-group)]| expressed protein|"protein negatively light-regulated protein, putative, expressed"	-0.909022	-2.49569	-1.52594	-1.64905	-0.896615	-1.97031	-1.01822	-1.21811
Ta.1154.1.S1_at	putative syntaxin [Oryza sativa (japonica cultivar-group)] dbj|BAD08067.1| putative syntaxin [Oryza sativa (japonica cultivar-group)] dbj|BA|" syntaxin 22 (SYP22) (VAM3), identical to GP:8809669: syntaxin related protein AtVam3p (Arabidopsis thaliana)"|"protein SNARE domain containing protein, expressed"	-0.302057	-1.97375	0.129463	0.163422	-0.114728	-2.39192	0.00568142	0.187119
Ta.11540.2.A1_at	||	-0.448022	-1.31488	0.400394	0.427367	-0.407034	-1.62983	0.510327	0.657096
Ta.11594.1.S1_at	hypothetical protein [Oryza sativa (japonica cultivar-group)] gb|AAP06852.1| hypothetical protein [Oryza sativa (japonica cultivar-group)]| expressed protein|"protein Harpin-induced protein 1 containing protein, expressed"	-0.964901	-1.23486	0.517833	0.786143	-0.873481	-1.06286	0.60859	0.586251
Ta.11624.1.A1_x_at	||	-0.996393	-1.96042	-1.25108	-0.880382	-0.77511	-2.17566	-1.00648	-0.909688
Ta.11724.1.S1_at	MYB transcription factor-like protein [Oryza sativa (japonica cultivar-group)]| ARID/BRIGHT DNA-binding domain-containing protein / ELM2 domain-containing protein / Myb-like DNA-binding domain-containing|"protein ELM2 domain containing protein, expressed"	1.0543	2.03162	0.677581	0.85685	1.09194	2.01138	0.64886	0.761819
Ta.11835.1.A1_at	||	0.472502	4.80945	0.819169	0.855025	0.700882	5.93414	0.343056	0.308317
Ta.11914.1.S1_a_at	pathogen induced protein 2-4 [Hordeum vulgare]|" universal stress protein (USP) family protein / responsive to dessication protein (RD2), strong similarity to RD2 protein (Arabidop"|"protein pathogen induced protein 2-4, putative, expressed"	0.125507	1.76157	0.402208	0.0517708	-0.463276	1.4514	-0.275645	-0.461555
Ta.12048.1.A1_at	unknown protein [Oryza sativa (japonica cultivar-group)]| expressed protein|protein expressed protein	-0.347479	-2.21775	0.445207	0.631499	-0.199921	-1.47546	0.846457	0.913476
Ta.12067.1.A1_at	putative esterase [Oryza sativa (japonica cultivar-group)] dbj|BAC83026.1| putative esterase [Oryza sativa (japonica cultivar-group)]|" expressed protein, contains similarity to PrMC3 (Pinus radiata) GI:5487873"|"protein PrMC3, putative, expressed"	1.16	3.92681	0.803205	1.0946	1.96936	4.63387	0.90004	1.02555
Ta.12067.1.A1_x_at	putative esterase [Oryza sativa (japonica cultivar-group)] dbj|BAC83026.1| putative esterase [Oryza sativa (japonica cultivar-group)]|" expressed protein, contains similarity to PrMC3 (Pinus radiata) GI:5487873"|"protein PrMC3, putative, expressed"	0.733255	3.90253	0.478556	0.823484	1.5698	4.04787	0.588854	0.604915
Ta.12067.3.A1_at	putative esterase [Oryza sativa (japonica cultivar-group)] dbj|BAC83026.1| putative esterase [Oryza sativa (japonica cultivar-group)]|" expressed protein, contains similarity to PrMC3 (Pinus radiata) GI:5487873"|"protein PrMC3, putative, expressed"	0.108605	3.79346	0.0205824	0.323487	0.295424	4.29882	-0.0161914	0.178673
Ta.12067.3.A1_x_at	putative esterase [Oryza sativa (japonica cultivar-group)] dbj|BAC83026.1| putative esterase [Oryza sativa (japonica cultivar-group)]|" expressed protein, contains similarity to PrMC3 (Pinus radiata) GI:5487873"|"protein PrMC3, putative, expressed"	0.399487	4.03176	0.146522	0.310032	0.44321	4.6601	-0.038989	0.363769
Ta.1207.1.S1_at	oxo-phytodienoic acid reductase [Oryza sativa (japonica cultivar-group)] dbj|BAC20139.1| 12-oxophytodienoic acid reductase [Oryza sativa]|" 12-oxophytodienoate reductase (OPR1), identical to 12-oxophytodienoate reductase OPR1 GB:AAC78440 (Arabidopsis thaliana)"|"protein 12-oxophytodienoate reductase 2, putative, expressed"	2.60691	5.14722	1.59335	1.51354	0.940353	4.87807	1.20012	1.48786
Ta.1207.1.S1_s_at	oxo-phytodienoic acid reductase [Oryza sativa (japonica cultivar-group)] dbj|BAC20139.1| 12-oxophytodienoic acid reductase [Oryza sativa]|" 12-oxophytodienoate reductase (OPR1), identical to 12-oxophytodienoate reductase OPR1 GB:AAC78440 (Arabidopsis thaliana)"|"protein 12-oxophytodienoate reductase 2, putative, expressed"	1.91516	3.67282	1.01751	1.02939	0.867915	3.75073	0.65106	0.855363
Ta.1207.1.S1_x_at	oxo-phytodienoic acid reductase [Oryza sativa (japonica cultivar-group)] dbj|BAC20139.1| 12-oxophytodienoic acid reductase [Oryza sativa]|" 12-oxophytodienoate reductase (OPR1), identical to 12-oxophytodienoate reductase OPR1 GB:AAC78440 (Arabidopsis thaliana)"|"protein 12-oxophytodienoate reductase 2, putative, expressed"	2.20251	4.42403	0.96247	1.0582	0.737302	4.39439	0.437967	0.703869
Ta.12077.1.A1_x_at	unknown protein [Oryza sativa (japonica cultivar-group)] dbj|BAD30686.1| unknown protein [Oryza sativa (japonica cultivar-group)] dbj|BAC154| glutaredoxin family protein|"protein Glutaredoxin family protein, expressed"	1.10578	1.42277	0.172213	0.535346	1.00998	1.35831	0.195488	0.344414
Ta.12114.1.A1_a_at	hypothetical protein [Oryza sativa (japonica cultivar-group)]|" aspartyl protease family protein, contains Pfam domain, PF00026: eukaryotic aspartyl protease"|"protein Eukaryotic aspartyl protease family protein, expressed"	-1.62376	-4.56901	-1.32138	-1.18693	-1.48301	-5.39986	-1.48878	-1.30648
Ta.12114.1.A1_at	hypothetical protein [Oryza sativa (japonica cultivar-group)]|" aspartyl protease family protein, contains Pfam domain, PF00026: eukaryotic aspartyl protease"|"protein Eukaryotic aspartyl protease family protein, expressed"	-1.66712	-4.05137	-1.15726	-1.40294	-1.60097	-5.14577	-1.54779	-1.17846
Ta.12114.2.A1_at	OSJNBb0054B09.16 [Oryza sativa (japonica cultivar-group)] ref|XP_471786.1| OSJNBb0054B09.16 [Oryza sativa (japonica cultivar-group)]||"protein Eukaryotic aspartyl protease family protein, expressed"	-1.63565	-3.85186	-1.73389	-1.88895	-1.244	-4.8633	-2.06413	-1.92524
Ta.12154.1.S1_at	||	0.422009	-1.62843	1.36281	1.07064	-0.0578986	-2.14174	0.832003	0.813061
Ta.12192.1.A1_at	||	-0.438298	-1.27478	-0.968493	-0.885201	-0.0349975	-1.53732	-0.727006	-0.778967
Ta.12221.1.S1_at	hypothetical protein [Oryza sativa (japonica cultivar-group)]|" ankyrin repeat family protein, contains ankyrin repeats, Pfam:PF00023"|"protein pollen ankyrin, putative, expressed"	-0.636198	-1.19686	-0.595739	-0.595501	-0.596779	-1.18321	-0.433649	-0.519878
Ta.12271.1.A1_at	||	0.0188227	5.48167	0.0232251	-0.0329175	0.0358081	6.43394	0.00669373	-0.000739581
Ta.12312.1.A1_at	||	0.257969	-1.28737	0.124287	-0.00687363	-0.0359454	-1.2677	0.108876	0.12023
Ta.12321.1.S1_at	hypothetical protein F15M4.11 [imported] - Arabidopsis thaliana gb|AAF16662.1| hypothetical protein; 49547-46930 [Arabidopsis thaliana] ref||" armadillo/beta-catenin repeat family protein / U-box domain-containing protein, contains Pfam domain, PF00514:"|"protein armadillo/beta-catenin repeat family protein, putative, expressed"	-0.827069	-1.84655	-0.709582	-0.67227	-0.290274	-1.47145	-0.189761	-0.107909
Ta.12331.1.A1_s_at	| expressed protein|protein expressed protein	-0.0341479	-1.30512	-0.0837709	-0.204501	-0.275129	-1.09501	0.635871	0.536178
Ta.12346.1.A1_at	putative inosine-uridine preferring nucleoside hydrolase [Oryza sativa (japonica cultivar-group)]|" inosine-uridine preferring nucleoside hydrolase family protein, contains Pfam profile PF01156: Inosine-uridine preferring nucleosid"|"protein inosine-uridine preferring nucleoside hydrolase family protein, putative, expressed"	0.449305	1.29188	-0.233509	-0.187867	0.341277	1.3277	-0.696702	-0.660866
Ta.12382.1.S1_x_at	OSJNBa0042L16.12 [Oryza sativa (japonica cultivar-group)] ref|NP_910117.2| OSJNBa0042L16.12 [Oryza sativa (japonica cultivar-group)]|" cellulose synthase family protein, similar to Zea mays cellulose synthase-5 (gi:9622882), -4 (gi:9622880), -9 (gi:9622890)"|"protein Cellulose synthase family protein, expressed"	-0.349793	-1.74922	-0.934285	-0.816836	0.259059	-2.61815	0.116545	0.0966955
Ta.12458.1.S1_at	OSJNBa0041A02.19 [Oryza sativa (japonica cultivar-group)] emb|CAE01826.2| OSJNBa0041A02.19 [Oryza sativa (japonica cultivar-group)]|" aldose 1-epimerase family protein, contains Pfam profile PF01263 Aldose 1-epimerase"|"protein Possible apospory-associated protein C, putative, expressed"	0.138537	-1.01133	-0.0808001	-0.155216	0.312395	-1.10367	-0.24186	-0.182027
Ta.12469.1.A1_at	PREDICTED OJ1521_G02.31 gene product [Oryza sativa (japonica cultivar-group)] ref|XP_483604.1| putative hydroxyanthranilate hydroxycinnamoyl|" transferase family protein, similar to anthranilate N-hydroxycinnamoyl/benzoyltransferase from Dianthus"|"protein Transferase family protein, expressed"	0.0941241	-2.05299	1.07224	0.66404	-0.0604526	-2.66314	0.121552	-0.523347
Ta.12546.1.S1_at	putative ACT domain-containing protein [Oryza sativa (japonica cultivar-group)] dbj|BAD09041.1| putative ACT domain-containing protein [Oryz|" ACT domain-containing protein (ACR8), contains Pfam ACT domain PF01842"|"protein ACT domain containing protein, expressed"	0.460281	3.01499	0.138342	0.286775	-0.548858	2.29253	-0.529319	-0.513528
Ta.12553.1.S1_at	OSJNBb0072N21.5 [Oryza sativa (japonica cultivar-group)] emb|CAD39839.2| OSJNBb0072N21.5 [Oryza sativa (japonica cultivar-group)]|" flavin-containing monooxygenase family protein / FMO family protein, low similarity to SP:P97501 Dimethylaniline monooxygenase"|"protein Flavin-binding monooxygenase-like family protein, expressed"	0.0283505	3.2063	1.0272	1.23157	1.21974	5.28894	1.05148	1.29032
Ta.12730.1.S1_at	||protein hypothetical protein	-0.398016	1.97416	-1.2957	-1.4427	0.345267	1.9896	-1.0389	-0.824267
Ta.12768.1.S1_at	putative protein phosphatase [Oryza sativa (japonica cultivar-group)] dbj|BAD28714.1| putative protein phosphatase [Oryza sativa (japonica|" serine/threonine protein phosphatase PP-X isozyme 2 (PPX2), identical to SP:P48528 Serine/threonine protein phosphatase PP-X"|"protein Serine/threonine protein phosphatase PP-X isozyme 2, putative, expressed"	-0.0388018	2.00067	-0.0351698	-0.123771	0.0434156	2.52842	-0.0657732	-0.111209
Ta.12797.1.S1_x_at	unnamed protein product [Arabidopsis thaliana] dbj|BAC42746.1| protein transport protein subunit - like [Arabidopsis thaliana] gb|AAO63875.1|" sec61beta family protein, similar to SP:P52870 Protein transport protein SEC61 beta 1 subunit {Saccharomyces cerevisiae};"|"protein Sec61beta family protein, expressed"	-1.03019	-2.19765	-0.804974	-0.618134	-1.10782	-1.84859	-0.688178	-0.698982
Ta.12822.1.A1_at	unknown protein [Oryza sativa (japonica cultivar-group)]| expressed protein|protein expressed protein	1.19149	4.47321	1.40931	1.49916	1.02003	4.94153	1.25322	1.28023
Ta.12913.1.S1_at	P0481E12.26 [Oryza sativa (japonica cultivar-group)] dbj|BAB56041.1| unknown protein [Oryza sativa (japonica cultivar-group)]| Encodes a protein containing a domain with significant homology to the MACPF (membrane attack complex and perforin) domain of|"protein MAC/Perforin domain containing protein, expressed"	0.554117	1.78045	0.641748	0.34751	0.387796	1.92456	0.448276	0.204135
Ta.12924.1.S1_at	vacuolar sorting protein 53 long isoform-like [Oryza sativa (japonica cultivar-group)]|" membrane trafficking VPS53 family protein, contains Pfam domain PF04100: Vps53-like, N-terminal"|"protein membrane trafficking VPS53 family protein, putative, expressed"	0.426563	1.73145	0.21016	0.400545	0.504138	2.77562	0.538863	0.239537
Ta.12924.2.S1_a_at	vacuolar sorting protein 53 long isoform-like [Oryza sativa (japonica cultivar-group)]|" membrane trafficking VPS53 family protein, contains Pfam domain PF04100: Vps53-like, N-terminal"|"protein membrane trafficking VPS53 family protein, putative, expressed"	0.562726	2.48141	0.743102	0.722655	0.790241	3.69192	0.750235	0.663579
Ta.13183.1.S1_s_at	cold regulated protein [Triticum aestivum]|" phosphatidylethanolamine-binding family protein, similar to cold-regulated protein (Hordeum vulgare subsp."|protein expressed protein	-0.129686	4.83975	-0.132312	0.800555	-1.49715	3.60602	-2.02027	-1.18556
Ta.13183.1.S1_x_at	cold regulated protein [Triticum aestivum]|" phosphatidylethanolamine-binding family protein, similar to cold-regulated protein (Hordeum vulgare subsp."|protein expressed protein	-0.39406	2.87234	-0.463876	0.0779621	-1.08027	2.96218	-1.29898	-0.188607
Ta.13246.1.S1_at	putative transcription factor [Oryza sativa (japonica cultivar-group)] gb|AAP54297.1| putative transcription factor [Oryza sativa (japonica|" transcriptional factor B3 family protein, contains Pfam profile: PF02362 B3 DNA binding domain"|"protein Auxin response factor 16, putative, expressed"	-0.983454	-1.57759	-0.767193	-0.796904	-1.19347	-1.58564	-0.995553	-1.10714
Ta.13246.1.S1_x_at	putative transcription factor [Oryza sativa (japonica cultivar-group)] gb|AAP54297.1| putative transcription factor [Oryza sativa (japonica|" transcriptional factor B3 family protein, contains Pfam profile: PF02362 B3 DNA binding domain"|"protein Auxin response factor 16, putative, expressed"	-0.998935	-2.1088	-0.452203	-0.331451	-1.0461	-2.04914	-0.451152	-0.735875
Ta.13247.2.S1_a_at	putative integral membrane protein NRAMP [Hordeum vulgare subsp. vulgare]|" NRAMP metal ion transporter 3 (NRAMP3), identical to metal transporter Nramp3 (Arabidopsis thaliana) gi:6468012:gb:AAF13278; member"|"protein Metal transporter Nramp3, putative, expressed"	0.607222	-1.23899	0.641699	0.488173	0.476734	-1.51803	0.322765	-0.255372
Ta.13285.2.S1_s_at	unnamed protein product [Arabidopsis thaliana] ref|NP_200569.1| protein kinase family protein [Arabidopsis thaliana]|" protein kinase family protein, similar to protein kinase (Glycine max) GI:170047, MAP3K delta-1 protein kinase (Arabidopsis"|"protein Protein kinase domain containing protein, expressed"	-0.781489	-1.40682	-0.777384	-0.609572	-0.212889	-1.28278	-0.145899	-0.222475
Ta.13340.1.S1_at	F19P19.26 [Arabidopsis thaliana] pir||E86174 protein F19P19.26 [imported] - Arabidopsis thaliana|" meprin and TRAF homology domain-containing protein / MATH domain-containing protein, weak similarity to ubiquitin-specific protea"|"protein MATH domain containing protein, expressed"	-0.810012	-1.39351	-0.441791	-0.308846	-0.445665	-1.37852	-0.343709	-0.401534
Ta.13385.1.S1_at	hypothetical protein [Oryza sativa (japonica cultivar-group)] dbj|BAD19822.1| hypothetical protein [Oryza sativa (japonica cultivar-group)]||protein expressed protein	0.0570086	3.85694	-0.000653718	0.0179849	-0.0327981	4.10538	-0.0325926	-0.0130871
Ta.134.1.S1_at	amylogenin [Triticum aestivum]|" reversibly glycosylated polypeptide, putative, similar to reversibly glycosylatable polypeptide (RGP1) (Pisum sativum)"|"protein Reversibly glycosylated polypeptide family protein, expressed"	-0.936714	-1.76338	0.092768	0.0463415	-0.938068	-1.79503	-0.159761	-0.30392
Ta.13427.1.S1_at	unnamed protein product [Arabidopsis thaliana]|" exocyst subunit EXO70 family protein, contains Pfam domain PF03081: Exo70 exocyst complex subunit"|"protein exocyst subunit EXO70 family protein, putative, expressed"	0.986509	4.69666	1.30693	1.26525	1.31871	5.03511	1.51967	1.21783
Ta.13635.2.S1_a_at	unknown protein [Oryza sativa (japonica cultivar-group)] gb|AAP53716.1| unknown protein [Oryza sativa (japonica cultivar-group)]|" kelch repeat-containing F-box family protein, similar to SKP1 interacting partner 4 (Arabidopsis thaliana) GI:10716953; contains"|"protein Kelch motif family protein, expressed"	-1.24515	-1.6708	-1.48464	-1.43657	-1.22269	-1.75467	-0.922652	-1.02137
Ta.1379.1.S1_at	unknown protein [Oryza sativa (japonica cultivar-group)] dbj|BAD33479.1| unknown protein [Oryza sativa (japonica cultivar-group)] dbj|BAD259|" senescence-associated protein-related, similar to senescence-associated protein SAG102 (GI:22331931) (Arabidopsis thaliana)"|protein expressed protein	0.122548	-1.18009	0.415039	0.892841	-0.20282	-1.08434	0.0229224	0.320262
Ta.13860.2.A1_at	unknown protein [Oryza sativa (japonica cultivar-group)] dbj|BAD10541.1| unknown protein [Oryza sativa (japonica cultivar-group)]||protein expressed protein	0.555697	2.99342	0.138591	0.580391	1.14316	3.33538	0.326072	0.392576
Ta.13875.1.S1_at	P0423B08.25 [Oryza sativa (japonica cultivar-group)] dbj|BAC01195.1| putative harpin inducing protein [Oryza sativa (japonica cultivar-group|" harpin-induced family protein (YLS9) / HIN1 family protein / harpin-responsive family protein, similar to harpin-induced protein"|"protein Harpin-induced protein 1 containing protein, expressed"	0.833636	2.97416	0.629877	0.571991	0.478857	4.02442	-0.14527	-0.129449
Ta.1388.1.S1_at	beta-galactosidase [Sandersonia aurantiaca]|" beta-galactosidase, putative / lactase, putative, similar to Beta-galactosidase precursor SP:P48980 from (Lycopersicon"|"protein Beta-galactosidase precursor, putative, expressed"	-1.51099	-2.52595	-1.12413	-1.22878	-1.34824	-3.10441	-0.616011	-0.584467
Ta.13997.1.S1_at	unknown protein [Arabidopsis thaliana] gb|AAO63387.1| At1g05270 [Arabidopsis thaliana] dbj|BAD43499.1| unknown protein [Arabidopsis thaliana|" TraB family protein, contains Pfam domain PF01963: TraB family"|"protein TraB family protein, expressed"	0.408375	1.13516	0.410269	0.385902	0.681773	1.31806	0.481216	0.715363
Ta.14.1.S1_at	putative B2 protein [Oryza sativa (japonica cultivar-group)] gb|AAT93853.1| unknown protein [Oryza sativa (japonica cultivar-group)] gb|AAT4|" expressed protein, similar to gda-1 (Pisum sativum) GI:2765418"|"protein gda-1, putative, expressed"	0.0648189	1.01986	-0.406284	-0.708789	0.301691	1.13881	-0.701351	-0.550677
Ta.14026.1.S1_at	unknown protein [Oryza sativa (japonica cultivar-group)] ref|XP_507547.1| PREDICTED OSJNBa0053L11.37 gene product [Oryza sativa (japonica cu| expressed protein|protein expressed protein	1.69869	5.26751	1.31299	1.10881	1.83477	5.93772	1.24506	1.57371
Ta.14129.1.S1_at	OSJNBa0008M17.8 [Oryza sativa (japonica cultivar-group)] emb|CAE04335.2| OSJNBa0008M17.8 [Oryza sativa (japonica cultivar-group)]| expressed protein|protein expressed protein	2.19174	5.59465	1.7053	1.20325	0.522853	5.63568	0.420596	0.684161
Ta.14129.2.S1_a_at	OSJNBa0008M17.8 [Oryza sativa (japonica cultivar-group)] emb|CAE04335.2| OSJNBa0008M17.8 [Oryza sativa (japonica cultivar-group)]| expressed protein|protein expressed protein	2.43129	5.87996	0.608173	0.75091	0.266696	5.50616	-0.863665	0.0955638
Ta.14129.3.S1_x_at	OSJNBa0008M17.8 [Oryza sativa (japonica cultivar-group)] emb|CAE04335.2| OSJNBa0008M17.8 [Oryza sativa (japonica cultivar-group)]| expressed protein|protein expressed protein	1.05345	4.11647	0.582847	0.469311	-0.0125798	3.23416	-0.539944	-0.394437
Ta.14176.1.S1_at	Wiskott-Aldrich syndrome-like [Danio rerio] gb|AAH66424.1| Wiskott-Aldrich syndrome-like [Danio rerio]|" hydroxyproline-rich glycoprotein family protein, contains proline-rich extensin domains, INTERPRO:IPR002965; related to"|"protein transposon protein, putative, CACTA, En/Spm sub-class"	-0.896973	-1.25947	-0.949492	-0.833925	-0.868974	-1.68237	-0.136943	-0.0906881
Ta.14255.1.S1_at	protein phosphatase [Oryza sativa (japonica cultivar-group)] gb|AAK64283.1| protein phosphatase [Oryza sativa] dbj|BAD23102.1| protein phosp| similar to serine/threonine protein phosphatase PP1 isozyme 5 (TOPP5) / phosphoprotein phosphatase 1 [Arabidopsis|"protein Serine/threonine protein phosphatase PP1, putative, expressed"	-1.0246	-1.58428	-0.455616	-0.42494	-1.02499	-1.50202	-0.827949	-0.881714
Ta.14269.1.A1_at	OSJNBa0091C12.3 [Oryza sativa (japonica cultivar-group)] ref|XP_471278.1| OSJNBa0091C12.3 [Oryza sativa (japonica cultivar-group)]| similar to heavy-metal-associated domain-containing protein / copper chaperone (CCH)-related [Arabidopsis thaliana]|"protein farnesylated protein 1, putative, expressed"	0.671989	5.11343	0.717229	0.978659	1.52518	6.62988	1.36572	1.92897
Ta.14348.1.S1_at	putative adenylate kinase, chloroplast precursor (ATP-AMP transphosphorylase) [Oryza sativa (japonica cultivar-group)]|" adenylate kinase family protein, contains Pfam profile: PF00406 adenylate kinase"|"protein Adenylate kinase family protein, expressed"	1.54501	2.10634	1.03604	0.912316	1.50765	2.76381	0.953431	1.25908
Ta.14467.2.S1_a_at	bZIP transcription factor-like [Oryza sativa (japonica cultivar-group)]| AtbZIP60 consists of a bZIP DNA binding domain followed by a putative transmembrane domain. GFP fusions containing the first|"protein bZIP transcription factor family protein, expressed"	0.522865	1.84377	0.368887	0.38476	0.0367836	1.81405	0.190746	0.155243
Ta.14467.2.S1_at	bZIP transcription factor-like [Oryza sativa (japonica cultivar-group)]||"protein bZIP transcription factor family protein, expressed"	1.02042	3.41753	1.1084	1.44538	0.909706	4.34799	1.23125	1.31696
Ta.14467.3.S1_a_at	bZIP transcription factor-like [Oryza sativa (japonica cultivar-group)]| AtbZIP60 consists of a bZIP DNA binding domain followed by a putative transmembrane domain. GFP fusions containing the first|"protein bZIP transcription factor family protein, expressed"	0.774164	2.54604	0.685097	0.398336	0.150066	2.55137	0.39679	0.327915
Ta.14478.1.A1_at	OSJNBa0069D17.1 [Oryza sativa (japonica cultivar-group)] ref|XP_472171.1| OSJNBa0069D17.1 [Oryza sativa (japonica cultivar-group)]|" oxidoreductase, zinc-binding dehydrogenase family protein, low similarity to probable NADP-dependent oxidoreductase (zeta-crystalli"|"protein Chloroplastic quinone-oxidoreductase homolog, putative, expressed"	0.307691	1.78826	-0.390096	-0.581002	0.450715	2.2292	-0.0556493	-0.0578208
Ta.14478.1.A1_x_at	OSJNBa0069D17.1 [Oryza sativa (japonica cultivar-group)] ref|XP_472171.1| OSJNBa0069D17.1 [Oryza sativa (japonica cultivar-group)]|" oxidoreductase, zinc-binding dehydrogenase family protein, low similarity to probable NADP-dependent oxidoreductase (zeta-crystalli"|"protein Chloroplastic quinone-oxidoreductase homolog, putative, expressed"	0.337448	2.0676	-0.384464	-0.469751	0.617036	2.78911	0.211832	0.0958106
Ta.14478.2.S1_x_at	OSJNBa0069D17.1 [Oryza sativa (japonica cultivar-group)] ref|XP_472171.1| OSJNBa0069D17.1 [Oryza sativa (japonica cultivar-group)]|" oxidoreductase, zinc-binding dehydrogenase family protein, low similarity to probable NADP-dependent oxidoreductase (zeta-crystalli"|"protein Chloroplastic quinone-oxidoreductase homolog, putative, expressed"	0.511671	2.80761	-0.195307	-0.143805	0.46665	3.3612	0.130456	0.0211394
Ta.14478.3.S1_at	OSJNBa0069D17.1 [Oryza sativa (japonica cultivar-group)] ref|XP_472171.1| OSJNBa0069D17.1 [Oryza sativa (japonica cultivar-group)]|" oxidoreductase, zinc-binding dehydrogenase family protein, low similarity to probable NADP-dependent oxidoreductase (zeta-crystalli"|"protein Chloroplastic quinone-oxidoreductase homolog, putative, expressed"	0.945405	3.37644	0.125908	0.335366	0.823945	3.66307	0.406662	0.57274
Ta.14507.1.S1_at	putative nucleotide binding protein [Oryza sativa (japonica cultivar-group)] dbj|BAD22155.1| putative nucleotide binding protein [Oryza sati|" nucleotide-binding family protein, similar to Nucleotide-binding protein 1 (NBP 1) (SP:Q9R060) (Mus musculus); contains Pfam"|"protein Nucleotide-binding protein 1, putative, expressed"	0.538699	1.35413	0.445955	0.301608	0.518968	1.08831	0.236333	0.233247
Ta.14507.2.S1_at	OJ000223_09.9 [Oryza sativa (japonica cultivar-group)] emb|CAE03157.2| OSJNBa0081L15.19 [Oryza sativa (japonica cultivar-group)] ref|XP_4729|" nucleotide-binding family protein, similar to Nucleotide-binding protein 1 (NBP 1) (SP:Q9R060) (Mus musculus); contains Pfam"|"protein Nucleotide-binding protein 1, putative, expressed"	0.462578	1.06478	-0.0910957	-0.0749278	0.572478	1.24995	0.0744463	0.171019
Ta.14507.3.S1_a_at	putative nucleotide binding protein [Oryza sativa (japonica cultivar-group)] dbj|BAD22155.1| putative nucleotide binding protein [Oryza sati|" nucleotide-binding family protein, similar to Nucleotide-binding protein 1 (NBP 1) (SP:Q9R060) (Mus musculus); contains Pfam"|"protein Nucleotide-binding protein 1, putative, expressed"	0.561168	1.28955	0.369461	0.218696	0.612858	1.37382	0.387471	0.341131
Ta.14511.1.S1_at	MtN3-like protein [Arabidopsis thaliana] gb|AAL47411.1| AT3g14770/T21E2_2 [Arabidopsis thaliana] gb|AAL06889.1| AT3g14770/T21E2_2 [Arabidops|" nodulin MtN3 family protein, similar to MtN3 GI:1619602 (root nodule development) from (Medicago truncatula)"|"protein MtN3/saliva family protein, expressed"	-0.080787	3.33597	0.11769	0.0529089	-0.322791	4.08679	0.122059	0.223013
Ta.14578.1.S1_at	||	-1.25047	-1.93346	-0.697024	-0.603001	-1.26396	-2.11333	-0.605558	-0.838569
Ta.14771.1.S1_at	sugar transporter protein [Arabidopsis thaliana] ref|NP_188513.1| mannitol transporter, putative [Arabidopsis thaliana]| This gene encodes a plasma membrane-localized polyol/cyclitol/monosaccharide-H+-symporter. The AtPLT5|"protein Sugar transporter family protein, expressed"	-0.863256	-2.61347	-0.420956	-0.511074	-1.46476	-3.69064	-0.652071	-0.882807
Ta.14771.2.S1_at	||	-0.391136	-2.39005	0.123892	0.0579142	-0.829267	-3.16293	-0.12328	-0.374927
Ta.14771.2.S1_x_at	||	-0.653045	-2.7157	-0.0487281	-0.177076	-0.971458	-3.78493	-0.379453	-0.611344
Ta.14782.1.S1_at	P0446G04.14 [Oryza sativa (japonica cultivar-group)] dbj|BAB89591.1| lustrin A-like [Oryza sativa (japonica cultivar-group)]|" expressed protein, contains Pfam profile PF03005: Arabidopsis proteins of unknown function"|protein expressed protein	0.986093	2.02908	0.875635	0.294499	0.862258	1.93691	0.322462	0.439031
Ta.14939.1.S1_s_at	unknown protein [Oryza sativa (japonica cultivar-group)] dbj|BAD36645.1| unknown protein [Oryza sativa (japonica cultivar-group)]||protein expressed protein	-1.39022	-2.18735	-0.870364	-0.955005	-1.26922	-1.82768	-0.86976	-0.933371
Ta.14993.1.S1_at	||	0.984383	1.8545	0.439391	0.515608	0.791039	1.51898	0.249997	0.343186
Ta.15044.1.S1_at	putative protein kinase ADK1 [Oryza sativa (japonica cultivar-group)] gb|AAT44307.1| putative protein kinase ADK1 [Oryza sativa (japonica| Encodes a member of the casein kinase 1 protein family that is localized to the cytoplasm and nucleus.|"protein Casein kinase I, delta isoform, putative, expressed"	-0.79717	-1.35893	-0.552009	-0.696268	-0.785324	-1.35465	-0.603861	-0.77446
Ta.15094.1.S1_x_at	unknown protein [Oryza sativa (japonica cultivar-group)] gb|AAP54682.1| unknown protein [Oryza sativa (japonica cultivar-group)] gb|AAM92303|" F-box family protein / lectin-related, low similarity to PP2 lectin polypeptide (Cucurbita maxima) GI:410437; contains Pfam profi"|"protein F-box family protein, putative, expressed"	1.3331	1.92024	0.533761	0.55862	0.559854	1.71536	0.0610669	0.122139
Ta.15109.1.S1_at	DC13 protein [Danio rerio] gb|AAH75976.1| Zgc:92271 [Danio rerio]||	-0.22968	-1.38089	0.926346	0.975539	-0.0802699	-1.22008	0.989202	0.850047
Ta.15177.1.S1_x_at	unknown protein [Oryza sativa]||	-1.29342	-2.03416	-0.906292	-0.951195	-1.05079	-1.96905	-0.56999	-0.419253
Ta.15199.1.S1_at	hypothetical protein [Oryza sativa (japonica cultivar-group)] dbj|BAC22552.1| hypothetical protein [Oryza sativa (japonica cultivar-group)]||	2.22088	5.1405	0.943489	0.603225	-0.0813718	5.07425	-0.122776	0.324576
Ta.1582.1.S1_at	putative transmembrane 9 superfamily protein member 2 precursor [Oryza sativa (japonica cultivar-group)] dbj|BAD10135.1| putative transmembr|" endomembrane protein 70, putative, TM4 family;"|"protein Endomembrane protein 70 containing protein, expressed"	-0.153113	2.55396	0.930476	1.32243	0.94938	3.6261	1.07628	1.37227
Ta.15831.1.A1_at	contains similarity to ABC transporter, ATP-binding protein [Arabidopsis thaliana] gb|AAP04039.1| putative ABC transporter family protein [A|" ABC transporter family protein, contains similarity to ABC transporter, ATP-binding protein"|"protein ABC transporter family protein, expressed"	-1.51988	-2.7048	-0.960825	-0.821723	-1.13677	-1.59331	-0.394084	-0.486032
Ta.15956.1.S1_at	hypothetical protein [Oryza sativa (japonica cultivar-group)] gb|AAP06848.1| hypothetical protein [Oryza sativa (japonica cultivar-group)]||"protein AT hook motif family protein, expressed"	-0.159166	3.52274	0.124866	0.285031	0.331454	4.69911	0.0567869	0.144728
Ta.16026.1.A1_at	||	1.17633	3.7414	0.543862	0.693879	1.54706	2.53749	0.841185	0.697005
Ta.16073.1.S1_at	||	1.52308	3.88101	0.709208	0.753786	1.42229	3.41474	0.621247	1.01882
Ta.16163.1.S1_at	||	1.02524	2.62685	1.15585	1.05814	0.893167	2.48485	1.13056	1.21354
Ta.16181.1.S1_at	||	0.356144	3.69527	0.42505	0.40611	0.607827	3.56677	0.671888	0.293109
Ta.16248.1.S1_at	Unknown protein [Oryza sativa (japonica cultivar-group)] gb|AAN64143.1| Unknown protein [Oryza sativa (japonica cultivar-group)]|" PAZ domain-containing protein / piwi domain-containing protein, contains Pfam profiles PF02170: PAZ domain, PF02171: Piwi domain"|protein hypothetical protein	2.19345	5.35782	1.83441	2.04878	1.30364	6.22773	1.46562	2.07216
Ta.16363.1.S1_at	putative equilibrative nucleoside transporter ENT8 splice variant [Oryza sativa (japonica cultivar-group)] dbj|BAD05331.1| putative equilibr|" equilibrative nucleoside transporter family protein, contains similarity to SWISS-PROT:Q14542 equilibrative nucleoside transporte"|"protein equilibratiave nucleoside transporter 1, putative, expressed"	-1.0916	-1.46169	-0.829535	-0.600026	-1.10329	-2.09176	-0.793363	-0.675105
Ta.1707.1.S1_at	OSJNBa0013K16.15 [Oryza sativa (japonica cultivar-group)] emb|CAE03766.2| OSJNBa0013K16.15 [Oryza sativa (japonica cultivar-group)]|" senescence-associated protein-related, similar to senescence-associated protein SAG102 (GI:22331931) (Arabidopsis thaliana);"|protein expressed protein	-0.696613	-2.29343	0.88683	0.852701	-0.989578	-2.3212	0.702389	0.263862
Ta.17111.1.S1_at	||	0.340117	2.69089	0.583879	0.507507	0.77514	3.13834	0.155323	0.141422
Ta.17293.1.S1_s_at	unnamed protein product [Arabidopsis thaliana] ref|NP_568764.1| expressed protein [Arabidopsis thaliana] gb|AAL15346.1| AT5g51720/MIO24_14 [| expressed protein|protein expressed protein	0.717655	1.04661	0.1715	0.0727612	0.717672	1.03314	0.661402	0.792484
Ta.1730.1.A1_at	unknown protein [Oryza sativa (japonica cultivar-group)] dbj|BAD81621.1| unknown protein [Oryza sativa (japonica cultivar-group)]|" glutaredoxin family protein, contains INTERPRO Domain IPR002109, Glutaredoxin (thioltransferase)"|"protein Glutaredoxin-like family protein, expressed"	1.20387	1.75984	-0.0858543	-0.0534772	0.396252	1.54035	-0.515376	-0.209785
Ta.174.1.S1_at	cytochrome P450 [Triticum aestivum]|" cytochrome P450 family protein, identical to gb:D78605 cytochrome P450 monooxygenase from Arabidopsis thaliana and is a member"|"protein Cytochrome P450 family protein, expressed"	1.8211	4.42073	1.97133	2.18769	-0.0988048	3.13655	-0.123879	0.534881
Ta.17508.1.S1_at	hypothetical protein [Oryza sativa] dbj|BAA90512.1| hypothetical protein [Oryza sativa]||protein expressed protein	0.515752	2.2456	-0.0766066	-0.000294095	0.397035	1.07741	0.126909	0.0850493
Ta.17702.1.S1_at	putative pentatricopeptide (PPR) repeat-containing protein [Oryza sativa (japonica cultivar-group)] ref|XP_506690.1| PREDICTED OSJNBb0088N06||"protein pentatricopeptide, putative, expressed"	-0.642112	-1.51066	0.654762	0.317341	-0.993237	-1.71301	0.764332	0.885345
Ta.18024.1.S1_at	Erwinia induced protein 2 [Oryza sativa (japonica cultivar-group)] dbj|BAD15889.1| Erwinia induced protein 2 [Oryza sativa (japonica cultivar-group)]|" expressed protein, similar to unknown protein (gb:AAF26109.1)"|"protein Erwinia induced protein 2, putative, expressed"	0.807265	2.22668	0.739083	0.859975	1.02276	2.09695	0.556699	0.581704
Ta.18239.2.S1_a_at	putative actin-binding protein [Oryza sativa (japonica cultivar-group)] gb|AAO65861.1| putative actin-binding protein [Oryza sativa (japonic|" actin-depolymerizing factor 3 (ADF3), identical to SP:Q9ZSK4 Actin-depolymerizing factor 3 (ADF 3) (AtADF3)"|"protein Actin-depolymerizing factor 4, putative, expressed"	0.0486998	1.16024	-0.393234	-0.323302	0.0781629	1.41166	0.270601	-0.0355801
Ta.18258.1.S1_at	ppg3 [Leishmania major]|" splicing factor RSZp22 (RSZP22) / 9G8-like SR protein (SRZ22), identical to RSZp22 protein (Arabidopsis thaliana)"|protein expressed protein	-0.98918	-2.46866	-1.01298	-0.922223	-1.17513	-2.51557	-1.15031	-1.36337
Ta.18258.1.S1_x_at	ppg3 [Leishmania major]|" splicing factor RSZp22 (RSZP22) / 9G8-like SR protein (SRZ22), identical to RSZp22 protein (Arabidopsis thaliana)"|protein expressed protein	-0.708455	-2.50091	-0.793104	-0.550055	-0.918413	-2.49544	-0.833845	-1.13985
Ta.18487.1.S1_x_at	cold-regulated [Hordeum vulgare] pir||B45512 cold-regulated protein 2 - barley (fragment) sp|P23252|CR2_HORVU COLD-REGULATED PROTEIN 2|" pollen Ole e 1 allergen and extensin family protein, contains Pfam profile PF01190: Pollen proteins Ole e I family"|protein expressed protein	-3.67693	-4.60996	-1.32937	-0.934474	-3.51429	-4.68161	-0.667199	-0.682852
Ta.18493.1.S1_at	||	0.237058	1.29749	0.0314188	0.00287338	0.23171	1.17037	0.117112	0.145339
Ta.18500.1.S1_at	||	-0.486835	2.18548	-1.09121	-0.966524	0.0491439	3.00236	-1.19231	-0.702389
Ta.1895.1.A1_at	putative DNA2-NAM7 helicase family protein [Oryza sativa (japonica cultivar-group)] gb|AAP51895.1| putative DNA2-NAM7 helicase family protei||protein hypothetical protein	-1.01373	-1.44821	-0.303668	0.150683	-0.416897	-1.48781	-0.45865	-0.304902
Ta.19128.1.S1_a_at	P0406G08.7 [Oryza sativa (japonica cultivar-group)]|" scarecrow-like transcription factor 9 (SCL9), identical to cDNA scarecrow-like 9 (SCL9) mRNA, partial cds GI:4580524"|"protein GRAS family transcription factor containing protein, expressed"	0.585253	2.18328	0.57527	0.442392	0.636561	2.11594	0.222951	0.321885
Ta.19562.1.S1_at	putative sugar-starvation induced protein [Oryza sativa (japonica cultivar-group)] gb|AAL83638.1| putative sugar-starvation induced protein||"protein Phosphatase, putative, expressed"	0.438887	3.25789	-0.263218	-0.107161	0.329931	3.1415	-0.523336	-0.413579
Ta.19563.1.S1_s_at	CAF protein-like [Oryza sativa (japonica cultivar-group)]|" DEAD/DEAH box helicase carpel factory / CAF, identical to RNA helicase/RNAseIII CAF protein GB:AAF03534 GI:6102610 from (Arabidopsis"|"protein RNase3 domain containing protein, expressed"	-0.0246283	2.76104	0.0625462	0.391708	-0.0791073	3.077	-0.268474	-0.0128229
Ta.19783.1.S1_x_at	Myb DNA binding protein-like [Arabidopsis thaliana] gb|AAG01294.1| putative transcription factor [Arabidopsis thaliana] ref|NP_190199.1| myb|" myb family transcription factor (MYB48), contains Pfam profile: PF00249 myb-like DNA-binding domain"|protein expressed protein	-0.549304	-2.9566	-0.62934	-0.942854	-0.402574	-3.45658	-0.191111	-0.236646
Ta.1984.1.S1_at	putative glutathione transporter [Zea mays]|" oligopeptide transporter OPT family protein, similar to SP:P40900 Sexual differentiation process protein isp4"|"protein oligopeptide transporter 3, putative, expressed"	-1.10318	-1.31482	-1.21321	-0.961817	-1.04616	-1.25172	-1.01259	-1.0965
Ta.1995.1.S1_at	putative endoplasmic reticulum oxidoreductin [Oryza sativa (japonica cultivar-group)]|" endoplasmic reticulum oxidoreductin 1 (ERO1) family protein, contains Pfam domain, PF04137: Endoplasmic Reticulum Oxidoreductin 1"|"protein Endoplasmic oxidoreductin 1 precursor, putative, expressed"	1.52721	3.54771	1.27657	1.19563	1.25117	3.43146	0.757571	0.727629
Ta.1995.3.S1_a_at	putative endoplasmic reticulum oxidoreductin [Oryza sativa (japonica cultivar-group)]|" endoplasmic reticulum oxidoreductin 1 (ERO1) family protein, contains Pfam domain, PF04137: Endoplasmic Reticulum Oxidoreductin 1"|"protein Endoplasmic oxidoreductin 1 precursor, putative, expressed"	1.35128	3.66807	0.842286	1.07804	1.22716	3.83317	0.698978	0.516052
Ta.20258.1.S1_at	| expressed protein|protein expressed protein	1.81037	-2.57526	0.864998	0.819365	1.29644	-3.16122	1.2174	0.972439
Ta.20390.2.S1_a_at	putative PKCq-interacting protein [Oryza sativa (japonica cultivar-group)] gb|AAP54473.1| putative PKCq-interacting protein [Oryza sativa (j|" thioredoxin family protein, similar to PKCq-interacting protein PICOT from (Mus musculus) GI:6840949, (Rattus norvegicus)"|"protein glutaredoxin-related protein, expressed"	1.31063	2.28057	0.928322	0.76682	1.51993	2.36336	0.633488	0.693503
Ta.20390.2.S1_x_at	putative PKCq-interacting protein [Oryza sativa (japonica cultivar-group)] gb|AAP54473.1| putative PKCq-interacting protein [Oryza sativa (j|" thioredoxin family protein, similar to PKCq-interacting protein PICOT from (Mus musculus) GI:6840949, (Rattus norvegicus)"|"protein glutaredoxin-related protein, expressed"	1.29494	2.06632	0.814302	0.654328	1.1261	2.06104	0.409528	0.318744
Ta.20434.1.S1_at	xylanase inhibitor TAXI-IV [Triticum aestivum]|" extracellular dermal glycoprotein, putative / EDGP, putative, similar to extracellular dermal glycoprotein EDGP precursor (Daucus"|"protein xylanase inhibitor TAXI-IV, putative, expressed"	0.715424	3.89489	0.61026	0.63905	0.520324	4.01471	0.310338	0.651787
Ta.205.1.S1_at	unknown [Triticum aestivum]|" zinc finger (FYVE type) family protein, contains Pfam profile: PF01363 FYVE zinc finger"|"protein zinc finger family protein, putative, expressed"	0.809666	2.02401	0.601385	0.307694	0.993226	1.93929	0.353585	0.34915
Ta.20582.1.S1_a_at	putative receptor serine/threonine kinase [Arabidopsis thaliana] dbj|BAC42889.1| unknown protein [Arabidopsis thaliana] gb|AAF75090.1| ESTs|" lactoylglutathione lyase family protein / glyoxalase I family protein, Contains Pfam profile PF00903:glyoxalase family protein"|"protein glyoxalase family protein, expressed"	0.17404	6.41441	-0.0123355	-0.0210641	1.31643	8.89814	0.0214057	-0.00142351
Ta.20582.1.S1_x_at	putative receptor serine/threonine kinase [Arabidopsis thaliana] dbj|BAC42889.1| unknown protein [Arabidopsis thaliana] gb|AAF75090.1| ESTs|" lactoylglutathione lyase family protein / glyoxalase I family protein, Contains Pfam profile PF00903:glyoxalase family protein"|"protein glyoxalase family protein, expressed"	0.472632	5.85948	-0.0113537	-0.0115744	0.761633	8.32504	0.00993368	-0.000182829
Ta.20582.2.S1_x_at	putative receptor serine/threonine kinase [Arabidopsis thaliana] dbj|BAC42889.1| unknown protein [Arabidopsis thaliana] gb|AAF75090.1| ESTs|" lactoylglutathione lyase family protein / glyoxalase I family protein, Contains Pfam profile PF00903:glyoxalase family protein"|"protein glyoxalase family protein, expressed"	-0.0185175	5.33637	-0.019548	-0.0472654	0.224174	8.11274	0.058071	-0.00581575
Ta.20600.1.S1_at	putative heat shock protein [Oryza sativa (japonica cultivar-group)] emb|CAA43210.1| 16.9 KD low molecular weight heat shock protein [Oryza|" 18.1 kDa class I heat shock protein (HSP18.1-CI), identical to 18.2 kDa class I heat shock protein (HSP 18.2) (SP:P19037)(Arabido"|"protein 16.9 kDa class I heat shock protein, putative, expressed"	1.0446	1.60235	0.0134121	0.0100921	0.522843	1.57099	0.030481	0.0341829
Ta.20755.1.S1_at	putative tubby protein [Oryza sativa (japonica cultivar-group)] dbj|BAC01219.1| putative tubby-like protein TULP10 [Oryza sativa (japonica c|" F-box family protein / tubby family protein, similar to Tubby protein homolog (SP:O88808) (Rattus norvegicus); contains Pfam PF0064"|"protein Tubby protein, putative, expressed"	0.74258	2.0049	0.747243	0.696312	0.97372	2.52244	0.858281	0.726002
Ta.20993.1.S1_at	PHD-finger family homeodomain protein [Oryza sativa (japonica cultivar-group)] dbj|BAC15621.1| PHD-finger family homeodomain protein [Oryza||"protein PHD-finger family protein, expressed"	0.750919	1.76473	0.378404	0.697732	1.26249	1.83457	0.452215	0.631126
Ta.21035.1.S1_at	putative AP2 domain containing protein RAP2.8 [Oryza sativa (japonica cultivar-group)] dbj|BAB21218.1| putative AP2 domain containing protei|" DNA-binding protein RAV2 (RAV2) / AP2 domain-containing protein RAP2.8, identical to RAV2 GI:3868859 from (Arabidopsis thaliana),"|"protein B3 DNA binding domain containing protein, expressed"	-0.657205	-3.19752	-0.924437	-0.818579	-1.13011	-3.41373	-1.06287	-1.37499
Ta.21064.2.S1_at	DNA polymerase III subunit gamma [Streptomyces coelicolor A3(2)] emb|CAB56347.1| DNA polymerase III subunit gamma [Streptomyces coelicolor A||protein expressed protein	2.10488	3.61147	0.440056	0.609063	0.233533	3.68011	-0.100471	0.371851
Ta.21092.1.S1_at	putative alkaline/neutral invertase [Oryza sativa (japonica cultivar-group)] dbj|BAD33266.1| putative alkaline/neutral invertase [Oryza sati|" beta-fructofuranosidase, putative / invertase, putative / saccharase, putative / beta-fructosidase, putative, similar to neutral"|"protein Neutral/alkaline invertase, putative, expressed"	-0.8275	-1.47848	-0.960379	-1.07669	-0.767142	-1.43174	-1.17241	-1.39941
Ta.21200.1.S1_x_at	putative calcium/calmodulin-dependent protein kinase CaMK [Oryza sativa (japonica cultivar-group)] dbj|BAC16472.1| putative calcium/calmodul|" calcium-dependent protein kinase, putative / CDPK, putative, similar to calcium/calmodulin-dependent protein kinase CaMK3"|"protein CDPK-related protein kinase, putative, expressed"	-0.920594	-1.04844	-0.628986	-0.262668	-1.00206	-1.3856	-0.681078	-0.674515
Ta.21321.1.S1_at	contains similarity to anion transporter [Oryza sativa (japonica cultivar-group)] gb|AAP54016.1| contains similarity to anion transporter [O|" transmembrane protein, putative, similar to P protein (Melanocyte-specific transporter protein) (SP:Q04671) {Homo sapiens};"|"protein transmembrane protein, putative, expressed"	-1.89878	-4.066	-0.838264	-0.872254	-1.81922	-3.58514	-0.608979	-0.916751
Ta.21321.1.S1_s_at	contains similarity to anion transporter [Oryza sativa (japonica cultivar-group)] gb|AAP54016.1| contains similarity to anion transporter [O|" transmembrane protein, putative, similar to P protein (Melanocyte-specific transporter protein) (SP:Q04671) {Homo sapiens};"|"protein transmembrane protein, putative, expressed"	-1.26301	-2.96018	-0.437969	-0.397428	-1.35866	-3.0525	-0.424299	-0.566724
Ta.21421.1.S1_at	unknown protein [Oryza sativa (japonica cultivar-group)] gb|AAT38058.1| unknown protein [Oryza sativa (japonica cultivar-group)]|" calmodulin-binding protein-related, contains similarity to potato calmodulin-binding protein PCBP GI:17933110 from"|protein expressed protein	0.0549117	1.27845	-0.44061	-0.377265	0.0155026	1.18656	-0.462155	-0.624142
Ta.21463.1.S1_at	||	0.743792	2.70524	-0.154882	-0.179054	0.177062	2.60748	-0.540728	-0.0751208
Ta.21702.1.S1_at	||	0.427214	2.837	-0.602631	-0.305941	0.167994	2.87756	-0.85942	-0.383307
Ta.21705.1.S1_at	||	-0.356005	1.35117	-0.471565	-0.417532	-0.0930777	1.35742	-0.252773	-0.239465
Ta.22283.1.S1_at	||	-0.223385	-2.27616	-1.46851	-1.43	-0.223106	-2.20204	-0.640752	-1.19552
Ta.22307.1.S1_at	||	0.0736852	-1.90881	-0.614111	-0.531363	0.0402662	-1.59591	-0.774447	-1.16151
Ta.22385.1.A1_at	putative AG-motif binding protein-4 [Oryza sativa (japonica cultivar-group)] dbj|BAD25513.1| putative AG-motif binding protein-4 [Oryza sati| zinc finger (GATA type) family protein|"protein GATA zinc finger family protein, expressed"	-0.835929	-1.52756	-0.6991	-0.418581	-1.12234	-1.38072	-0.832537	-0.77923
Ta.22449.1.S1_at	putative glucose transporter [Oryza sativa (japonica cultivar-group)] dbj|BAD28916.1| putative glucose transporter [Oryza sativa (japonica|" sugar transporter, putative, similar to SP:Q10710 Sugar carrier protein A {Ricinus communis}, glucose transporter (Saccharum hybrid c"|"protein Sugar carrier protein A, putative, expressed"	-0.187917	-1.71591	0.382005	0.584691	-0.586062	-1.76718	-0.059304	-0.155522
Ta.22449.1.S1_x_at	putative glucose transporter [Oryza sativa (japonica cultivar-group)] dbj|BAD28916.1| putative glucose transporter [Oryza sativa (japonica|" sugar transporter, putative, similar to SP:Q10710 Sugar carrier protein A {Ricinus communis}, glucose transporter (Saccharum hybrid c"|"protein Sugar carrier protein A, putative, expressed"	-0.127407	-1.71826	0.26412	0.416917	-0.577857	-2.36626	-0.216625	-0.346087
Ta.22548.1.S1_a_at	putative zinc transporter [Oryza sativa (japonica cultivar-group)] dbj|BAD18968.1| iron regulated transporter-like protein [Oryza sativa (ja|" metal transporter, putative (ZIP4), similar to Zn and Cd transporter ZNT1 (Thlaspi caerulescens) gi:7381054:gb:AAF61374; member of"|"protein ZIP zinc/iron transport family protein, expressed"	-0.753133	-1.42061	0.804164	0.828813	-0.0253928	-1.35576	0.343744	0.564956
Ta.22711.1.S1_at	extensin [Volvox carteri] pir||S22697 extensin - Volvox carteri (fragment)|" leucine-rich repeat family protein / extensin family protein, similar to extensin-like protein (Lycopersicon esculentum)"|"protein transposon protein, putative, CACTA, En/Spm sub-class, expressed"	-0.555547	-2.06542	0.387701	0.158379	-0.461716	-2.13929	-0.41066	0.015814
Ta.22785.1.S1_x_at	B1064G04.23 [Oryza sativa (japonica cultivar-group)]| similar to protein kinase family protein [Arabidopsis thaliana] (TAIR:At5g38560.1); similar to putative receptor protein|protein expressed protein	1.52588	3.09617	1.50949	1.61679	1.71099	3.46327	1.36427	1.37453
Ta.22825.1.S1_a_at	embryogenesis transmembrane protein-like [Oryza sativa (japonica cultivar-group)]|" ankyrin repeat family protein, contains ankyrin repeat domains, Pfam:PF00023"|protein expressed protein	0.581044	2.24553	-0.411549	-0.385176	0.477056	2.83632	-0.345735	-0.434274
Ta.22842.1.S1_at	putaive mitochondrial inner membrane protein [Oryza sativa (japonica cultivar-group)] gb|AAP54652.1| putaive mitochondrial inner membrane pr|" mitochondrial import inner membrane translocase subunit Tim17/Tim22/Tim23 family protein, contains Pfam PF02466: Mitochondrial impo"|"protein Mitochondrial import inner membrane translocase subunit Tim17 family protein, expressed"	1.56354	3.05986	1.02556	1.32432	1.59235	4.06746	1.21623	1.23912
Ta.22854.1.S1_x_at	Unknown protein [Arabidopsis thaliana] ref|NP_564416.1| expressed protein [Arabidopsis thaliana]| expressed protein|	1.01425	4.31293	0.355111	-0.0385704	0.914558	4.41404	-0.0763163	0.194529
Ta.2286.1.S1_at	SGT1 [Hordeum vulgare]|" phosphatase-related, low similarity to phosphoprotein phosphatase (Mus musculus) GI:567040; contains Pfam profiles PF00515: TPR D"|"protein SGS domain containing protein, expressed"	0.759124	1.1851	0.217302	0.255354	0.656576	1.21096	0.169694	0.170166
Ta.22902.1.S1_at	putative dehydrogenase [Oryza sativa (japonica cultivar-group)] dbj|BAB91928.1| putative D-threonine dehydrogenase [Oryza sativa (japonica c|" 6-phosphogluconate dehydrogenase NAD-binding domain-containing protein, similar to SP:P23523 2-hydroxy-3-oxopropionate reductase"|"protein NAD binding domain of 6-phosphogluconate dehydrogenase family protein, expressed"	0.121501	-1.62793	0.206109	0.453119	0.421876	-1.72847	0.266218	0.36088
Ta.22902.1.S1_x_at	putative dehydrogenase [Oryza sativa (japonica cultivar-group)] dbj|BAB91928.1| putative D-threonine dehydrogenase [Oryza sativa (japonica c|" 6-phosphogluconate dehydrogenase NAD-binding domain-containing protein, similar to SP:P23523 2-hydroxy-3-oxopropionate reductase"|"protein NAD binding domain of 6-phosphogluconate dehydrogenase family protein, expressed"	-0.00536053	-1.85701	0.0807273	0.379655	0.402091	-1.75803	0.361891	0.462333
Ta.22936.1.S1_s_at	putative esterase [Oryza sativa (japonica cultivar-group)] ref|XP_475225.1| putative esterase [Oryza sativa (japonica cultivar-group)] gb|AA| expressed protein|"protein L1 Lipase, putative, expressed"	0.991507	3.08685	-0.142586	0.0798701	1.351	3.57825	0.0517349	0.560937
Ta.23008.1.S1_at	unknown protein [Oryza sativa (japonica cultivar-group)]|" reticulon family protein (RTNLB1), weak similarity to Nogo-C protein (Rattus norvegicus) GI:6822251; contains Pfam profile PF0245"|"protein reticulon family protein, putative, expressed"	0.981788	1.37361	0.635954	0.563755	0.860605	1.31823	0.380877	0.456364
Ta.23080.1.S1_at	putative DnaJ like protein [Oryza sativa (japonica cultivar-group)]|" DNAJ heat shock protein, putative (J3), identical to AtJ3 (Arabidopsis thaliana) GI:2641638, strong similarity to several plant D"|"protein DnaJ protein homolog, putative, expressed"	1.02622	3.27512	0.714959	0.87071	1.52753	3.81101	0.803773	1.18113
Ta.23093.1.S1_s_at	At1g07200 [Arabidopsis thaliana] gb|AAM13143.1| unknown protein [Arabidopsis thaliana] ref|NP_172200.2| ATP-dependent Clp protease ClpB prot|" ATP-dependent Clp protease ClpB protein-related, similar to ATP-dependent Clp protease, ATP-binding subunit ClpB (GI:24982014)"|protein expressed protein	-0.395875	-1.97098	-1.16038	-1.16002	-0.367839	-1.6317	-1.00889	-1.35842
Ta.23109.1.S1_at	||"protein Associated with HOX family protein, expressed"	0.228759	-1.28206	0.906441	0.988912	0.223297	-2.04865	0.623409	0.111706
Ta.23123.1.S1_s_at	unknown protein [Oryza sativa (japonica cultivar-group)] gb|AAO20057.1| unknown protein [Oryza sativa (japonica cultivar-group)]|" ankyrin repeat family protein / AFT protein (AFT), contains ankyrin repeats, Pfam:PF00023; identical to cDNA AFT protein (AFT)"|"protein Ankyrin repeat domain protein 2, putative, expressed"	0.750453	2.65049	-0.0468546	0.00285777	0.50224	2.55724	-0.338208	-0.0447172
Ta.23123.1.S1_x_at	unknown protein [Oryza sativa (japonica cultivar-group)] gb|AAO20057.1| unknown protein [Oryza sativa (japonica cultivar-group)]|" ankyrin repeat family protein / AFT protein (AFT), contains ankyrin repeats, Pfam:PF00023; identical to cDNA AFT protein (AFT)"|"protein Ankyrin repeat domain protein 2, putative, expressed"	0.717394	2.19848	-0.0378162	-0.0987448	0.495063	2.30964	-0.407425	-0.114846
Ta.23127.1.S1_at	OSJNBa0088H09.15 [Oryza sativa (japonica cultivar-group)] emb|CAE03457.1| OSJNBa0088H09.15 [Oryza sativa (japonica cultivar-group)]|" harpin-induced family protein (YLS9) / HIN1 family protein / harpin-responsive family protein, similar to harpin-induced protein"|"protein Harpin-induced protein 1 containing protein, expressed"	0.0550899	1.95878	-0.0637962	-0.0588912	-1.47588	2.67887	-0.949158	-0.43639
Ta.23167.1.S1_at	||	0.994276	-2.26378	-0.37197	-0.471277	0.526411	-2.41941	-0.0249691	-0.0456514
Ta.23167.1.S1_x_at	||	1.1757	-2.6635	-0.241914	-0.410662	0.548971	-1.88121	0.0507188	0.0947195
Ta.23215.1.S1_at	similar to Arabidopsis thaliana transport inhibitor response 1 (TIR1) (T48087) [Oryza sativa]|" transport inhibitor response 1 (TIR1) (FBL1), E3 ubiquitin ligase SCF complex F-box subunit; identical to transport inhibitor"|"protein TRANSPORT INHIBITOR RESPONSE 1 protein, putative, expressed"	-0.938752	-2.51674	-0.231892	-0.549386	-0.648935	-3.13299	-0.317011	-0.494754
Ta.23231.1.S1_s_at	expressed protein [Oryza sativa (japonica cultivar-group)] gb|AAR87158.1| expressed protein [Oryza sativa (japonica cultivar-group)]|" proline-rich family protein, contains proline rich extensin domains, INTERPRO:IPR002965"|"protein XYPPX repeat family protein, expressed"	0.458862	-1.01956	0.684645	0.887763	0.217295	-1.32202	0.480771	0.409247
Ta.23392.1.S1_at	Putative membrane protein [Oryza sativa (japonica cultivar-group)] gb|AAN59773.1| Putative membrane protein [Oryza sativa (japonica cultivar|" similar to auxin-responsive protein, putative [Arabidopsis thaliana] (TAIR:At4g12980.1); similar to putative"|"protein membrane protein, putative, expressed"	-0.624092	2.53545	-0.54989	-0.547446	-0.616248	2.00564	-1.07275	-1.01663
Ta.23398.1.S1_s_at	P0042A10.5 [Oryza sativa (japonica cultivar-group)] dbj|BAB90063.1| BNR repeat domain protein-like [Oryza sativa (japonica cultivar-group)]|" UVB-resistance protein-related / regulator of chromosome condensation (RCC1) family protein, contains Pfam PF00415 : Regulator"|"protein Regulator of chromosome condensation family protein, expressed"	-1.13603	-1.47531	0.162123	0.445124	-0.331427	-1.46033	0.602542	0.452686
Ta.23468.1.S1_at	Rb1 protein [Zea mays]|" retinoblastoma-related protein (RBR1), nearly identical to retinoblastoma-related protein (Arabidopsis thaliana)"|"protein retinoblastoma-related protein 1, putative, expressed"	-0.28481	-1.78249	0.188593	0.348168	0.230021	-1.3018	0.18322	0.0955416
Ta.23753.1.A1_at	chimeric SDH2-RPS14 protein [Triticum aestivum]|" ribosomal protein S14 mitochondrial family protein, identical to ribosomal protein S14 {Arabidopsis thaliana} NCBI_gi:4583554"|"protein Succinate dehydrogenase iron-sulfur protein,mitochondrial precursor, putative, expressed"	-0.381492	1.47372	-0.798534	-0.724607	0.0407459	1.76559	-0.8377	-0.619517
Ta.23771.1.S1_at	Cytochrome c pir||CCWT cytochrome c [validated] - wheat|" cytochrome c, putative, similar to cytochrome c (Pumpkin, Winter squash) SWISS-PROT:P00051"|"protein Cytochrome c, putative, expressed"	0.889715	1.28814	0.674348	0.654045	0.79771	1.77958	0.64278	0.630675
Ta.23786.3.S1_a_at	putative sds22+ [Oryza sativa (japonica cultivar-group)] dbj|BAD26172.1| putative sds22+ [Oryza sativa (japonica cultivar-group)]|" leucine-rich repeat family protein, contains leucine rich repeat (LRR) domains, Pfam:PF00560"|"protein Leucine Rich Repeat family protein, expressed"	0.954828	2.02897	0.851083	0.6241	1.22848	2.23878	0.758118	0.694644
Ta.24121.1.S1_x_at	calcium-binding EF-hand family protein-like [Oryza sativa (japonica cultivar-group)] dbj|BAD09268.1| calcium-binding EF-hand family protein-|" calcium-binding EF hand family protein, contains INTERPRO:IPR002048 calcium-binding EF-hand domain"|"protein EF hand family protein, expressed"	1.1384	6.43531	0.0725516	-0.00825319	1.32425	6.49731	0.0238838	0.0186028
Ta.24234.1.A1_at	putative ubiquitin-specific protease 15 [Oryza sativa (japonica cultivar-group)] dbj|BAD37420.1| putative ubiquitin-specific protease 15 [Or||"protein Ubiquitin carboxyl-terminal hydrolase family protein, expressed"	0.589067	1.50463	0.230254	0.46974	0.95944	1.96554	0.185293	0.199645
Ta.24421.1.A1_x_at	unknown protein [Oryza sativa (japonica cultivar-group)] dbj|BAD46421.1| unknown protein [Oryza sativa (japonica cultivar-group)]||protein expressed protein	0.552393	1.10077	-0.167368	0.118315	0.726878	1.44977	-0.179568	-0.0964415
Ta.24578.1.A1_at	unknown protein [Oryza sativa (japonica cultivar-group)] ref|XP_506834.1| PREDICTED P0020C11.43 gene product [Oryza sativa (japonica cultiva||protein expressed protein	-0.75497	-2.06355	-0.574586	-0.440511	-0.918357	-2.8276	-0.497151	-0.486111
Ta.24586.2.S1_a_at	putative DEAD box RNA helicase [Oryza sativa (japonica cultivar-group)] dbj|BAD82427.1| putative DEAD box RNA helicase [Oryza sativa (japoni|" ethylene-responsive DEAD box RNA helicase, putative (RH30), strong similarity to ethylene-responsive RNA helicase (Lycopersicon"|"protein ATP-dependent RNA helicase DBP2, putative, expressed"	0.509818	1.2219	0.945059	0.926561	0.944571	1.41115	0.906548	0.845017
Ta.24664.1.S1_at	||	0.716455	2.15106	0.882263	0.713143	0.454715	2.74483	0.902818	1.14053
Ta.247.1.S1_at	Sec61p [Triticum aestivum]|" similar to protein transport protein sec61, putative [Arabidopsis thaliana] (TAIR:At1g78720.1); similar to protein transport prot"|"protein Protein transport protein Sec61 alpha subunit isoform 2, putative, expressed"	0.721316	1.08751	0.475539	0.623954	0.998119	1.0026	0.67235	0.674007
Ta.24947.1.S1_at	early drought induced protein [Oryza sativa (indica cultivar-group)] gb|AAS72306.1| drought-induced hydrophobic protein [Oryza sativa (japon|" hydrophobic protein (RCI2A) / low temperature and salt responsive protein (LTI6A), identical to SP:Q9ZNQ7 Hydrophobic protein"|"protein Uncharacterized protein family protein, expressed"	1.14648	2.20996	0.633222	0.727872	0.406537	1.95438	0.425331	0.386187
Ta.25062.1.S1_at	||	-0.9692	-2.19048	-0.858774	-1.24781	-1.23258	-2.12235	-0.810527	-0.676392
Ta.25139.1.S1_at	putative cytochrome P450 [Arabidopsis thaliana] gb|AAT41791.1| At2g46950 [Arabidopsis thaliana] gb|AAS47631.1| At2g46950 [Arabidopsis thalia|" cytochrome P450 family protein, similar to cytochrome P450 72A1 (SP:Q05047) (Catharanthus roseus); contains Pfam profile: PF00067"|"protein Cytochrome P450 family protein, expressed"	-0.529768	-1.07782	-0.0636853	0.0462698	-0.900562	-1.42889	-0.585431	-0.454232
Ta.25158.1.S1_at	||	1.67183	4.26537	1.32785	1.45374	1.78232	4.7241	1.4487	1.81518
Ta.25212.1.S1_at	unknown protein [Oryza sativa (japonica cultivar-group)]|" 1-phosphatidylinositol phosphodiesterase-related, contains weak similarity to 1-phosphatidylinositol phosphodiesterase precursor"|"protein Ki1 protein, putative, expressed"	0.0553339	-1.79385	-0.457937	-0.76535	-0.226027	-2.34415	-0.631596	-0.476052
Ta.25227.1.A1_at	||	0.00882933	5.38083	0.0835148	0.0469612	0.0101862	7.29072	0.00953833	0.000410693
Ta.25290.1.S1_at	tetracycline transporter protein-like [Oryza sativa (japonica cultivar-group)] dbj|BAD27788.1| tetracycline transporter protein-like [Oryza| similar to expressed protein [Arabidopsis thaliana] (TAIR:At2g16980.2); similar to tetracycline transporter protein-like [Oryza|"protein tetracycline transporter protein, putative, expressed"	-1.42671	-2.39823	-0.838671	-1.37198	-1.48617	-2.84661	-0.570682	-0.858602
Ta.25345.1.A1_at	||	0.258908	3.50654	0.157408	0.202669	0.0823262	3.21448	0.0377748	0.0478416
Ta.25381.1.S1_s_at	putative nucleoid DNA-binding protein cnd41, chloroplast [Oryza sativa (japonica cultivar-group)]|" chloroplast nucleoid DNA-binding protein, putative, similar to CND41, chloroplast nucleoid DNA binding protein (Nicotiana"|"protein Eukaryotic aspartyl protease family protein, expressed"	-1.37622	-1.9163	-1.06962	-1.31917	-1.08085	-1.80524	-0.42659	-0.424329
Ta.25390.2.S1_x_at	putative GDSL-like lipase/acylhydrolase [Oryza sativa (japonica cultivar-group)]|" GDSL-motif lipase/hydrolase family protein, Similar to early nodulin ENOD8 (Medicago sativa) GI:304037, lanatoside"|"protein GDSL-like Lipase/Acylhydrolase family protein, expressed"	0.173307	1.9146	1.24136	1.14093	-0.132433	2.06895	0.816453	1.18687
Ta.25418.2.S1_at	protein phosphatase-2c [Mesembryanthemum crystallinum] pir||T51101 protein phosphatase-2c [imported] - common ice plant (fragment)|" protein phosphatase 2C family protein / PP2C family protein, similar to Ser/Thr protein phosphatase 2C (PP2C6) (GI:15020818)"|"protein protein phosphatase 2C homolog, putative, expressed"	-0.177174	1.07261	-0.349349	-0.306531	-0.140786	1.2966	-0.316455	-0.443821
Ta.25547.1.S1_at	OSJNBb0004G23.10 [Oryza sativa (japonica cultivar-group)] emb|CAE04612.2| OSJNBb0004G23.10 [Oryza sativa (japonica cultivar-group)] emb|CAE0|" arginase, identical to Swiss-Prot:P46637 arginase (EC 3.5.3.1) (Arabidopsis thaliana)"|"protein Arginase, putative, expressed"	1.28278	1.48891	0.957229	1.20526	1.30354	1.56574	0.723863	0.541815
Ta.25559.1.S1_at	OSJNBa0019K04.9 [Oryza sativa (japonica cultivar-group)] ref|XP_473575.1| OSJNBa0019K04.9 [Oryza sativa (japonica cultivar-group)]|" subtilase family protein, similar to subtilisin-like protease GI:3687307 from (Lycopersicon esculentum)"|"protein Subtilisin N-terminal Region family protein, expressed"	-0.0236702	4.55214	0.20874	0.129513	0.000401838	5.82498	0.192483	0.395782
Ta.25587.1.S1_at	putative cytochrome P450 [Oryza sativa (japonica cultivar-group)] gb|AAP52295.1| putative cytochrome P450 [Oryza sativa (japonica cultivar-g|" cytochrome P450 76C2, putative (CYP76C2) (YLS6), identical to SP:O64637 Cytochrome P450 76C2 (EC 1.14.-.-) {Arabidopsis"|"protein Cytochrome P450 family protein, expressed"	-1.16686	-2.06532	-0.133393	-0.41786	-0.847806	-1.89924	-0.348522	-0.386952
Ta.25697.1.A1_at	unknown protein [Oryza sativa (japonica cultivar-group)] gb|AAT73661.1| unknown protein [Oryza sativa (japonica cultivar-group)] gb|AAS98494|" formin homology 2 domain-containing protein / FH2 domain-containing protein, contains formin homology 2 domain, Pfam:PF02181"|protein expressed protein	0.0738322	1.30654	0.128374	0.0520854	0.221456	1.5351	0.491132	0.277765
Ta.25805.1.A1_at	homeodomain leucine-zipper protein Hox9 [Oryza sativa (japonica cultivar-group)]|" homeodomain-leucine zipper protein Revoluta (REV) / fascicular fiberless 1 (IFL1), identical to HD-zip transcription factor"|"protein rolled leaf1, putative, expressed"	-1.15599	-1.45269	-0.739874	-0.362647	-0.768063	-1.62152	-0.60015	-0.816544
Ta.2588.3.S1_a_at	putative methyl-binding domain protein MBD115 [Zea mays]|" methyl-CpG-binding domain-containing protein, contains Pfam profile PF01429: Methyl-CpG binding domain"|"protein Methyl-CpG binding domain containing protein, expressed"	0.247574	1.03444	-0.197731	-0.298872	0.282279	1.11534	-0.244487	-0.311523
Ta.26042.1.S1_at	putaive subtilisin-like proteinase [Oryza sativa (japonica cultivar-group)] gb|AAT78773.1| putative serine protease [Oryza sativa (japonica|" cucumisin-like serine protease (ARA12), Asp48; almost identical to cucumisin-like serine protease (ARA12) GI:3176874 from"|"protein cucumisin-like serine protease, putative, expressed"	-0.717634	-3.53775	-0.774327	-0.692664	-0.777321	-3.7922	-0.937449	-0.939884
Ta.26216.1.A1_at	putative cytochrome P450 [Lolium rigidum]|" cytochrome P450 family protein, cytochrome P450 monooxygenase, Arabidopsis thaliana, PID:d1029478"|"protein Cytochrome P450 family protein, expressed"	0.726133	-1.90503	0.964998	1.06099	0.506475	-2.40192	0.66531	0.978936
Ta.26298.1.A1_at	||	1.22191	3.19996	0.609427	1.03856	1.66713	3.9828	1.03967	1.30853
Ta.26901.1.S1_at	putative serine-threonine protein kinase [Oryza sativa (japonica cultivar-group)]|" leucine-rich repeat family protein / protein kinase family protein, contains similarity to Swiss-Prot:P47735 receptor-like protein"|"protein Leucine Rich Repeat family protein, expressed"	0.127766	-2.4778	-0.454847	-0.308081	0.00215745	-3.04783	-0.516367	-0.526272
Ta.2706.3.S1_at	putative heat shock protein [Oryza sativa (japonica cultivar-group)] dbj|BAB33024.1| putative heat shock protein [Oryza sativa (japonica|" heat shock protein, putative, contains Pfam profile: PF00012 Heat shock hsp70 proteins; similar to heat-shock proteins GB:CAA9438"|"protein dnaK protein, expressed"	0.522182	1.80447	-0.0729651	0.0187093	0.76228	2.01803	0.0445734	0.0395974
Ta.2728.2.S1_a_at	Putative cell death suppressor protein [Oryza sativa] gb|AAK98735.1| Putative cell death suppressor protein [Oryza sativa]|" Rieske (2Fe-2S) domain-containing protein, similar to lethal leaf-spot 1 from Zea mays (gi:1935909); contains Pfam PF00355 Rieske"|"protein Pheophorbide a oxygenase, chloroplast precursor, putative, expressed"	0.683888	1.85852	-0.189362	0.0447761	0.990226	2.07978	-0.0565624	-0.0704394
Ta.2744.1.S1_at	||	-1.38962	-2.66336	-0.350096	-0.278114	-0.934198	-2.56722	-0.375098	-0.151031
Ta.27550.1.S1_at	similar to tRNA isopentenyltransferase [Oryza sativa (japonica cultivar-group)] dbj|BAB85325.1| similar to tRNA isopentenyltransferase [Oryz|" tRNA isopentenyltransferase 2 / IPP transferase 2 (IPT2), identical to tRNA isopentenyltransferase (IPT2)"|"protein tRNA delta-isopentenylpyrophosphate transferase family protein, expressed"	0.422847	2.12507	1.1502	1.42101	0.664027	3.03273	1.08819	1.06814
Ta.27673.1.A1_x_at	putative putative glucosyltransferase [Oryza sativa (japonica cultivar-group)] gb|AAP53972.1| putative putative glucosyltransferase [Oryza s|" UDP-glucoronosyl/UDP-glucosyl transferase family protein, contains Pfam profile: PF00201 UDP-glucoronosyl"|"protein UDP-glucoronosyl and UDP-glucosyl transferase family protein, expressed"	-1.28907	-2.07557	-0.883591	-0.691958	-1.51808	-2.2128	-0.863516	-1.07515
Ta.27680.1.S1_at	putative integral membrane protein [Oryza sativa (japonica cultivar-group)] gb|AAL84300.1| putative integral membrane protein [Oryza sativa||"protein PA domain containing protein, expressed"	1.10533	1.85377	0.635453	0.61732	1.20643	2.11359	0.568647	0.466165
Ta.27852.1.S1_at	||	0.429358	1.58249	0.224633	0.169573	1.05918	2.72356	0.476888	0.661778
Ta.27852.2.S1_s_at	||	0.00373524	1.20165	-0.454211	-0.259505	-0.0597788	1.41482	-0.317382	-0.149181
Ta.27873.1.A1_at	heat shock factor RHSF7 [Oryza sativa (japonica cultivar-group)] ref|NP_912653.1| Putative heat shock protein [Oryza sativa (japonica cultiv|" heat shock transcription factor family protein, contains Pfam profile: PF00447 HSF-type DNA-binding domain"|"protein Heat shock factor protein 1, putative, expressed"	1.11419	3.62096	0.689801	0.59209	1.07201	4.38571	0.966385	1.35758
Ta.27945.1.S1_x_at	ABA-responsive protein [Hordeum vulgare] pir||A59232 ABA-responsive protein - barley|" GRAM domain-containing protein / ABA-responsive protein-related, similar to ABA-responsive protein (Hordeum vulgare) GI:4103635;"|"protein ABA-responsive protein, putative, expressed"	0.748777	3.02336	-0.32084	-0.0219321	0.937575	4.4904	0.032678	0.820396
Ta.27970.1.A1_at	OSJNBa0091C12.3 [Oryza sativa (japonica cultivar-group)] ref|XP_471278.1| OSJNBa0091C12.3 [Oryza sativa (japonica cultivar-group)]|" heavy-metal-associated domain-containing protein / copper chaperone (CCH)-related, low similarity to copper homeostasis"|"protein farnesylated protein 1, putative, expressed"	1.42998	5.06797	2.30168	2.70971	1.60098	6.39346	2.14696	2.67612
Ta.27979.1.S1_at	||	0.0499769	1.35633	-0.0570034	-0.060144	0.0198938	1.74145	0.0203178	0.00878167
Ta.2801.2.S1_at	OSJNBa0084K01.16 [Oryza sativa (japonica cultivar-group)] emb|CAE04844.2| OSJNBa0084K01.16 [Oryza sativa (japonica cultivar-group)] gb|AAT38|" expressed protein, contains Pfam domain PF03660: Uncharacterised protein family (UPF0123)"|"protein PHD finger-like domain protein 5A, putative, expressed"	3.01171	3.66447	1.96254	2.07681	2.71299	3.87421	1.45281	1.61687
Ta.2801.2.S1_x_at	OSJNBa0084K01.16 [Oryza sativa (japonica cultivar-group)] emb|CAE04844.2| OSJNBa0084K01.16 [Oryza sativa (japonica cultivar-group)] gb|AAT38|" expressed protein, contains Pfam domain PF03660: Uncharacterised protein family (UPF0123)"|"protein PHD finger-like domain protein 5A, putative, expressed"	2.72047	3.47727	1.85742	1.86729	2.51793	3.35193	1.30015	1.50453
Ta.28010.1.S1_s_at	unknown protein [Oryza sativa (japonica cultivar-group)]|" calmodulin-binding family protein, similar to SF16 protein (Helianthus annuus) GI:560150; contains Pfam profile PF00612: IQ"|protein expressed protein	0.081244	3.21914	0.748069	0.402422	-0.410639	3.12169	-0.146785	0.668103
Ta.28042.1.S1_at	OJ000126_13.12 [Oryza sativa (japonica cultivar-group)] emb|CAD40585.2| OJ000126_13.12 [Oryza sativa (japonica cultivar-group)]|" OTU-like cysteine protease family protein, contains Pfam profile PF02338: OTU-like cysteine protease"|"protein OTU-like cysteine protease family protein, putative, expressed"	-0.427226	-1.51454	0.20866	0.111628	-0.408485	-1.46014	0.13112	0.0941407
Ta.28111.1.A1_at	||"protein WRKY DNA binding domain containing protein, expressed"	0.358819	1.56286	0.139543	0.163634	0.796332	2.07364	0.531436	0.411242
Ta.28112.1.S1_at	mitochondrial alternative oxidase 1d [Saccharum officinarum]|" alternative oxidase 1a, mitochondrial (AOX1A), identical to GB:Q39219 (SP:Q39219) from (Arabidopsis thaliana)"|"protein transposon protein, putative, unclassified, expressed"	3.20666	7.08763	2.28099	1.93136	1.04971	7.57555	1.19045	1.40305
Ta.28132.1.S1_x_at	histone H2A, putative [Arabidopsis thaliana] gb|AAM16179.1| At1g54690/T22H22_12 [Arabidopsis thaliana] ref|NP_175868.1| histone H2A, putativ|" histone H2A, putative, strong similarity to histone H2A GI:3204129 SP:O65759 from Cicer arietinum, Picea abies SP:P35063; contain"|"protein Histone H2A, putative, expressed"	0.0819417	2.7288	-0.00215272	-0.0220704	0.144884	2.39976	0.111261	0.0349478
Ta.28185.2.S1_x_at	putative histidine-rich Ca2+-binding protein [Oryza sativa (japonica cultivar-group)] dbj|BAB17164.1| putative histidine-rich Ca2+-binding p| expressed protein|protein expressed protein	0.838737	2.575	0.209687	0.1575	0.927277	2.52203	0.33719	0.361252
Ta.28185.3.S1_at	putative histidine-rich Ca2+-binding protein [Oryza sativa (japonica cultivar-group)] dbj|BAB17164.1| putative histidine-rich Ca2+-binding p| expressed protein|protein expressed protein	1.15986	3.04807	0.457843	0.495662	1.6797	3.2126	0.9861	0.977522
Ta.28185.3.S1_x_at	putative histidine-rich Ca2+-binding protein [Oryza sativa (japonica cultivar-group)] dbj|BAB17164.1| putative histidine-rich Ca2+-binding p| expressed protein|protein expressed protein	0.764956	2.65255	0.102103	0.0867321	1.17216	2.91523	0.78418	0.650045
Ta.28188.3.S1_s_at	putative serine/threonine phosphatase type 2c [Sporobolus stapfianus]|" protein phosphatase 2C, putative / PP2C, putative, similar to protein phosphatase 2C (GI:4587992){Arabidopsis thaliana}"|"protein Serine/threonine phosphatase type 2c, putative, expressed"	1.58537	2.9702	1.081	0.0294484	0.103078	4.37971	0.28522	0.653119
Ta.28212.1.S1_at	OSJNBa0086O06.9 [Oryza sativa (japonica cultivar-group)] ref|XP_473709.1| OSJNBa0086O06.9 [Oryza sativa (japonica cultivar-group)]|" protein kinase family protein, contains Pfam PF00069: Protein kinase domain"|protein expressed protein	2.61139	3.98846	2.46335	2.7507	2.71052	4.01684	1.93462	1.70922
Ta.28232.2.A1_at	||	-1.30464	-3.41492	-0.480133	-0.371332	-1.50668	-3.19575	-0.435147	-0.615248
Ta.28292.1.S1_at	farnesylated protein 3 [Hordeum vulgare subsp. vulgare]|" heavy-metal-associated domain-containing protein / copper chaperone (CCH)-related, low similarity to copper homeostasis"|"protein farnesylated protein 2, putative, expressed"	0.167731	-1.94574	0.972755	0.670954	-0.278452	-1.91894	0.394331	0.255772
Ta.28300.1.A1_s_at	putative AG-motif binding protein-4 [Oryza sativa (japonica cultivar-group)] dbj|BAD25513.1| putative AG-motif binding protein-4 [Oryza sati| zinc finger (GATA type) family protein|"protein GATA zinc finger family protein, expressed"	-0.477286	-1.95885	-1.1182	-0.985061	-0.0435453	-2.03037	-0.549189	-0.805265
Ta.28395.1.A1_at	unknown protein [Arabidopsis thaliana]||	0.413291	2.2586	0.597999	0.697518	0.645104	2.46226	0.711847	0.632454
Ta.28457.1.A1_at	unknown protein [Oryza sativa (japonica cultivar-group)] gb|AAP68395.1| unknown protein [Oryza sativa (japonica cultivar-group)]|" transcription regulator NOT2/NOT3/NOT5 family protein, contains Pfam domain PF04153: NOT2 / NOT3 / NOT5 family"|"protein Not1 N-terminal domain, CCR4-Not complex component family protein, expressed"	-0.270605	-1.27062	-0.159088	0.165721	0.0781002	-1.36756	-0.0295681	0.0841981
Ta.28504.1.S1_at	unknown protein [Oryza sativa (japonica cultivar-group)] dbj|BAD25283.1| unknown protein [Oryza sativa (japonica cultivar-group)] dbj|BAD254| expressed protein|protein expressed protein	-0.329706	-2.31631	0.913086	0.73778	-0.485847	-2.55656	0.548898	0.556962
Ta.28539.1.A1_x_at	NAC domain transcription factor [Triticum aestivum]|" splicing factor PWI domain-containing protein, contains Pfam profile PF01480: PWI domain"|"protein NAC-domain containing protein 19, putative, expressed"	0.271606	2.07574	0.447268	0.31016	-0.117753	2.73977	0.745844	1.21702
Ta.28553.1.S1_s_at	pentameric polyubiquitin [Nicotiana tabacum]|" polyubiquitin (UBQ4), identical to GI:17677"|"protein polyubiquitin containing 7 ubiquitin monomers, putative, expressed"	-0.561892	1.04146	-0.542695	-0.383806	-0.16516	1.24739	-0.524041	-0.342151
Ta.28553.4.S1_x_at	pentameric polyubiquitin [Nicotiana tabacum]|" polyubiquitin (UBQ4), identical to GI:17677"|"protein polyubiquitin containing 7 ubiquitin monomers, putative, expressed"	0.136691	1.8109	-0.13361	0.133674	0.101539	2.07985	-0.117791	-0.124103
Ta.28555.1.S1_at	ABA induced plasma membrane protein PM 19 [Triticum aestivum] pir||T06978 ABA-induced plasma membrane protein PM 19 - wheat|" AWPM-19-like membrane family protein, contains Pfam PF05512: AWPM-19-like family; similar to late embryogenesis abundant protein,"|"protein plasma membrane associated protein, putative, expressed"	0.0840549	1.94775	-0.0191147	-0.029426	0.484081	3.27438	0.00875629	0.172933
Ta.2863.1.S1_at	putative DnaJ protein [Oryza sativa (japonica cultivar-group)] gb|AAU43976.1| putative DnaJ [Oryza sativa (japonica cultivar-group)]|" DNAJ heat shock N-terminal domain-containing protein, similar to SP:P39101 CAJ1 protein, Saccharomyces cerevisiae,"|"protein Chaperone protein dnaJ 10, putative, expressed"	-0.218272	2.02215	-0.725365	-0.742814	0.168298	2.36225	-0.444239	-0.534849
Ta.2863.1.S1_s_at	putative DnaJ protein [Oryza sativa (japonica cultivar-group)] gb|AAU43976.1| putative DnaJ [Oryza sativa (japonica cultivar-group)]|" DNAJ heat shock N-terminal domain-containing protein, similar to SP:P39101 CAJ1 protein, Saccharomyces cerevisiae,"|"protein Chaperone protein dnaJ 10, putative, expressed"	-0.0357783	1.91373	-0.522168	-0.356272	0.16953	2.27612	-0.471885	-0.48458
Ta.2866.3.S1_x_at	TPA: putative phytosulfokine peptide precursor [Triticum aestivum]|" leucine-rich repeat family protein / extensin family protein, similar to extensin-like protein (Lycsimilar to extensin-like"|"protein Phytosulfokines 2 precursor, putative, expressed"	-0.563844	-2.86216	-0.437959	-0.713797	0.0665063	-2.96312	-0.400984	-0.426952
Ta.28690.1.S1_at	putative z-protein [Oryza sativa (japonica cultivar-group)] dbj|BAD30317.1| putative z-protein [Oryza sativa (japonica cultivar-group)] dbj||" expressed protein, low similarity to N-methyl-D-aspartate receptor-associated protein (Drosophila melanogaster) GI:567104; contains"|"protein Uncharacterized protein family UPF0005 containing protein, expressed"	0.78134	1.43524	0.238607	0.483638	0.958186	1.69708	0.0452885	0.165157
Ta.28761.1.S1_at	||	1.50909	6.44339	0.594319	0.703116	2.65265	8.36242	0.472951	1.99019
Ta.28771.1.A1_at	||	1.24588	2.08795	0.73872	1.11739	1.73754	2.34321	0.876757	1.3755
Ta.28776.1.A1_at	unknown protein [Oryza sativa (japonica cultivar-group)] dbj|BAD10441.1| unknown protein [Oryza sativa (japonica cultivar-group)]||protein expressed protein	1.65343	5.08019	0.979227	0.944076	3.59396	7.31528	2.49264	3.33921
Ta.288.1.A1_at	myosin heavy chain-like protein [Oryza sativa (japonica cultivar-group)]||protein expressed protein	-0.866906	-2.01254	-1.36898	-1.0512	-0.39945	-2.37414	-0.831586	-0.634469
Ta.28850.1.S1_at	Cell division cycle protein 48 homolog (Valosin containing protein homolog) (VCP) gb|AAA80587.1| valosin-containing protein|" cell division cycle protein 48 (CDC48A) (CDC48), identical to SP:P54609 Cell division cycle protein 48 homolog {Arabidopsis thalian"|"protein Cell division cycle protein 48 homolog, putative, expressed"	0.143254	1.22191	0.0725227	-0.0953408	0.237156	1.3286	-0.028604	-0.134783
Ta.28865.1.S1_at	||	1.28613	3.35504	0.970444	1.0424	1.4099	3.22158	1.02253	0.827865
Ta.28865.1.S1_x_at	||	1.3714	3.33467	1.21663	1.16597	1.45224	3.29396	1.25019	0.943336
Ta.28931.1.S1_at	OSJNBa0052O12.19 [Oryza sativa (japonica cultivar-group)] dbj|BAB90761.1| OSJNBa0052O12.19 [Oryza sativa (japonica cultivar-group)] dbj|BAB6|" protein kinase family protein, contains Pfam domain PF00069: Protein kinase domain"|protein expressed protein	0.856778	1.76694	-0.0766071	0.0128598	0.277456	2.12527	0.205688	0.280267
Ta.2912.1.S1_at	putative protein kinase [Oryza sativa (japonica cultivar-group)] dbj|BAB92217.1| putative protein kinase [Oryza sativa (japonica cultivar-gr|" protein kinase family protein, concontains protein kinase domain, Pfam:PF00069"|"protein protein kinase, putative, expressed"	-1.30995	-1.52258	-0.491452	-0.43673	-1.13029	-1.65464	-0.401658	-0.467874
Ta.29179.1.A1_at	unknown protein [Oryza sativa (japonica cultivar-group)] dbj|BAD17205.1| unknown protein [Oryza sativa (japonica cultivar-group)]| expressed protein|protein expressed protein	-0.273013	1.22167	-0.00184792	0.443589	-0.302371	1.38434	0.172905	0.194802
Ta.29245.1.S1_at	SC35-like splicing factor, 28 kD (SCL28) [Arabidopsis thaliana]|" SC35-like splicing factor, 28 kD (SCL28), nearly identical to SC35-like splicing factor SCL28, 28 kD (Arabidopsis thaliana) GI:9843"|"protein RNA recognition motif family protein, expressed"	-0.743917	-1.68911	-0.267658	-0.408193	-0.700824	-2.19908	-0.0441625	-0.157878
Ta.2928.1.S1_at	putative RAE1 (RNA export 1, S.pombe) homolog [Oryza sativa (japonica cultivar-group)] dbj|BAD03234.1| putative RAE1 (RNA export 1, S.pombe)|" transducin family protein / WD-40 repeat family protein, contains 5 WD-40 repeats (PF00400) (1 weak); similar to Hypothetical RAE"|"protein mRNA-associated protein mrnp 41, putative, expressed"	0.728942	1.02326	-0.100394	-0.0860787	0.833817	1.1595	0.077162	0.187998
Ta.29331.1.S1_a_at	putative ABA-responsive element-binding protein 3 [Oryza sativa (japonica cultivar-group)]|" ABA-responsive element-binding protein 3 (AREB3), identical to ABA-responsive element binding protein 3 (AREB3)"|"protein bZIP transcription factor family protein, expressed"	-0.775689	-1.71257	-0.444633	-0.485685	-0.811637	-2.08599	-0.564263	-0.490101
Ta.29331.1.S1_at	putative ABA-responsive element-binding protein 3 [Oryza sativa (japonica cultivar-group)]|" ABA-responsive element-binding protein 3 (AREB3), identical to ABA-responsive element binding protein 3 (AREB3)"|"protein bZIP transcription factor family protein, expressed"	-0.750036	-1.53149	0.232858	-0.0156664	-0.770253	-2.58085	-0.236979	-0.270694
Ta.29361.1.S1_at	unknown protein [Oryza sativa (japonica cultivar-group)] dbj|BAD68129.1| unknown protein [Oryza sativa (japonica cultivar-group)]||protein expressed protein	-0.699254	-1.09003	0.0347504	0.14143	-0.569295	-1.1307	0.229801	-0.17841
Ta.2946.1.S1_at	OSJNBa0086B14.23 [Oryza sativa (japonica cultivar-group)] ref|XP_472681.1| OSJNBa0086B14.23 [Oryza sativa (japonica cultivar-group)]|" cryptochrome 1 apoprotein (CRY1) / flavin-type blue-light photoreceptor (HY4), contains Pfam PF03441: FAD binding domain of DNA"|"protein Cryptochrome 1 apoprotein, putative, expressed"	-0.486779	-1.12696	-0.923598	-0.937498	-0.240472	-1.09927	-0.72065	-0.820088
Ta.2959.1.A1_at	OSJNBa0084K01.13 [Oryza sativa (japonica cultivar-group)] emb|CAE04841.2| OSJNBa0084K01.13 [Oryza sativa (japonica cultivar-group)]|" expressed protein, prdeicted proteins, Schizosaccharomyces pombe"|"protein Repressor of RNA polymerase III transcription MAF1 homolog, putative, expressed"	-0.423426	-1.106	-0.534886	-0.470249	0.0112558	-1.45854	-0.611302	-0.174306
Ta.299.3.S1_a_at	OSJNBa0058K23.11 [Oryza sativa (japonica cultivar-group)] emb|CAD41745.2| OSJNBa0058K23.11 [Oryza sativa (japonica cultivar-group)]|" protein kinase family protein, contains protein kinase domain, Pfam:PF00069; similar to receptor-like serine/threonine kinase"|"protein Protein kinase domain containing protein, expressed"	0.358172	1.63647	0.348536	-0.0338863	0.0595115	1.97991	-0.160809	-0.251572
Ta.29984.1.S1_at	PREDICTED: similar to Annexin A8 [Canis familiaris]||"protein retrotransposon protein, putative, unclassified, expressed"	2.85039	6.30257	3.33467	2.63361	1.14815	6.13384	1.09581	1.40024
Ta.3013.1.A1_at	dihydroflavonol reductase [Oryza sativa (japonica cultivar-group)]|" dihydroflavonol 4-reductase family / dihydrokaempferol 4-reductase family, similar to dihydroflavonol 4-reductase (Rosa"|"protein ubiquitin fusion degradation protein, putative, expressed"	0.0597804	3.58688	0.0894887	0.219399	0.303861	5.31806	0.035343	0.00362268
Ta.3015.1.A1_at	|" bZIP family transcription factor (OBF4), identical to ocs-element binding factor 4 GI:414613 from (Arabidopsis thaliana)"|"protein Transcription factor TGA4, putative, expressed"	-0.822651	-1.79352	-0.137313	-0.043129	-1.0969	-2.02278	-0.0217239	-0.305418
Ta.30251.1.A1_at	putative secreted proline-rich protein [Streptomyces coelicolor A3(2)] emb|CAB63180.1| putative secreted proline-rich protein [Streptomyces||	0.315477	1.04711	-0.857074	-0.756538	0.504465	1.44231	-0.416666	-0.321402
Ta.30530.1.S1_s_at	remorin-like protein [Oryza sativa (japonica cultivar-group)] dbj|BAC79688.1| remorin-like protein [Oryza sativa (japonica cultivar-group)]|" remorin family protein, contains Pfam domain, PF03763: Remorin, C-terminal region"|"protein Remorin, C-terminal region family protein, expressed"	-0.779723	-1.91362	-1.06074	-1.05044	-0.727622	-2.03238	-0.848664	-0.881175
Ta.3054.1.A1_s_at	putative protein kinase [Oryza sativa] gb|AAU44204.1| unknown protein [Oryza sativa (japonica cultivar-group)] gb|AAK73157.1| putative prote|" protein kinase, putative, similar to protein kinase APK1A (Arabidopsis thaliana) SWISS-PROT:Q06548"|"protein Protein kinase APK1B, chloroplast precursor, putative, expressed"	-0.775891	-1.44111	-0.613157	-0.835621	-1.02976	-1.57594	-0.597739	-0.697362
Ta.3054.2.S1_at	putative serine/threonine-specific protein kinase [Oryza sativa (japonica cultivar-group)]| similar to protein kinase (APK1a) [Arabidopsis thaliana] (TAIR:At1g07570.2); similar to protein kinase (APK1a)|"protein Protein kinase APK1B, chloroplast precursor, putative, expressed"	-0.825396	-1.36232	-0.934417	-0.933186	-0.996472	-1.71226	-0.919174	-0.995982
Ta.30557.1.A1_at	protein kinase [Fagus sylvatica]|" protein kinase family protein, contains protein kinase domain, Pfam:PF00069"|"protein Protein kinase domain containing protein, expressed"	0.226242	3.96792	0.401319	0.28719	0.43866	4.5786	-0.238217	-0.105772
Ta.3069.1.S1_a_at	unknown protein [Oryza sativa (japonica cultivar-group)] gb|AAK71553.1| unknown protein [Oryza sativa (japonica cultivar-group)]|" expressed protein, contains Pfam domain, PF01987: Protein of unknown function"|"protein HTH DNA-binding protein, putative, expressed"	0.852123	2.00364	0.104331	0.286924	1.11197	2.444	0.405915	0.466402
Ta.30765.1.S1_at	unknown protein [Oryza sativa (japonica cultivar-group)] dbj|BAD30295.1| unknown protein [Oryza sativa (japonica cultivar-group)] dbj|BAC103||"protein VQ motif family protein, expressed"	3.59119	6.39422	3.70076	2.85716	0.556986	7.03342	0.926611	0.221987
Ta.30816.1.S1_s_at	putative MYB-like transcription factor [Oryza sativa (japonica cultivar-group)] dbj|BAD61069.1| putative MYB-like transcription factor [Oryz||"protein Myb-like DNA-binding domain containing protein, expressed"	-0.975552	-2.22492	-1.37862	-1.52356	-0.881419	-2.32243	-1.26239	-1.38899
Ta.30880.1.S1_at	hypothetical protein [Oryza sativa (japonica cultivar-group)]||protein expressed protein	-0.910069	-2.8387	-1.20648	-1.30815	-1.30778	-3.42481	-1.72385	-1.67385
Ta.30884.1.A1_at	putative NEP1-interacting protein [Oryza sativa (japonica cultivar-group)] dbj|BAD08961.1| putative NEP1-interacting protein [Oryza sativa (|" zinc finger (C3HC4-type RING finger) family protein, contains Pfam PF00097: Zinc finger, C3HC4 type (RING finger) domain; similar t"|"protein Zinc finger, C3HC4 type family protein, expressed"	0.192618	2.06628	-0.854886	-0.525682	-0.308916	2.03965	-0.739136	-0.778678
Ta.309.1.S1_at	unknown protein [Oryza sativa (japonica cultivar-group)] dbj|BAD15526.1| unknown protein [Oryza sativa (japonica cultivar-group)]||protein expressed protein	1.61878	6.4292	0.0093557	0.173326	0.366957	7.19644	0.00959891	0.00472734
Ta.30942.1.S1_a_at	unknown [Arabidopsis thaliana] dbj|BAB01942.1| unnamed protein product [Arabidopsis thaliana] dbj|BAD44265.1| unknown protein [Arabidopsis t| expressed protein|protein expressed protein	2.13291	4.32215	0.0424475	0.280598	1.61709	3.89366	0.36648	0.558263
Ta.3098.1.S1_at	putative DNA-binding protein [Oryza sativa] gb|AAK18836.1| putative DNA-binding protein [Oryza sativa]|" high-mobility-group protein / HMG-I/Y protein, nearly identical to high-mobility-group protein HMG-I/Y protein (Arabidopsis"|"protein AT hook motif family protein, expressed"	-0.773064	-2.52023	-0.451349	-0.261888	-1.05981	-2.76543	-0.554152	-0.357481
Ta.3102.1.A1_at	unknown protein [Oryza sativa (japonica cultivar-group)]||protein expressed protein	-0.85674	-1.54594	-0.0989099	-0.0580698	-0.277392	-1.26612	0.195988	0.336364
Ta.3132.1.S1_s_at	hypothetical protein Krad07002324 [Kineococcus radiotolerans SRS30216]||protein expressed protein	1.74551	6.33113	1.37402	0.388042	0.247591	5.77	0.374628	0.0458266
Ta.3191.1.A1_a_at	B1144G04.35 [Oryza sativa (japonica cultivar-group)]| expressed protein|protein expressed protein	-0.388008	-1.79735	0.894919	0.835781	-0.263266	-1.82047	0.698399	0.769893
Ta.3215.1.A1_at	membrane protein-like [Oryza sativa (japonica cultivar-group)] dbj|BAD34208.1| membrane protein-like [Oryza sativa (japonica cultivar-group)| expressed protein|"protein Protein UNQ2508/PRO5996, putative, expressed"	-0.15271	-1.19825	0.486529	0.654261	0.723887	-1.67839	1.15338	0.989885
Ta.3223.1.S1_at	B1129G05.2 [Oryza sativa (japonica cultivar-group)] dbj|BAB91779.1| LIN1 protein-like [Oryza sativa (japonica cultivar-group)]| similar to B1129G05.2 [Oryza sativa (japonica cultivar-group)] (GB:XP_463331.1); contains InterPro domain Ribosomal|"protein LIN1 protein, putative, expressed"	0.807628	-1.05278	0.774233	0.582017	0.734272	-1.8072	0.909493	0.678677
Ta.3225.1.S1_at	unknown protein [Oryza sativa (japonica cultivar-group)] gb|AAT69636.1| unknown protein [Oryza sativa (japonica cultivar-group)]| expressed protein|"protein Serologically defined breast cancer antigen NY-BR-84 homolog, putative, expressed"	0.825392	1.98498	0.557262	0.73303	0.730128	1.60963	0.439113	0.47153
Ta.3225.1.S1_x_at	unknown protein [Oryza sativa (japonica cultivar-group)] gb|AAT69636.1| unknown protein [Oryza sativa (japonica cultivar-group)]| expressed protein|"protein Serologically defined breast cancer antigen NY-BR-84 homolog, putative, expressed"	0.824389	1.89316	0.553301	0.70619	0.776888	1.72773	0.473483	0.489241
Ta.3225.2.S1_a_at	unknown protein [Oryza sativa (japonica cultivar-group)] gb|AAT69636.1| unknown protein [Oryza sativa (japonica cultivar-group)]| expressed protein|"protein Serologically defined breast cancer antigen NY-BR-84 homolog, putative, expressed"	0.755815	1.9836	0.925557	0.651156	0.804153	1.80914	0.674466	0.666973
Ta.3225.2.S1_x_at	unknown protein [Oryza sativa (japonica cultivar-group)] gb|AAT69636.1| unknown protein [Oryza sativa (japonica cultivar-group)]| expressed protein|"protein Serologically defined breast cancer antigen NY-BR-84 homolog, putative, expressed"	0.671802	1.84825	0.615965	0.514114	0.501771	1.65176	0.34126	0.373962
Ta.3242.3.A1_at	||	-0.645062	-1.84854	-0.301258	-0.646348	-0.513762	-2.04539	-0.258936	-0.42591
Ta.3250.1.A1_a_at	3-hydroxy-3-methylglutaryl-coenzyme A reductase 3 [Oryza sativa (japonica cultivar-group)] dbj|BAD10066.1| 3-hydroxy-3-methylglutaryl-coenzy| similar to 3-hydroxy-3-methylglutaryl-CoA reductase 2 / HMG-CoA reductase 2 (HMGR2) [Arabidopsis thaliana]|"protein 3-hydroxy-3-methylglutaryl-coenzyme A reductase 3, putative, expressed"	-0.270694	1.05676	-0.138134	-0.535425	-0.309457	2.16411	-0.359071	-0.493699
Ta.3276.1.S1_a_at	putative RNA binding protein [Oryza sativa (japonica cultivar-group)] gb|AAP73851.1| putative RNA binding protein [Oryza sativa (japonica|" RNA recognition motif (RRM)-containing protein, similar to SP:P52298 20 kDa nuclear cap binding protein (NCBP 20 kDa subunit)"|"protein Pre-mRNA branch site p14, putative, expressed"	1.26347	2.76193	1.23048	0.760243	0.945624	3.23927	0.89329	0.881422
Ta.3276.3.S1_x_at	putative RNA binding protein [Oryza sativa (japonica cultivar-group)] gb|AAP73851.1| putative RNA binding protein [Oryza sativa (japonica|" RNA recognition motif (RRM)-containing protein, similar to SP:P52298 20 kDa nuclear cap binding protein (NCBP 20 kDa subunit)"|"protein Pre-mRNA branch site p14, putative, expressed"	0.811947	2.39786	0.833212	0.375211	0.756361	2.92438	0.511192	0.689397
Ta.3358.1.S1_at	unknown protein [Oryza sativa (japonica cultivar-group)]|" expressed protein, identical to Protein At2g40430 (Swiss-Prot:O22892) (Arabidopsis thaliana); similar to Glioma tumor"|protein expressed protein	-0.291932	-1.55562	0.714464	0.623103	-0.00770497	-1.62172	0.499995	0.7691
Ta.3358.2.S1_at	unknown protein [Oryza sativa (japonica cultivar-group)]|" expressed protein, identical to Protein At2g40430 (Swiss-Prot:O22892) (Arabidopsis thaliana); similar to Glioma tumor"|protein expressed protein	-0.754549	-1.34084	0.324512	0.230738	-0.331055	-1.62523	0.0559768	0.213108
Ta.3517.1.S1_a_at	ubiquitin/ribosomal polyprotein [Oryza sativa (japonica cultivar-group)] dbj|BAD46215.1| ubiquitin / ribosomal protein CEP52 [Oryza sativa (|" ubiquitin extension protein 1 (UBQ1) / 60S ribosomal protein L40 (RPL40B), identical to GI:166929, GI:166930"|"protein ubiquitin fusion protein, putative, expressed"	0.452037	4.02909	0.0938884	-0.0812545	0.119447	2.73597	0.0135911	-0.0110288
Ta.3517.1.S1_x_at	ubiquitin/ribosomal polyprotein [Oryza sativa (japonica cultivar-group)] dbj|BAD46215.1| ubiquitin / ribosomal protein CEP52 [Oryza sativa (|" ubiquitin extension protein 1 (UBQ1) / 60S ribosomal protein L40 (RPL40B), identical to GI:166929, GI:166930"|protein hypothetical protein	0.099715	3.16411	0.00290084	-0.0670966	0.0369898	2.66703	-0.0422147	-0.0285222
Ta.3517.2.S1_at	ubiquitin/ribosomal polyprotein [Oryza sativa (japonica cultivar-group)] dbj|BAD46215.1| ubiquitin / ribosomal protein CEP52 [Oryza sativa (|" ubiquitin extension protein 1 (UBQ1) / 60S ribosomal protein L40 (RPL40B), identical to GI:166929, GI:166930"|"protein ubiquitin fusion protein, putative, expressed"	0.550573	2.93445	0.0071637	0.0140312	0.595392	2.52825	0.281887	0.35042
Ta.3517.2.S1_x_at	ubiquitin/ribosomal polyprotein [Oryza sativa (japonica cultivar-group)] dbj|BAD46215.1| ubiquitin / ribosomal protein CEP52 [Oryza sativa (|" ubiquitin extension protein 1 (UBQ1) / 60S ribosomal protein L40 (RPL40B), identical to GI:166929, GI:166930"|"protein ubiquitin fusion protein, putative, expressed"	0.529116	4.34485	0.423591	0.765935	0.0837244	2.75228	-0.0159991	-0.0583027
Ta.3544.1.S1_x_at	small nuclear ribonucleoprotein-like [Oryza sativa (japonica cultivar-group)]|" small nuclear ribonucleoprotein, putative / snRNP, putative / Sm protein, putative, similar to SWISS-PROT:Q9Y4Z1 U6"|"protein U6 snRNA-associated Sm-like protein LSm3, putative, expressed"	0.168924	-1.39694	0.752975	0.46953	-0.00750744	-1.29442	0.582927	0.437029
Ta.3614.2.S1_a_at	unknown protein [Oryza sativa (japonica cultivar-group)] gb|AAT39245.1| unknown protein [Oryza sativa (japonica cultivar-group)]|" epsin N-terminal homology (ENTH) domain-containing protein, contains Pfam PF01417: ENTH domain. ENTH (Epsin N-terminal homology) doma"|"protein Clathrin assembly protein, putative, expressed"	0.330574	1.46968	-0.10922	-0.11063	0.663131	1.75338	0.0742656	-0.0436022
Ta.3640.1.S1_at	putative protein kinase [Oryza sativa (japonica cultivar-group)] dbj|BAD44887.1| putative protein kinase [Oryza sativa (japonica cultivar-gr|" protein kinase, putative, similar to protein kinase gi:170047:gb:AAA34002; contains protein kinase domain,"|"protein protein kinase, putative, expressed"	-1.40679	-1.89826	-0.342207	0.00148083	-1.17459	-1.94589	-0.748044	-0.621213
Ta.3642.1.S1_x_at	extensin [Volvox carteri] pir||S22697 extensin - Volvox carteri (fragment)||	0.142696	-1.21621	0.82107	0.579525	-0.0445863	-1.75922	0.691384	0.577888
Ta.3648.2.S1_at	extensin-like protein - Persian tobacco (strain S2S3) (fragment)||	0.249925	1.95951	0.139457	-0.108817	-0.31762	1.99441	-0.280986	-0.258732
Ta.3696.3.S1_a_at	putative proline oxidase [Oryza sativa (japonica cultivar-group)] gb|AAP54933.1| putative proline oxidase [Oryza sativa (japonica cultivar-g|" proline oxidase, putative / osmotic stress-responsive proline dehydrogenase, putative, similar to proline oxidase,"|"protein Proline dehydrogenase family protein, expressed"	0.396243	1.29999	-0.532493	-0.79479	0.289448	1.35267	-0.567327	-0.940088
Ta.3756.3.S1_at	putative Peptidyl-prolyl cis-trans isomerase, chloroplast precursor (40 kDa thylakoid lumen rotamase) [Oryza sativa (japonica cultivar-group|" peptidyl-prolyl cis-trans isomerase, putative / cyclophilin, putative / rotamase, putative, similar to peptidyl-prolyl cis-trans"|"protein Peptidyl-prolyl cis-trans isomerase, chloroplast precursor, putative, expressed"	-1.30861	-1.9626	-1.67837	-1.7481	-0.635512	-2.08087	-1.44273	-0.802659
Ta.3790.1.S1_at	||	-0.567606	-1.17591	-0.160403	-0.220085	-0.347423	-1.40381	-0.193562	-0.257283
Ta.3790.2.S1_s_at	||	-0.924674	-1.42483	-0.878576	-0.845082	-0.470268	-1.80309	-0.621748	-0.60815
Ta.3799.1.S1_a_at	membrane bound O-acyl transferase-like [Oryza sativa (japonica cultivar-group)]|" membrane bound O-acyl transferase (MBOAT) family protein, low similarity to porcupine from (Xenopus laevis) GI:6714514, GI:6714520,"|"protein membrane bound O-acyl transferase, putative, expressed"	-0.482852	-1.23812	-0.195655	-0.0941317	-0.155995	-1.15984	0.0580097	0.131074
Ta.3799.1.S1_x_at	membrane bound O-acyl transferase-like [Oryza sativa (japonica cultivar-group)]|" membrane bound O-acyl transferase (MBOAT) family protein, low similarity to porcupine from (Xenopus laevis) GI:6714514, GI:6714520,"|"protein membrane bound O-acyl transferase, putative, expressed"	-0.390627	-1.06612	-0.0627861	-0.0351021	-0.290508	-1.08061	-0.0511808	-0.0317148
Ta.3814.1.S1_at	shikimate kinase 1 [Oryza sativa (japonica cultivar-group)]|" shikimate kinase, putative, similar to shikimate kinase precursor from Lycopersicon esculentum (SP:Q00497); contains Pfam"|"protein shikimate kinase, chloroplast precursor, putative, expressed"	0.293631	1.20635	0.0112658	-0.189066	0.386377	1.16064	-0.0108603	-0.0681786
Ta.384.1.S1_at	putative NAC2 [Oryza sativa (japonica cultivar-group)] dbj|BAD22894.1| putative NAC2 [Oryza sativa (japonica cultivar-group)] dbj|BAD23126.1||"protein No apical meristem protein, expressed"	0.0667794	1.24124	-0.0775417	0.0485958	0.300511	1.46782	-0.163939	-0.100613
Ta.3866.1.S1_at	OSJNBa0089K21.3 [Oryza sativa (japonica cultivar-group)] ref|XP_472823.1| OSJNBa0089K21.3 [Oryza sativa (japonica cultivar-group)]|" expressed protein, contains Pfam profile PF03647: Uncharacterised protein family (UPF0136)"|"protein Uncharacterised protein family containing protein, expressed"	0.747268	2.78658	0.685339	0.778649	1.09881	3.73068	0.600727	0.565012
Ta.3876.1.A1_at	putative diacylglycerol kinase [Oryza sativa (japonica cultivar-group)]|" diacylglycerol kinase, putative, contains INTERPRO domain, IPR001206, DAG-kinase catalytic domain"|"protein diacylglycerol kinase variant B, putative, expressed"	0.844867	2.22164	1.3261	1.27332	1.05098	2.46363	1.44765	1.46412
Ta.3886.1.S1_at	hypothetical protein [Oryza sativa (japonica cultivar-group)] dbj|BAC20740.1| hypothetical protein [Oryza sativa (japonica cultivar-group)]||protein expressed protein	-0.856516	-1.28986	-0.38304	-0.459726	-0.706485	-1.1449	0.136396	0.575705
Ta.3900.1.S1_at	P0446G04.14 [Oryza sativa (japonica cultivar-group)] dbj|BAB89591.1| lustrin A-like [Oryza sativa (japonica cultivar-group)]|" expressed protein, contains Pfam profile PF03005: Arabidopsis proteins of unknown function"|protein expressed protein	0.78594	1.83592	0.301572	0.583889	0.525411	1.91484	0.472943	0.400788
Ta.3910.1.A1_at	putative protein [Arabidopsis thaliana] emb|CAB55698.1| putative protein [Arabidopsis thaliana] pir||T17134 hypothetical protein T30A10.110|" DNAJ heat shock N-terminal domain-containing protein, similar to SP:Q45552 Chaperone protein dnaJ {Bacillus stearothermophilus};"|"protein DNAJ heat shock N-terminal domain-containing protein, putative, expressed"	-0.473906	-1.29879	-0.862526	-0.933878	-0.42325	-1.53454	-0.305823	-0.274489
Ta.393.1.S1_at	PREDICTED: hypothetical protein FLJ35107 [Homo sapiens]||protein hypothetical protein	0.613816	1.9415	0.384497	0.0909376	0.961257	2.32822	0.432477	0.334597
Ta.3970.1.S1_at	putative monosaccharide transporter [Oryza sativa (japonica cultivar-group)] gb|AAP55016.1| putative monosaccharide transporter [Oryza sativ|" glucose transporter (STP1), nearly identical to glucose transporter GB:P23586 SP:P23586 from (Arabidopsis thaliana)"|"protein Hexose carrier protein HEX6, putative, expressed"	-1.26421	-1.98406	-1.15013	-1.2349	-1.36327	-2.7601	-1.31813	-1.44905
Ta.3983.1.S1_at	putative OsLRK1(receptor-type protein kinase) [Oryza sativa (japonica cultivar-group)] dbj|BAD30615.1| putative OsLRK1(receptor-type protein|" leucine-rich repeat transmembrane protein kinase, putative"|"protein Leucine Rich Repeat family protein, expressed"	-0.789966	-2.20291	-0.716278	-0.632831	-0.698714	-2.98639	-0.603	-0.902196
Ta.4015.1.A1_at	P0445H04.29 [Oryza sativa (japonica cultivar-group)]|" integral membrane protein, putative, MtN24, Medicago truncatula, EMBL:MTY15290; contains Pfam PF04535 : Domain of unknown"|"protein transposon protein, putative, CACTA, En/Spm sub-class, expressed"	-0.683021	-1.75801	-0.575225	-0.434503	-0.607986	-1.889	-0.468745	-0.509918
Ta.4054.1.A1_at	putative response regulator 9 [Oryza sativa (japonica cultivar-group)]||"protein Two-component response regulator ARR12, putative, expressed"	0.420938	-2.13578	0.370463	0.740958	0.887758	-2.55683	0.531586	0.0396185
Ta.4084.1.S1_at	putative cellulose synthase-like protein OsCslE1 [Oryza sativa (japonica cultivar-group)]|" cellulose synthase family protein, similar to cellulose synthase catalytic subunit (gi:13925881) from Nicotiana alata, cellulose"|"protein Cellulose synthase family protein, expressed"	-0.259153	-1.93437	-0.303706	-0.384319	-0.129373	-2.53826	0.329885	0.0865735
Ta.4129.1.S1_at	unknown [Homo sapiens]|" expressed protein, non-consensus GC donor splice site at exon 1, unknown (C40) protein, Homo sapiens, EMBL:AF103798"|protein expressed protein	-0.418499	-1.12142	-0.0581879	-0.299956	-0.0301809	-1.28869	0.023083	0.14474
Ta.4145.1.A1_at	putative ripening regulated protein [Oryza sativa (japonica cultivar-group)] dbj|BAD09756.1| putative ripening regulated protein [Oryza sati|" ripening-responsive protein, putative, similar to ripening regulated protein DDTFR18 (Lycopersicon esculentum) GI:12231296; conta"|"protein MATE efflux family protein, expressed"	-2.40759	-3.68583	-1.29877	-1.13621	-2.51742	-4.29286	-0.201762	-0.341957
Ta.4154.1.S1_at	||	0.18889	-1.10339	0.473976	0.445356	-0.0555341	-1.53451	0.345502	0.290156
Ta.4156.1.A1_s_at	OSJNBb0038F03.10 [Oryza sativa (japonica cultivar-group)] ref|XP_473386.1| OSJNBb0038F03.10 [Oryza sativa (japonica cultivar-group)]||"protein GATA zinc finger family protein, expressed"	-0.948685	-1.66191	-1.07429	-1.00637	-0.772797	-2.12322	-0.920295	-1.4316
Ta.4170.1.S1_at	nitrate transporter, putative [Oryza sativa (japonica cultivar-group)]|" proton-dependent oligopeptide transport (POT) family protein, contains Pfam profile: PF00854 POT family"|"protein POT family protein, expressed"	-0.72492	-1.5031	-0.978747	-0.914471	-0.967767	-1.65022	-1.14566	-1.12935
Ta.424.1.S1_at	Serine/arginine repetitive matrix 1 [Xenopus tropicalis] ref|NP_001005645.1| serine/arginine repetitive matrix 1 [Xenopus tropicalis]||"protein retrotransposon protein, putative, unclassified, expressed"	2.61185	5.31144	3.13351	2.12229	-0.434416	4.72775	0.189182	0.597445
Ta.4278.1.S1_at	ER lumen protein retaining receptor (HDEL receptor) (PGP169-12) gb|AAD02548.1| PGPS/D6 [Petunia x hybrida]|" ER lumen protein retaining receptor, putative / HDEL receptor, putative, similar to SP:P35402 ER lumen protein retaining receptor ("|"protein ER lumen protein retaining receptor, putative, expressed"	0.911793	1.0001	0.871	0.77101	0.893254	1.32125	0.888687	0.865248
Ta.4300.1.S1_at	hypothetical protein [Oryza sativa (japonica cultivar-group)] gb|AAP46204.1| hypothetical protein [Oryza sativa (japonica cultivar-group)]| expressed protein|protein expressed protein	0.00493019	2.02225	0.12288	0.115637	0.400892	2.38578	0.150383	0.222233
Ta.4300.3.S1_at	hypothetical protein [Oryza sativa (japonica cultivar-group)] gb|AAP46204.1| hypothetical protein [Oryza sativa (japonica cultivar-group)]| expressed protein|protein expressed protein	-0.334521	2.63663	-0.834658	-0.606879	0.248884	2.94334	-0.429304	-0.705714
Ta.431.1.A1_x_at	putative 26S proteasome regulatory particle triple-A ATPase subunit4 [Oryza sativa (japonica cultivar-group)] dbj|BAD35613.1| putative 26S p|" 26S proteasome AAA-ATPase subunit (RPT4a), gb:AAF22524.1"|"protein 26S protease regulatory subunit S10B, putative, expressed"	-0.347698	-1.05187	0.470318	0.680023	-0.502112	-1.29639	0.279792	0.062617
Ta.4348.1.A1_at	unknown protein [Oryza sativa (japonica cultivar-group)] gb|AAP06847.1| unknown protein [Oryza sativa (japonica cultivar-group)]|" similar to mitogen-activated protein kinase, putative [Arabidopsis thaliana] (TAIR:At4g08480.1); similar to MAP3K beta 1"|"protein Mitogen-activated protein kinase 1, putative, expressed"	0.347898	1.30349	0.190164	-0.0296925	0.270014	1.39393	0.270028	0.149176
Ta.4364.1.A1_at	unnamed protein product [Arabidopsis thaliana] gb|AAL27516.1| AT5g40470/K21I16_20 [Arabidopsis thaliana] ref|NP_198863.1| expressed protein| expressed protein|	-0.682247	-2.23723	0.129604	0.137873	-0.592599	-1.79833	-0.0294498	-0.199761
Ta.4414.1.A1_at	putative heme binding protein cemA [Oryza sativa (japonica cultivar-group)] dbj|BAD02988.1| putative heme binding protein cemA [Oryza sativa|" proton extrusion protein-related, contains weak similarity to Proton extrusion protein pcxA (Swiss-Prot:P75028)"|	-1.0261	-2.24585	-0.431122	-0.30539	-0.583573	-1.58802	-0.136929	0.150911
Ta.4581.1.S1_at	OJ1126_G08.1 [Oryza sativa (japonica cultivar-group)]||	0.0942694	-1.47294	0.337733	0.508412	0.0287493	-1.18927	0.713964	0.686978
Ta.4597.2.A1_x_at	unknown protein [Oryza sativa (japonica cultivar-group)] gb|AAS90637.1| unknown protein [Oryza sativa (japonica cultivar-group)]||	-0.105833	-1.20426	0.594409	0.367635	-0.603456	-1.40276	-0.0145327	-0.118262
Ta.4600.1.S1_at	unknown protein [Arabidopsis thaliana] gb|AAM53309.1| unknown protein [Arabidopsis thaliana] gb|AAO00928.1| unknown protein [Arabidopsis tha|" PHD finger family protein, contains Pfam domain, PF00628: PHD-finger"|"protein PHD-finger family protein, expressed"	-0.69108	1.00836	-0.436995	-0.281738	-0.923962	1.2305	-0.450862	-0.533227
Ta.4674.1.S1_s_at	Unknown protein [Oryza sativa (japonica cultivar-group)] gb|AAN74843.1| Unknown protein [Oryza sativa (japonica cultivar-group)]| expressed protein|protein expressed protein	0.849756	3.13959	-0.331854	-0.0440639	0.187278	3.3501	-0.498187	-0.597574
Ta.4674.1.S1_x_at	||	0.592409	2.67325	-0.0978674	-0.329367	0.0429508	3.18298	-0.358124	-0.108603
Ta.4702.1.S1_a_at	P0408G07.24 [Oryza sativa (japonica cultivar-group)]|" expressed protein, contains Pfam domain, PF04884: Protein of unknown function, DUF647"|protein expressed protein	0.557156	1.61908	0.0392647	0.136794	0.91866	2.25667	0.245254	-0.0342551
Ta.4702.1.S1_x_at	P0408G07.24 [Oryza sativa (japonica cultivar-group)]||protein expressed protein	0.408507	1.49844	-0.0594871	0.224143	0.64776	2.16784	-0.351986	-0.238765
Ta.4712.1.A1_at	P0554D10.15 [Oryza sativa (japonica cultivar-group)]|" mitochondrial substrate carrier family protein, contains Pfam profile: PF00153 mitochondrial carrier protein"|"protein mitochondrial substrate carrier family protein, putative, expressed"	0.510173	2.05399	0.293166	0.470868	0.637619	2.319	0.325084	0.675582
Ta.4713.2.S1_at	||	-0.929571	-1.79444	-0.037789	0.368872	-0.624106	-2.01399	0.350541	0.285903
Ta.4747.2.S1_x_at	||	0.234244	1.4598	-0.444968	-0.738846	-0.155177	1.87305	-0.402429	-0.435666
Ta.4749.1.A1_at	At2g47610/T30B22.8 [Arabidopsis thaliana] gb|AAM65924.1| 60S ribosomal protein L7A [Arabidopsis thaliana] gb|AAC62850.1| 60S ribosomal prote| 60S ribosomal protein L7A (RPL7aA)|"protein 60S ribosomal protein L7a, putative, expressed"	-1.5489	-2.43307	-1.35399	-1.37969	-1.31599	-2.52102	-0.953457	-0.670655
Ta.4815.1.S1_at	glutamine-fructose-6-phosphate transaminase 2 [Arabidopsis thaliana]|" glucosamine--fructose-6-phosphate aminotransferase (isomerizing), putative / hexosephosphate"|"protein SIS domain containing protein, expressed"	0.402524	1.8599	0.914691	0.895276	0.420121	1.73731	0.665857	0.76862
Ta.4828.3.S1_a_at	C-x8-C-x5-C-x3-H type Zinc finger protein, putative [Arabidopsis thaliana] ref|NP_176853.1| zinc finger (CCCH-type) family protein [Arabidop|" zinc finger (CCCH-type) family protein, contains Pfam domain, PF00642: Zinc finger C-x8-C-x5-C-x3-H type (and similar)"|protein Zinc finger C-x8-C-x5-C-x3-H type family protein	-0.349095	-1.61316	-0.678364	-0.502515	-0.465463	-2.02122	-0.629686	-0.302534
Ta.4831.1.S1_at	OSJNBa0043A12.4 [Oryza sativa (japonica cultivar-group)] emb|CAE02799.1| OSJNBa0043A12.4 [Oryza sativa (japonica cultivar-group)]| similar to heavy-metal-associated domain-containing protein [Arabidopsis thaliana] (TAIR:At5g23760.1); similar to|"protein heavy metal-associated domain containing protein, expressed"	2.81794	4.45469	1.27919	0.802533	1.2663	4.51477	0.731571	0.823687
Ta.4835.1.A1_at	unknown protein [Oryza sativa (japonica cultivar-group)] gb|AAP44687.1| unknown protein [Oryza sativa (japonica cultivar-group)]|" expressed protein, contains Pfam profile PF04720: Protein of unknown function (DUF506)"|"protein uncharacterized plant-specific domain TIGR01615 family protein, expressed"	0.628677	-1.94918	0.606903	0.549839	0.260657	-2.4329	-0.0207056	0.0529792
Ta.4874.1.S1_at	stress-inducible membrane pore protein [Bromus inermis]|" mitochondrial import inner membrane translocase subunit Tim17/Tim22/Tim23 family protein, contains Pfam PF02466: Mitochondrial impo"|"protein stress-inducible membrane pore protein, putative, expressed"	0.754392	5.50742	0.0121008	0.00430225	1.56414	7.91876	0.0275838	0.515664
Ta.4879.1.S1_x_at	unknown protein [Oryza sativa (japonica cultivar-group)] dbj|BAB16454.1| unknown protein [Oryza sativa (japonica cultivar-group)]| expressed protein|"protein My019 protein, putative, expressed"	-0.95924	-2.08748	-0.465646	-0.765452	-0.735712	-2.36076	-0.0944036	-0.0523726
Ta.4925.1.S1_x_at	putative abscisic acid-induced protein [Oryza sativa (japonica cultivar-group)] dbj|BAD37303.1| putative abscisic acid-induced protein [Oryz|" ABA-responsive protein (HVA22a), identical to AtHVA22a (Arabidopsis thaliana) GI:4884932"|"protein HVA22-like protein a, putative, expressed"	0.689579	1.44401	0.467157	0.406057	0.721957	1.60639	0.201266	0.0841566
Ta.4925.2.S1_a_at	putative abscisic acid-induced protein [Oryza sativa (japonica cultivar-group)] dbj|BAD37303.1| putative abscisic acid-induced protein [Oryz|" ABA-responsive protein (HVA22a), identical to AtHVA22a (Arabidopsis thaliana) GI:4884932"|"protein HVA22-like protein a, putative, expressed"	0.615736	1.40622	0.394107	0.268727	0.65268	1.57159	0.204325	0.190439
Ta.4925.3.S1_a_at	putative abscisic acid-induced protein [Oryza sativa (japonica cultivar-group)] dbj|BAD37303.1| putative abscisic acid-induced protein [Oryz|" ABA-responsive protein (HVA22a), identical to AtHVA22a (Arabidopsis thaliana) GI:4884932"|"protein HVA22-like protein a, putative, expressed"	0.706718	1.76838	0.442326	0.10651	0.817347	1.874	0.237609	0.205291
Ta.4945.1.S1_at	transcriptional activator, putative [Arabidopsis thaliana]|" transcriptional activator, putative, similar to transcriptional activator SRCAP (Homo sapiens) GI:5106572; contains Pfam"|"protein transcriptional activator, putative, expressed"	-0.3529	3.6898	-0.613708	-0.339073	-0.396739	4.34807	-0.530764	-0.796927
Ta.4958.1.A1_at	||	1.05089	2.18184	-0.330408	-0.348223	0.0357781	2.54604	-0.880079	-0.420522
Ta.4988.1.S1_at	unknown protein [Oryza sativa (japonica cultivar-group)]|" expressed protein, probable membrane protein YBL102w, yeast, PIR2:S45393"|"protein SFT2, involved in ER to golgi transport, putative, expressed"	0.673056	1.95435	0.591414	0.789522	0.818316	2.18485	0.682041	0.786115
Ta.500.1.A1_at	||"protein transposon protein, putative, CACTA, En/Spm sub-class"	0.0790672	1.25881	-0.0142486	0.171464	-0.087334	1.51037	-0.139208	-0.124838
Ta.502.1.S1_a_at	PREDICTED P0539D10.38 gene product [Oryza sativa (japonica cultivar-group)] ref|XP_467961.1| unknown protein [Oryza sativa (japonica cultiva| expressed protein|protein expressed protein	1.33997	3.34633	1.28421	1.4573	1.47676	3.67938	1.35736	1.28403
Ta.502.2.S1_x_at	||	1.5324	3.80392	1.62785	1.57365	1.44276	3.63696	1.27859	1.23341
Ta.512.1.S1_x_at	MutT/nudix-like [Oryza sativa (japonica cultivar-group)] ref|XP_506958.1| PREDICTED P0643A10.49 gene product [Oryza sativa (japonica cultiva|" MutT/nudix family protein, similar to SP:Q09790 Diadenosine 5',5'-P1,P6-hexaphosphate hydrolase (EC 3.6.1.-) (Ap6A"|"protein hydrolase, NUDIX family protein, expressed"	-0.769274	-2.22421	-1.28845	-1.1575	-1.19818	-2.37645	-1.34485	-1.11146
Ta.512.2.S1_at	MutT/nudix-like [Oryza sativa (japonica cultivar-group)] ref|XP_506958.1| PREDICTED P0643A10.49 gene product [Oryza sativa (japonica cultiva|" MutT/nudix family protein, low similarity to SP:Q09790 Diadenosine 5',5'-P1,P6-hexaphosphate hydrolase (EC 3.6.1.-) (Ap6A"|"protein hydrolase, NUDIX family protein, expressed"	-0.845665	-2.50785	-1.47336	-1.28546	-1.29624	-2.69542	-1.46364	-1.34175
Ta.5133.2.A1_a_at	unknown protein [Oryza sativa (japonica cultivar-group)] gb|AAO24913.1| unknown protein [Oryza sativa (japonica cultivar-group)] gb|AAO72662|" expressed protein, contains Pfam profile PF04576: Protein of unknown function, DUF593"|protein expressed protein	-0.650575	-1.02777	-0.484761	-0.467985	-0.603063	-1.46265	-0.339918	-0.366532
Ta.5170.1.S1_s_at	unknown protein [Oryza sativa (japonica cultivar-group)] dbj|BAD19446.1| unknown protein [Oryza sativa (japonica cultivar-group)]| expressed protein|protein expressed protein	-0.357921	-1.1206	-0.361781	-0.109903	-0.301091	-1.5902	-0.347116	-0.216077
Ta.5170.1.S1_x_at	unknown protein [Oryza sativa (japonica cultivar-group)] dbj|BAD19446.1| unknown protein [Oryza sativa (japonica cultivar-group)]||	-0.464648	-1.54279	-0.290298	-0.107957	-0.46143	-1.43558	-0.275136	-0.139367
Ta.5234.1.S1_x_at	plasma membrane integral protein ZmPIP2-6 [Zea mays]| similar to plasma membrane intrinsic protein 2B (PIP2B) / aquaporin PIP2.2 (PIP2.2) [Arabidopsis thaliana] (TAIR:At2g37170.1);|"protein Aquaporin PIP2.2, putative, expressed"	-0.438661	-2.54655	0.329466	0.357171	-0.923365	-2.86877	-0.917724	-0.908713
Ta.5250.3.S1_a_at	hypothetical protein [Oryza sativa (japonica cultivar-group)] gb|AAP54275.1| hypothetical protein [Oryza sativa (japonica cultivar-group)] g|" dehydration-responsive protein-related, similar to early-responsive to dehydration stress ERD3 protein (Arabidopsis thaliana)"|"protein dehydration-responsive protein, putative, expressed"	-0.640556	-1.50121	0.104344	-0.151528	-0.909468	-1.30191	-0.289101	-0.244996
Ta.5251.1.A1_at	MYB17 protein [Oryza sativa (japonica cultivar-group)]||"protein myb family transcription factor, putative, expressed"	0.444699	-1.78462	-0.184938	-0.311417	1.28779	-1.98019	-0.0786219	0.211067
Ta.5267.2.S1_at	unnamed protein product [Oryza sativa (japonica cultivar-group)]||protein expressed protein	0.612925	-2.44619	-1.00704	-1.1565	0.423364	-2.88698	-0.383557	-0.78773
Ta.5267.2.S1_x_at	unnamed protein product [Oryza sativa (japonica cultivar-group)]||protein expressed protein	0.924435	-2.13729	-0.740859	-1.01843	0.356199	-2.3626	-0.531017	-0.845213
Ta.5275.1.A1_at	putative protein tyrosine-serine-threonine kinase [Oryza sativa (japonica cultivar-group)] gb|AAL84315.1| putative protein tyrosine-serine-t|" protein kinase (APK2b), identical to protein kinase APK2b (Arabidopsis thaliana) gi:2852449:dbj:BAA24695"|"protein serine/threonine-protein kinase NAK, putative, expressed"	0.221764	1.41098	0.0692432	0.0361777	-0.0500966	1.25733	-0.336777	-0.0797216
Ta.5360.1.S1_at	unknown protein [Oryza sativa (japonica cultivar-group)] ref|XP_507365.1| PREDICTED OSJNBb0062D12.107 gene product [Oryza sativa (japonica c|" expressed protein, contains Pfam profile PF03619: Domain of unknown function"|"protein MAP kinase-activating protein C22orf5, putative, expressed"	-0.272755	-1.01748	0.389556	0.163679	-0.738013	-1.44269	-0.483433	-0.440968
Ta.5367.1.S1_s_at	putative NAC-domain protein [Oryza sativa (japonica cultivar-group)] gb|AAT02360.1| NAC transcription factor [Oryza sativa (japonica cultiva|" no apical meristem (NAM) family protein, contains Pfam PF02365: No apical meristem (NAM) domain; similar to NAC domain protein NAM"|"protein NAC-domain containing protein 19, putative, expressed"	0.510995	1.59589	0.42419	0.750465	0.142828	2.15594	0.556261	0.98403
Ta.5367.2.S1_x_at	putative NAC-domain protein [Oryza sativa (japonica cultivar-group)] gb|AAT02360.1| NAC transcription factor [Oryza sativa (japonica cultiva|" no apical meristem (NAM) family protein, contains Pfam PF02365: No apical meristem (NAM) domain; similar to GRAB1 protein"|"protein NAC-domain containing protein 19, putative, expressed"	0.35506	2.3798	-0.212722	-0.11357	0.0532699	3.03512	0.400422	0.52657
Ta.5393.1.S1_at	OSJNBa0023J03.8 [Oryza sativa (japonica cultivar-group)] ref|XP_471731.1| OSJNBa0023J03.8 [Oryza sativa (japonica cultivar-group)]| expressed protein|"protein ribose 5-phosphate isomerase, putative, expressed"	-1.00487	-1.73701	-1.35017	-1.26983	-0.792257	-1.91731	-0.971593	-1.10367
Ta.5420.1.S1_at	protein phosphatase regulatory subunit-like protein [Oryza sativa (japonica cultivar-group)] dbj|BAD31943.1| protein phosphatase regulatory|" leucine-rich repeat family protein, contains leucine rich repeat (LRR) domains, Pfam:PF00560"|"protein Leucine Rich Repeat family protein, expressed"	-1.10932	-1.51699	-0.549818	-0.317135	-0.862085	-1.32767	-0.242719	-0.135174
Ta.5420.2.S1_a_at	protein phosphatase regulatory subunit-like protein [Oryza sativa (japonica cultivar-group)] dbj|BAD31943.1| protein phosphatase regulatory|" leucine-rich repeat family protein, contains leucine rich repeat (LRR) domains, Pfam:PF00560"|"protein Leucine Rich Repeat family protein, expressed"	-1.19304	-1.96051	-0.372161	-0.398591	-1.01329	-1.80889	-0.410713	-0.276883
Ta.5466.1.S1_at	putative Rhizobium-induced nodule development associated protein [Oryza sativa (japonica cultivar-group)] gb|AAP54492.1| putative Rhizobium-|" F-box family protein, N7 protein - Medicago truncatula, EMBL:CAA76808 ; similar to SKP1 interacting partner 2 (SKIP2)"|"protein F-box domain containing protein, expressed"	-0.177293	1.38852	-0.113942	-0.298867	0.000885634	1.58267	-0.0383597	-0.0955393
Ta.5523.2.S1_a_at	||	-0.0380683	1.14115	-0.471385	-0.42897	-0.0116106	1.18714	-0.0731515	-0.155471
Ta.5562.1.A1_at	||	1.06124	4.49478	0.104455	0.755952	1.90562	5.42628	0.0219362	0.492775
Ta.5567.1.S1_at	expansin EXPA3 [Triticum aestivum]|" expansin, putative (EXP1), identical to expansin (At-EXP1) (Arabidopsis thaliana) GI:1041702; alpha-expansin gene family,"|"protein Alpha-expansin 1 precursor, putative, expressed"	-0.669241	-3.0092	0.483505	0.0343117	-1.08484	-2.79314	0.243411	-0.248775
Ta.5577.1.S1_at	putative actin-depolymerizing factor 1 (adf 1) [Oryza sativa (japonica cultivar-group)] gb|AAS75245.1| putative actin-depolymerizing factor|" actin-depolymerizing factor 4 (ADF4), identical to SP:Q9ZSK3 Actin-depolymerizing factor 4 (ADF-4) (AtADF4)"|"protein Actin-depolymerizing factor, putative, expressed"	-0.0149621	-1.04341	0.311842	0.180313	-0.856736	-1.55308	-0.407288	-0.422203
Ta.5585.1.A1_x_at	putative dehydration-responsive element binding protein 3 [Oryza sativa (japonica cultivar-group)] ref|XP_506975.1| PREDICTED OJ1288_G09.10| encodes a member of the DREB subfamily A-6 of ERF/AP2 transcription factor family (RAP2.4). The protein contains one AP2 domain.|"protein AP2 domain containing protein, expressed"	0.859823	1.8727	0.515696	0.890117	1.02335	1.96314	0.653649	0.770941
Ta.5605.1.S1_x_at	membrane protein-like [Oryza sativa (japonica cultivar-group)] dbj|BAD34208.1| membrane protein-like [Oryza sativa (japonica cultivar-group)| expressed protein|"protein Protein UNQ2508/PRO5996, putative, expressed"	-1.28062	-1.89986	-0.675002	-0.583667	-1.11423	-1.69611	-0.605582	-0.43174
Ta.5675.1.S1_at	unknown protein [Oryza sativa (japonica cultivar-group)] dbj|BAD09388.1| unknown protein [Oryza sativa (japonica cultivar-group)]| expressed protein|protein expressed protein	0.225658	1.42686	-0.339596	-0.0630241	0.238709	1.39925	-0.29155	-0.127033
Ta.5718.1.S1_at	putative sugar transporter [Oryza sativa (japonica cultivar-group)] dbj|BAD21843.1| putative sugar transporter [Oryza sativa (japonica culti|" hexose transporter, putative, similar to hexose transporters from Solanum tuberosum (GI:8347246), Nicotiana tabacum (GI:8347244),"|"protein Sugar transporter family protein, expressed"	0.41814	1.70287	0.975811	0.984674	0.450107	2.21991	0.666036	0.797265
Ta.5722.1.A1_at	OSJNBa0044K18.33 [Oryza sativa (japonica cultivar-group)] ref|XP_472904.1| OSJNBa0044K18.33 [Oryza sativa (japonica cultivar-group)]||"protein SWIRM domain containing protein, expressed"	0.0961146	1.52074	0.0572064	0.0410342	0.00442682	2.0636	-0.0582326	-0.0449528
Ta.5730.1.S1_s_at	unknown protein [Oryza sativa (japonica cultivar-group)] dbj|BAD05830.1| unknown protein [Oryza sativa (japonica cultivar-group)]| expressed protein|"protein seed maturation protein PM41, putative, expressed"	0.0376758	3.73863	0.0226719	0.0157859	0.905435	5.83477	0.0586414	0.0384662
Ta.5764.1.S1_at	expressed protein [Oryza sativa (japonica cultivar-group)]|" expressed protein, similar to auxin down-regulated protein ARG10 (Vigna radiata) GI:2970051, wali7 (aluminum-induced protein) (Trit"|"protein Stem-specific protein TSJT1, putative, expressed"	0.797257	4.8132	-0.024693	-0.019285	1.79271	6.87704	0.0724893	0.0841092
Ta.5824.1.S1_s_at	unknown protein [Oryza sativa (japonica cultivar-group)] dbj|BAD15759.1| unknown protein [Oryza sativa (japonica cultivar-group)]| expressed protein|protein expressed protein	3.76268	7.14744	2.74725	2.11762	2.93208	6.84047	0.975969	1.33508
Ta.5824.2.S1_at	unknown protein [Oryza sativa (japonica cultivar-group)] dbj|BAD15759.1| unknown protein [Oryza sativa (japonica cultivar-group)]| expressed protein|protein expressed protein	2.79304	7.53099	2.96497	2.04311	1.52773	7.52024	0.377761	0.789426
Ta.5824.2.S1_x_at	unknown protein [Oryza sativa (japonica cultivar-group)] dbj|BAD15759.1| unknown protein [Oryza sativa (japonica cultivar-group)]| expressed protein|protein expressed protein	2.52282	6.95393	2.29452	1.73975	1.75143	6.56459	0.31277	0.590041
Ta.5848.1.S1_at	putative UVB-resistance protein UVR8 [Oryza sativa (japonica cultivar-group)] dbj|BAC57847.1| putative UVB-resistance protein UVR8 [Oryza sa|" regulator of chromosome condensation (RCC1) family protein, low similarity to UVB-resistance protein UVR8 (Arabidopsis thaliana)"|"protein Regulator of chromosome condensation family protein, expressed"	-0.86735	-1.28031	-0.582248	-0.493458	-0.44941	-1.27999	-0.365608	-0.42766
Ta.5851.1.S1_at	||	0.0680566	4.77277	-0.0128149	-0.0197154	0.915723	6.41495	0.0153597	0.107507
Ta.5872.1.S1_at	PREDICTED OJ1300_E01.7 gene product [Oryza sativa (japonica cultivar-group)] ref|XP_479684.1| putative glucose-6-phosphate/phosphate translo|" glucose-6-phosphate/phosphate translocator-related, similar to glucose-6-phosphate/phosphate-translocators"|"protein glucose-6-phosphate/phosphate translocator, putative, expressed"	-0.115301	3.67185	-0.189591	-0.225956	0.329862	4.08349	-0.717086	-0.383313
Ta.5941.1.A1_at	OSJNBa0032F06.14 [Oryza sativa (japonica cultivar-group)] emb|CAE03431.1| OSJNBa0032F06.14 [Oryza sativa (japonica cultivar-group)]|" expressed protein, contains Pfam profile PF05093: Protein of unknown function (DUF689)"|protein expressed protein	0.839632	1.61697	0.0478367	0.253506	0.644606	1.32209	-0.116598	-0.0217805
Ta.5941.2.S1_at	OSJNBa0018M05.11 [Oryza sativa (japonica cultivar-group)] emb|CAE03236.2| OSJNBa0018M05.11 [Oryza sativa (japonica cultivar-group)]|" expressed protein, contains Pfam profile PF05093: Protein of unknown function (DUF689)"|protein expressed protein	0.729465	1.92055	0.00801595	0.058182	0.54009	2.01156	-0.0112038	-0.0728813
Ta.5961.1.S1_s_at	putative glycine rich protein [Oryza sativa (japonica cultivar-group)] gb|AAT85066.1| hypothetical protein [Oryza sativa (japonica cultivar-|" glycine-rich protein (GRP), identical to glycine-rich protein; atGRP (GI:259447) (Arabidopsis thaliana)"|protein expressed protein	1.13451	1.85086	1.01946	1.09792	1.13851	1.98255	0.91324	0.914624
Ta.5972.1.A1_at	||	0.109535	4.86949	0.0684832	-0.0475179	-0.00983447	7.23036	-0.104164	-0.0610893
Ta.5972.1.A1_x_at	||	-0.0953064	4.98986	-0.186863	-0.249818	0.171021	7.22084	-0.0363919	-0.0697959
Ta.5983.1.S1_at	unknown protein [Oryza sativa (japonica cultivar-group)]||protein expressed protein	1.93259	4.06904	1.23753	1.30531	1.39458	3.67013	0.735337	1.01908
Ta.5994.1.S1_at	P0423A12.20 [Oryza sativa (japonica cultivar-group)] dbj|BAB64181.1| putative shock protein [Oryza sativa (japonica cultivar-group)] dbj|BAB93249.1| putative sh||"protein XYPPX repeat family protein, expressed"	0.443037	2.91904	-0.757739	-0.537575	0.0606448	2.98174	-0.951295	-0.563231
Ta.6012.1.S1_a_at	Putative sulfate transporter [Oryza sativa (japonica cultivar-group)] gb|AAN59769.1| Putative sulfate transporter [Oryza sativa (japonica|" sulfate transporter, identical to sulfate transporter (Arabidopsis thaliana) GI:2114104"|"protein Sulfate transporter 2.1, putative, expressed"	-0.0581329	-1.63614	-0.39379	-0.222992	-0.0500461	-1.73682	-0.131456	-0.337202
Ta.6012.2.A1_x_at	Putative sulfate transporter [Oryza sativa (japonica cultivar-group)] gb|AAN59769.1| Putative sulfate transporter [Oryza sativa (japonica|" sulfate transporter, identical to sulfate transporter (Arabidopsis thaliana) GI:2114104"|"protein Sulfate transporter 2.1, putative, expressed"	-0.0259482	-1.67426	-0.211362	-0.183232	-0.047058	-1.61816	-0.0902548	-0.147852
Ta.6013.1.S1_at	plastid (p)ppGpp synthase [Oryza sativa (japonica cultivar-group)]|" RelA/SpoT protein, putative (RSH2), nearly identical to RelA/SpoT homolog RSH2 (Arabidopsis thaliana) GI:7141306; contains Pfam"|"protein RSH2, putative, expressed"	-0.00414843	1.51045	-0.351698	-0.36625	-0.256873	1.69244	-0.408615	-0.309322
Ta.6065.1.A1_x_at	putative zinc finger transcription factor [Oryza sativa (japonica cultivar-group)] dbj|BAB12694.1| CCCH-type zinc finger protein -like [Oryz|" zinc finger (CCCH-type) family protein, contains Pfam domain, PF00642: Zinc finger C-x8-C-x5-C-x3-H type (and similar)"|"protein zinc finger family protein, putative, expressed"	-0.942676	2.32435	-0.00648165	-0.172254	-0.823815	1.82012	-0.911379	-0.757759
Ta.6103.1.A1_at	putative potassium channel regulatory factor [Oryza sativa (japonica cultivar-group)] gb|AAL83635.1| putative potassium channel regulatory f|" splicing factor Prp18 family protein, contains Pfam profile: PF02840 Prp18 domain"|"protein Prp18 domain containing protein, expressed"	0.600569	5.00221	0.132645	-0.0182419	0.276474	5.9952	0.0780939	0.132652
Ta.6125.1.S1_at	putative transposase [Oryza sativa (japonica cultivar-group)] gb|AAP55110.1| putative transposase [Oryza sativa (japonica cultivar-group)] g||	-1.32278	-1.80395	-1.31405	-1.2535	-1.22934	-1.98106	-1.31917	-1.23638
Ta.6137.1.S1_at	P0512C01.21 [Oryza sativa (japonica cultivar-group)] dbj|BAB92367.1| P0512C01.21 [Oryza sativa (japonica cultivar-group)] dbj|BAB61222.1| hy|" seven in absentia (SINA) family protein, similar to SIAH1 protein (Brassica napus var. napus) GI:7657876; contains Pfam profile P"|"protein Seven in absentia protein family protein, expressed"	-0.22214	-1.58914	0.606499	0.86078	-0.387442	-1.40025	0.598622	0.616892
Ta.6168.1.A1_at	||	0.0100401	3.25463	-0.032511	0.209714	0.0108783	3.92433	0.00207057	0.0168883
Ta.6169.1.S1_at	putative nucleic acid binding protein [Oryza sativa (japonica cultivar-group)]|" PHD finger family protein, contains Pfam domain, PF00628: PHD-finger"|"protein PHD finger protein, putative, expressed"	-0.748167	-1.21888	-0.229548	-0.21375	-0.536177	-1.35613	-0.0599387	-0.0687615
Ta.6189.1.S1_at	senescence-associated protein 12 [Hemerocallis hybrid cultivar]|" senescence/dehydration-associated protein-related (ERD7), similar to senescence-associated protein 12"|"protein Senescence-associated protein, expressed"	0.533926	1.62635	-0.649338	-0.624135	0.284595	1.66627	-0.865014	-0.932924
Ta.6198.2.S1_x_at	P0003D09.21 [Oryza sativa (japonica cultivar-group)]|" zinc finger (C3HC4-type RING finger) family protein, contains Pfam domain, PF00097: Zinc finger, C3HC4 type (RING finger)"|"protein Zinc finger, C3HC4 type family protein, expressed"	-0.403152	-1.16121	-0.0487928	0.218357	-0.675323	-1.12389	0.376165	0.336359
Ta.6201.1.S1_s_at	unknown protein [Oryza sativa (japonica cultivar-group)]|" SEC14 cytosolic factor family protein / phosphoglyceride transfer family protein, contains Pfam profile: PF00650 CRAL/TRIO"|"protein CRAL/TRIO, N-terminus family protein, expressed"	-0.415289	-1.55259	0.951063	0.718452	-0.226122	-1.32042	0.959111	0.906992
Ta.6219.2.S1_at	little protein 1 [Oryza sativa (japonica cultivar-group)]||protein hypothetical protein	1.38256	7.35344	-0.190061	0.035494	0.794977	8.26176	0.0147507	0.284243
Ta.6304.2.S1_a_at	putative Avr9/Cf-9 rapidly elicited protein 231 [Oryza sativa (japonica cultivar-group)] dbj|BAD16045.1| putative Avr9/Cf-9 rapidly elicited|" glycosyl transferase family 8 protein, contains Pfam profile: PF01501 glycosyl transferase family 8"|"protein glycosyl transferase family 8 protein, putative, expressed"	-0.194392	2.57563	0.0086144	0.0329963	-1.16764	2.60445	-0.462011	-0.563459
Ta.6322.2.S1_a_at	COI1 [Oryza sativa (japonica cultivar-group)] dbj|BAD81943.1| COI1 [Oryza sativa (japonica cultivar-group)]|" coronatine-insensitive 1 / COI1 (FBL2), E3 ubiquitin ligase SCF complex F-box subunit; identical to LRR-containing F-box protein"|"protein Coronatine-insensitive protein 1, putative, expressed"	-0.848228	-1.45526	-0.461658	-0.236745	-0.517447	-1.6093	-0.408264	-0.21956
Ta.6347.1.S1_a_at	putative RNA-binding protein [Oryza sativa (japonica cultivar-group)] ref|NP_919858.1| putative RNA-binding protein [Oryza sativa (japonica| similar to RNA recognition motif (RRM)-containing protein [Arabidopsis thaliana] (TAIR:At3g52660.1); similar to putative RNA-binding|"protein RNA recognition motif family protein, expressed"	-0.79961	-1.14873	-0.107639	0.00619859	-0.784895	-1.37582	-0.330314	-0.188584
Ta.6359.2.S1_at	mKIAA1019 protein [Mus musculus]|" splicing factor PWI domain-containing protein, contains Pfam profile PF01480: PWI domain"|"protein Histone-like transcription factor and archaeal histone family protein, expressed"	0.704336	2.31252	0.120407	0.0631081	1.53306	2.58136	0.153404	0.455605
Ta.6371.3.S1_a_at	putative zinc-binding protein [Oryza sativa (japonica cultivar-group)] ref|XP_506899.1| PREDICTED OJ1148_D05.19 gene product [Oryza sativa (|" zinc-binding family protein, similar to zinc-binding protein (Pisum sativum) GI:16117799; contains Pfam profile PF04640 : Protein"|"protein zinc-binding family protein, putative, expressed"	0.889035	2.81063	1.34122	1.25217	0.0827033	2.24688	0.466843	0.3947
Ta.6405.1.S1_at	putative protein [Arabidopsis thaliana] ref|NP_851016.1| SAC3/GANP family protein [Arabidopsis thaliana]|" SAC3/GANP family protein, contains Pfam profile: PF03399 SAC3/GANP family"|"protein SAC3/GANP family protein, expressed"	-0.631904	2.07121	-0.489421	-0.454028	-0.399956	1.95255	-0.392675	-0.377839
Ta.6428.1.S1_s_at	putative RNA-binding protein [Oryza sativa (japonica cultivar-group)] gb|AAP54226.1| putative RNA-binding protein [Oryza sativa (japonica|" heterogeneous nuclear ribonucleoprotein, putative / hnRNP, putative"|"protein RNA recognition motif family protein, expressed"	-0.545102	-1.02746	0.082434	0.268081	-0.634129	-1.03155	0.0361483	0.0317573
Ta.6441.1.A1_at	putative VHS1 protein [Oryza sativa (japonica cultivar-group)]|" expressed protein, gene model"|protein expressed protein	0.809016	1.82664	0.298747	0.214869	0.909065	2.01209	0.0374568	0.177008
Ta.6441.1.A1_s_at	putative VHS1 protein [Oryza sativa (japonica cultivar-group)]|" expressed protein, gene model"|protein expressed protein	0.586264	1.533	0.13855	0.114691	0.713731	1.8422	0.0202803	0.211118
Ta.6441.2.S1_at	unnamed protein product [Oryza sativa (japonica cultivar-group)]|" expressed protein, gene model"|protein expressed protein	1.03504	2.20422	0.596952	0.689081	1.04194	2.29345	0.118326	0.0591849
Ta.6521.1.S1_at	Putative FH protein interacting protein FIP1 [Oryza sativa (japonica cultivar-group)] gb|AAN64136.1| Putative FH protein interacting protein|" GRAM domain-containing protein / ABA-responsive protein-related, similar to ABA-responsive protein (Hordeum vulgare) GI:4103635;"|"protein GRAM domain-containing protein, putative, expressed"	-0.0100017	1.40871	-0.288264	-0.429509	-0.357344	1.30209	-0.971436	-0.941281
Ta.6521.2.S1_a_at	Putative FH protein interacting protein FIP1 [Oryza sativa (japonica cultivar-group)] gb|AAN64136.1| Putative FH protein interacting protein|" GRAM domain-containing protein / ABA-responsive protein-related, similar to ABA-responsive protein (Hordeum vulgare) GI:4103635;"|"protein GRAM domain-containing protein, putative, expressed"	-0.167126	1.51243	-0.420996	-0.535595	-0.392526	1.18318	-0.878077	-0.891149
Ta.6531.1.S1_a_at	putative vesicle soluble NSF attachment protein receptor [Oryza sativa] gb|AAG46143.1| putative vesicle soluble NSF attachment protein recep|" novel plant SNARE 13 (NPSN13), identical to Novel plant SNARE 13 (AtNPSN13) (SP:Q9LRP1) {Arabidopsis thaliana}; contains Pfam"|"protein Novel plant SNARE 11, putative, expressed"	-0.528502	-1.42989	-0.0826278	-0.134023	-0.363018	-1.54952	0.0406839	0.0246528
Ta.6538.2.S1_at	histone H2A, putative [Arabidopsis thaliana] gb|AAM16179.1| At1g54690/T22H22_12 [Arabidopsis thaliana] ref|NP_175868.1| histone H2A, putativ|" histone H2A, putative, strong similarity to histone H2A GI:3204129 SP:O65759 from Cicer arietinum, Picea abies SP:P35063; contain"|"protein Histone H2A, putative, expressed"	1.40253	6.49513	0.245908	0.400496	1.87457	7.01365	0.264174	0.414756
Ta.6575.1.S1_x_at	sucrose transporter 2 [Hordeum vulgare subsp. vulgare]|" sucrose transporter / sucrose-proton symporter (SUT4), nearly identical to sucrose transporter SUT4 (Arabidopsis thaliana)"|"protein sucrose/H+ symporter family protein, expressed"	0.00236301	-1.43685	-0.0826229	0.0307685	-0.211451	-1.61184	-0.0720855	-0.529484
Ta.6575.2.A1_x_at	sucrose transporter 2 [Hordeum vulgare subsp. vulgare]|" sucrose transporter / sucrose-proton symporter (SUT4), nearly identical to sucrose transporter SUT4 (Arabidopsis thaliana)"|"protein sucrose/H+ symporter family protein, expressed"	-0.00696152	-1.14335	-0.0418984	-0.0336279	-0.103374	-1.26043	0.0352216	-0.390929
Ta.6632.1.S1_at	PREDICTED OJ1595_D08.21 gene product [Oryza sativa (japonica cultivar-group)] ref|XP_450967.1| homeodomain leucine zipper protein [Oryza sat| similar to homeobox-leucine zipper protein 6 (HB-6) / HD-ZIP transcription factor 6 [Arabidopsis thaliana]|"protein Homeobox associated leucine zipper family protein, expressed"	-0.288137	-2.67281	-0.38338	-0.512228	-0.491357	-2.64654	-0.559589	-0.751381
Ta.6681.1.S1_x_at	||	0.643616	2.2338	0.10801	0.102462	0.591843	2.28178	0.262924	0.23056
Ta.6681.2.A1_at	||	1.26485	3.13713	0.701201	1.12455	1.59847	3.86632	1.02105	1.09274
Ta.6691.2.A1_a_at	putative ubiquitin carboxyl-terminal hydrolase [Arabidopsis thaliana]|" ubiquitin-specific protease, putative, strong similarity to ubiquitin-specific protease 12 (UBP12) (Arabidopsis thaliana) GI:119934"|"protein ubiquitin-specific protease 12, putative, expressed"	-0.29121	2.5108	-0.213132	-0.164257	0.509274	3.41712	0.189163	0.00966538
Ta.6691.3.S1_a_at	putative ubiquitin carboxyl-terminal hydrolase [Arabidopsis thaliana]|" ubiquitin-specific protease, putative, strong similarity to ubiquitin-specific protease 12 (UBP12) (Arabidopsis thaliana) GI:119934"|"protein ubiquitin-specific protease 12, putative, expressed"	0.198328	2.5946	0.327836	0.259863	0.298298	3.56339	-0.0791007	0.00460272
Ta.6712.1.A1_at	P0512C01.32 [Oryza sativa (japonica cultivar-group)] dbj|BAB92377.1| P0512C01.32 [Oryza sativa (japonica cultivar-group)]||"protein TCP family transcription factor containing protein, expressed"	-0.773164	-3.01626	-0.221755	-0.556405	-1.80027	-3.86886	-0.746689	-0.953609
Ta.6732.1.A1_at	P0010B10.6 [Oryza sativa (japonica cultivar-group)]|" expressed protein, Similar to Arabidopsis hypothetical protein PID:e326839 (gb:Z97337) contains transmembrane domains"|protein expressed protein	-0.826197	-1.64873	-0.421774	-0.69827	-0.530799	-1.57967	-0.522232	-0.573009
Ta.6752.1.S1_at	putative PRLI-interacting factor K [Oryza sativa (japonica cultivar-group)]|" PRLI-interacting factor K, nearly identical to PRLI-interacting factor K (Arabidopsis thaliana) GI:11139266; contains Pfam"|"protein PRLI-interacting factor K, putative, expressed"	0.368651	2.44356	0.268768	0.20537	0.305236	2.75095	0.217364	0.262353
Ta.6752.2.S1_a_at	putative PRLI-interacting factor K [Oryza sativa (japonica cultivar-group)]|" PRLI-interacting factor K, nearly identical to PRLI-interacting factor K (Arabidopsis thaliana) GI:11139266; contains Pfam"|"protein PRLI-interacting factor K, putative, expressed"	0.91965	3.24647	0.623859	0.41704	0.684506	3.03944	0.259765	0.223359
Ta.6777.2.A1_a_at	unknown protein [Arabidopsis thaliana] gb|AAK76512.1| unknown protein [Arabidopsis thaliana] dbj|BAA97377.1| unnamed protein product [Arabid|" expressed protein, similar to unknown protein (gb:AAD46013.1)"|"protein TPR Domain containing protein, expressed"	0.965979	1.65101	0.654298	0.352774	1.13771	1.89169	0.628514	0.417318
Ta.6827.1.A1_a_at	Putative protein kinase [Arabidopsis thaliana] pir||T00456 protein kinase homolog T14N5.13 - Arabidopsis thaliana|" protein kinase family protein, contains Pfam domain, PF00069: Protein kinase domain"|"protein protein kinase family protein, putative, expressed"	-0.133489	-1.64165	0.057244	-0.0768697	-0.584185	-1.92336	-0.248922	-0.205046
Ta.6853.1.A1_at	At3g52870/F8J2_40 [Arabidopsis thaliana] emb|CAB86891.1| putative protein [Arabidopsis thaliana] ref|NP_190855.1| calmodulin-binding family|" calmodulin-binding family protein, contains Pfam profile PF00612: IQ calmodulin-binding motif"|"protein calmodulin-binding family protein, putative, expressed"	1.33754	1.73313	0.408138	0.50608	1.35243	1.59653	0.0979237	0.473677
Ta.6883.1.S1_at	B1156H12.21 [Oryza sativa (japonica cultivar-group)] dbj|BAB91973.1| OSJNBa0024F24.9 [Oryza sativa (japonica cultivar-group)] dbj|BAB90686.1|" F-box family protein, contains Pfam PF00646: F-box domain"|"protein F-box domain containing protein, expressed"	0.270135	-1.3238	0.752779	0.890429	0.513328	-1.51443	0.81104	0.879307
Ta.6895.1.S1_at	PREDICTED P0443H10.4 gene product [Oryza sativa (japonica cultivar-group)] ref|XP_477827.1| putative CDPK substrate protein 1 [Oryza sativa|" myb family transcription factor, putative / phosphate starvation response regulator, putative (PHR1), contains Pfam profile:"|"protein myb-like DNA-binding domain, SHAQKYF class family protein, expressed"	-0.849821	-1.05534	-0.631634	-0.666636	-0.634388	-1.3197	-0.378382	-0.454739
Ta.6918.1.S1_at	putative protein kinase HvPKABA1(Abcisic acid-inducible protein kinanase) [Oryza sativa (japonica cultivar-group)] ref|XP_506481.1| PREDICTE|" serine/threonine protein kinase, putative, similar to serine-threonine protein kinase (Triticum aestivum) gi:2055374:gb:AAB58348"|"protein Serine/threonine-protein kinase SAPK2, putative, expressed"	0.143833	1.89414	-0.360646	-0.671115	-0.0132096	1.99713	-0.642775	-0.685554
Ta.6955.1.S1_at	||	0.686965	3.92108	0.443238	0.676071	0.27132	4.57758	0.134318	0.136106
Ta.7015.1.S1_at	unknown protein [Oryza sativa (japonica cultivar-group)] dbj|BAD31160.1| unknown protein [Oryza sativa (japonica cultivar-group)] dbj|BAC833|" F-box family protein, contains Pfam PF00646: F-box domain; similar to SKP1 interacting partner 2 (SKIP2) TIGR_Ath1:At5g67250"|"protein F-box domain containing protein, expressed"	1.58837	5.38996	0.171597	-0.282469	2.35845	6.8007	-0.207503	0.210975
Ta.7027.1.S1_at	At3g16760 [Arabidopsis thaliana] ref|NP_851004.1| tetratricopeptide repeat (TPR)-containing protein [Arabidopsis thaliana]|" tetratricopeptide repeat (TPR)-containing protein, low similarity to TPR-containing protein involved in spermatogenesis TPIS"|"protein TPR Domain containing protein, expressed"	-0.253838	1.1094	-0.0575348	0.0252508	-0.170302	1.17227	0.0315439	-0.0277889
Ta.7027.3.S1_a_at	At3g16760 [Arabidopsis thaliana] ref|NP_851004.1| tetratricopeptide repeat (TPR)-containing protein [Arabidopsis thaliana]|" tetratricopeptide repeat (TPR)-containing protein, low similarity to TPR-containing protein involved in spermatogenesis TPIS"|"protein TPR Domain containing protein, expressed"	-0.135082	1.06351	0.0898614	0.174612	0.00665637	1.18983	-0.091041	-0.192887
Ta.7087.1.S1_at	putative receptor protein kinase PERK1 [Oryza sativa (japonica cultivar-group)] dbj|BAD67868.1| putative receptor protein kinase PERK1 [Oryz|" protein kinase, putative, contains protein kinase domain, Pfam:PF00069"|"protein Protein kinase domain containing protein, expressed"	0.00853719	1.57598	0.047643	-0.0276422	-0.138237	2.04789	-0.171412	-0.228257
Ta.712.1.S1_s_at	||	0.192714	5.75088	0.055753	0.102612	-0.0255972	6.96637	4.07918	4.10059
Ta.7133.1.S1_at	OSJNBa0038O10.19 [Oryza sativa (japonica cultivar-group)] ref|XP_473247.1| OSJNBa0038O10.19 [Oryza sativa (japonica cultivar-group)]| expressed protein|protein expressed protein	0.695264	2.12682	-0.184981	-0.413512	0.593134	2.03219	-0.1774	-0.0200427
Ta.7143.2.S1_x_at	hypothetical protein [Oryza sativa (japonica cultivar-group)]| expressed protein|protein expressed protein	0.749065	3.4148	0.971492	-0.155429	-0.211179	4.37818	0.0325828	0.270053
[truncated: 317 more rows]

## Sheet: 819(G1-P5)
ID	Annotation	CS1sh	CS1h	CS24sh	CS24h	TAM1sh	TAM1h	TAM24sh	TAM24h
[truncated: 819 more rows]

## Sheet: 19(G1-P6)
ID	Annotation	CS1sh	CS1h	CS24sh	CS24h	TAM1sh	TAM1h	TAM24sh	TAM24h
[truncated: 19 more rows]

## Sheet: 21(G1-P7)
ID	Annotation	CS1sh	CS1h	CS24sh	CS24h	TAM1sh	TAM1h	TAM24sh	TAM24h
[truncated: 21 more rows]

## Sheet: 1(G1-P8)
ID	Annotation	CS1sh	CS1h	CS24sh	CS24h	TAM1sh	TAM1h	TAM24sh	TAM24h
[truncated: 1 more rows]

[truncated: 19 more sheets: 1(G1-P9), 47(G2-P1), 34(G2-P2), 65(G2-P3), 163(G2-P4), 382(G2-P5), 89(G2-P6), 220(G2-P7), 6(G2-P8), 9(G2-P9), 25(G3-P1), 39(G3-P2), 72(G3-P3), 421(G3-P4), 139(G3-P5), 43(G3-P6), 67(G3-P7), 4(G3-P8), 8(G3-P9)]
